# Supplementary material for: Early experiences mediate distinct adult gene expression and reproductive programs in Caenorhabditis elegans
Source: PLoS Genet. 2018 Feb 15;14(2):e1007219. doi: 10.1371/journal.pgen.1007219 (PMC5831748; doi:10.1371/journal.pgen.1007219)
Supplement: S1 Table — (XLSX) [file pgen.1007219.s012.xlsx]

## Sheet: WTPhe DE genes
Table S1. RNA-Seq DE and Seesaw Genes
WTPhe DE genes
Feature ID	Fold change	P-value	FDR p-value correction	Chromosome	Chromosome region start	Chromosome region end
ins-19	-20.4646	6.69e-24	1.359e-20	II	3126031	3126441
hsp-16.41	-12.5964	2.666e-23	4.617e-20	V	1805232	1805875
Y51F10.7	-10.4468	3.675e-26	8.589e-23	I	1911677	1913966
C35A5.11	-10.3883	6.645e-10	2.219e-07	V	10502115	10503045
arf-1.1	-10.1851	1.441e-09	4.582e-07	IV	7634831	7635707
col-119	-10.0464	4.698e-07	8.479e-05	IV	8978822	8979812
R12E2.15	-9.71686	5.179e-28	1.274e-24	I	4148831	4149429
nspd-7	-9.01348	3.977e-05	0.003757	IV	10268661	10269228
T05H10.3	-8.72119	2.79e-20	3.837e-17	II	8049048	8050563
Y37A1B.7	-8.58016	1.623e-08	4.36e-06	IV	14042592	14043780
spp-2	-8.26859	4.687e-17	4.869e-14	X	7315994	7316773
F15B9.8	-8.15736	1.72e-13	1.044e-10	V	12988531	12992186
col-121	-8.0873	6.925e-12	3.143e-09	IV	9394933	9396218
R12E2.14	-7.87356	6.826e-18	7.978e-15	I	4149980	4150634
F53A9.8	-7.73657	3.307e-38	1.288e-34	X	8718557	8718974
T03G6.1	-7.73145	1.501e-06	0.0002308	X	2608227	2609989
hsp-16.48	-7.47856	1.354e-31	3.957e-28	V	9088130	9088617
hsp-16.49	-7.46818	1.86e-31	5.115e-28	V	9089279	9089766
H23N18.5	-7.42757	0.0003423	0.0205948	V	4911763	4912383
col-104	-7.39073	1.931e-11	7.989e-09	IV	1353678	1355305
hsp-12.1	-7.38225	1.851e-10	6.813e-08	I	10581587	10582611
Y37H2A.13	-7.34749	3.977e-05	0.003757	V	18142848	18143543
nspd-5	-7.19568	5.306e-05	0.004806	II	4860062	4860407
R02E4.3	-7.02028	2.033e-06	0.0003085	X	4101701	4102125
dpy-7	-7.01446	7.012e-11	2.755e-08	X	7536459	7537792
C10F3.7	-6.95114	2.435e-05	0.002507	V	5985439	5986854
H10E21.4	-6.93102	3.157e-08	7.934e-06	III	17315	19627
F01D5.6	-6.72476	0.0007881	0.0393835	II	14006510	14008576
F45D11.14	-6.61899	0.0002479	0.0160054	II	1004615	1006475
spp-1	-6.60688	8.446e-19	1.067e-15	III	10355117	10355668
C53A5.2	-6.45527	0.000115	0.008745	V	14522727	14523177
grl-10	-6.43331	0.0002479	0.0160054	V	7774515	7775759
Y57A10A.26	-6.40711	2.52e-07	5.012e-05	II	12264165	12266105
lon-8	-6.33267	9.215e-10	3.034e-07	V	17995344	18001370
nspd-3	-6.28549	3.132e-05	0.00305	IV	5162742	5163074
C02E7.7	-6.25482	1.042e-18	1.282e-15	V	4918153	4918585
C08E8.4	-6.10726	6.623e-05	0.005739	V	18371845	18373531
hsp-16.2	-6.05928	5.016e-07	8.881e-05	V	1804333	1804971
grl-5	-5.94551	0.0005301	0.0288839	V	4412746	4414626
col-106	-5.75341	0	0	IV	1459862	1460786
T04C12.1	-5.7481	0.0005301	0.0288839	V	11058648	11059264
F09F9.2	-5.69059	1.298e-05	0.001476	X	4110432	4111467
F44E5.4	-5.59738	2.635e-22	4.247e-19	II	11757105	11759311
col-165	-5.49489	1.623e-20	2.299e-17	X	4353617	4354811
comt-3	-5.47378	2.253e-15	1.672e-12	V	2057628	2061136
spp-23	-5.44038	3.974e-21	6.192e-18	I	1018834	1019219
cnc-7	-5.40929	1.971e-06	0.0003002	V	20394072	20394732
Y110A2AL.4	-5.315	2.579e-05	0.002604	II	2839303	2840386
rncs-1	-5.26577	2.834e-15	2.039e-12	X	1011500	1012347
pud-2.2	-5.26436	0	0	V	2323013	2323524
pud-4	-5.23768	7.344e-37	2.452e-33	V	2326677	2327262
col-65	-5.18321	6.189e-09	1.82e-06	I	11489157	11490560
col-107	-5.1655	4.485e-05	0.00416	IV	1548723	1549718
wrt-1	-5.0745	9.01e-05	0.007191	II	7531154	7533247
Y116F11A.6	-5.02772	4.641e-08	1.101e-05	V	19727480	19727922
W02D9.6	-4.99908	9.201e-16	7.681e-13	I	12560259	12560709
glb-1	-4.94937	2.81e-19	3.649e-16	III	8922398	8923428
grl-15	-4.92389	9.01e-05	0.007191	III	12232631	12235711
R74.2	-4.90852	0.000161	0.0114538	III	4188254	4189287
Y57A10A.23	-4.90407	1.213e-14	8.102e-12	II	12240387	12242090
F41F3.3	-4.86717	9.052e-37	2.821e-33	V	4647660	4648241
F58D5.2	-4.86032	5.099e-05	0.004647	I	12065946	12068660
R02F11.1	-4.85747	1.645e-06	0.0002521	V	4801098	4802626
C02E7.6	-4.85021	4.602e-21	6.94e-18	V	4919206	4919581
M199.9	-4.84422	1.687e-05	0.001856	IV	15127490	15127791
dpy-17	-4.78948	6.066e-25	1.35e-21	III	5107329	5108589
inos-1	-4.78895	1.95e-08	5.064e-06	II	11698316	11700300
Y34D9A.8	-4.73822	0.0006585	0.0343112	I	1050920	1053645
T03F1.11	-4.73751	2.085e-07	4.275e-05	I	3853834	3854239
cyn-6	-4.73221	4.728e-13	2.663e-10	III	773402	774160
Y50D4A.10	-4.72679	5.654e-05	0.005073	V	1219935	1220558
T26H5.9	-4.70789	6.162e-07	0.0001048	V	15444909	15445372
dao-2	-4.66397	2.923e-16	2.733e-13	II	4562852	4563546
dpy-14	-4.57326	2.27e-23	4.244e-20	I	6843594	6845136
cut-3	-4.56794	1.834e-10	6.813e-08	II	8445164	8446831
F08G5.6	-4.56265	3.832e-06	0.0005223	IV	12435826	12438274
pud-3	-4.53781	5.828e-37	2.096e-33	V	2324509	2326847
nspc-17	-4.52275	0.0001957	0.0133163	X	14524757	14525181
Y54G2A.45	-4.51286	4.826e-07	8.643e-05	IV	2805856	2809030
hsp-16.11	-4.48001	7.017e-18	8e-15	V	9090076	9090604
ttr-10	-4.46469	0.0006585	0.0343112	V	7552894	7553923
C54E4.2	-4.39508	4.951e-17	5.032e-14	IV	2136894	2146461
pud-1.2	-4.37772	4.441e-16	3.992e-13	V	2322037	2322566
dod-24	-4.37415	3.412e-10	1.208e-07	IV	12940141	12941368
Y48G8AL.13	-4.35745	5.507e-08	1.287e-05	I	1223955	1229282
Y37H2A.14	-4.35705	6.157e-09	1.82e-06	V	18143737	18144721
K01D12.9	-4.33472	6.145e-05	0.00544	V	12403955	12404644
Y47D7A.13	-4.29309	8.878e-12	3.991e-09	V	4434881	4435927
F54D7.6	-4.26288	3.02e-29	7.844e-26	I	4789232	4789592
dpy-2	-4.26188	2.174e-05	0.002274	II	6714291	6715997
ech-7	-4.25651	2.418e-23	4.347e-20	I	14367578	14369773
dpy-3	-4.23376	6.998e-06	0.0008678	X	2144601	2145647
nspd-2	-4.21225	0.0003793	0.022164	IV	9844028	9844337
C45B2.1	-4.20597	5.728e-13	3.188e-10	X	6086123	6086569
F15G9.1	-4.1814	2.4e-10	8.697e-08	X	9706939	9708565
R12E2.7	-4.12772	2.174e-05	0.002274	I	4153956	4154550
F44E5.5	-4.10886	4.322e-08	1.036e-05	II	11759680	11761852
ads-1	-4.09916	1.247e-08	3.513e-06	III	295646	298556
Y46G5A.34	-4.0907	0.000729	0.0372431	II	12781184	12781705
Y69A2AR.3	-4.0821	1.969e-24	4.183e-21	IV	2641309	2642116
T12B5.15	-4.05567	1.637e-17	1.822e-14	III	954294	954652
F46G10.1	-4.0224	6.83e-16	6.024e-13	X	13310049	13311812
pud-2.1	-4.01145	0	0	V	2329443	2329954
gst-38	-3.95054	2.677e-10	9.553e-08	V	15915167	15916079
hmg-11	-3.94164	1.797e-15	1.377e-12	II	4672797	4673747
mtl-1	-3.94153	0.0007465	0.0378081	V	6691368	6691863
msd-2	-3.91053	0.000729	0.0372431	IV	10029055	10029502
ZK1320.13	-3.90914	1.608e-08	4.36e-06	II	9680797	9683058
nspa-5	-3.87432	0.0007544	0.038046	V	14878323	14878502
tag-209	-3.83993	0.0007544	0.038046	II	10787382	10787912
cut-2	-3.82684	1.414e-16	1.407e-13	V	13415061	13416121
col-77	-3.82633	4.305e-05	0.004017	II	8358227	8359378
clec-150	-3.81529	1.617e-20	2.299e-17	III	1002706	1006247
col-12	-3.79197	5.193e-07	9.126e-05	V	10423906	10425092
F26E4.2	-3.74966	0.0004173	0.023878	I	9757878	9760818
scl-2	-3.7364	4.326e-09	1.305e-06	IV	13057677	13059092
gst-5	-3.73199	1.534e-08	4.242e-06	II	10950349	10951606
F07H5.3	-3.72009	2.36e-18	2.829e-15	II	8784534	8785513
K03H6.2	-3.71619	1.071e-07	2.328e-05	IV	1510563	1515302
K01A2.5	-3.71464	9.042e-07	0.0001504	II	302404	303650
F09E10.1	-3.6921	2.63e-10	9.458e-08	X	1502879	1503219
mlt-8	-3.69017	9.833e-06	0.001184	II	569268	572110
cpr-1	-3.67074	1.016e-13	6.335e-11	V	11975514	11976759
F23A7.4	-3.64779	1.158e-22	1.933e-19	X	16212605	16213072
K08D12.3	-3.63901	0	0	IV	1710264	1711141
cnc-2	-3.62453	1.433e-06	0.0002211	V	1449666	1450189
spp-3	-3.6232	6.977e-24	1.359e-20	X	7314882	7315353
sod-2	-3.62186	7.971e-16	6.9e-13	I	8434488	8435814
ttr-50	-3.60691	2.478e-16	2.364e-13	IV	11640144	11641015
sqt-3	-3.59199	2.066e-19	2.759e-16	V	12352993	12354314
C49F5.7	-3.57116	1.615e-11	6.865e-09	X	11994783	11995839
fipr-13	-3.5385	4.201e-07	7.732e-05	V	10064502	10064939
Y34B4A.9	-3.53632	7.18e-15	4.936e-12	X	5255193	5256858
F35E12.5	-3.50831	1.659e-05	0.001829	V	13737006	13738471
tag-97	-3.48666	4.004e-06	0.0005425	X	15369997	15377685
clec-85	-3.4805	4.715e-13	2.663e-10	IV	2854345	2855456
F55B11.4	-3.4706	5.462e-12	2.606e-09	IV	14429572	14430920
Y37E3.8	-3.45907	0	0	I	2069678	2070607
B0035.13	-3.44733	7.46e-09	2.166e-06	IV	11304720	11306720
K02A11.4	-3.42567	1.715e-05	0.001877	I	9748293	9749942
C17H12.8	-3.42479	2.784e-12	1.4e-09	IV	6818605	6820643
lys-7	-3.41374	7.856e-05	0.00657	V	3481418	3482600
F23A7.8	-3.40483	0	0	X	16213372	16213599
F28H7.3	-3.39781	1.367e-15	1.104e-12	V	10749369	10750786
Y69E1A.5	-3.38321	4.509e-07	8.17e-05	IV	10956859	10957685
dpy-10	-3.37557	4.154e-06	0.000558	II	6710149	6712932
cnc-3	-3.36193	4.662e-05	0.004291	V	1448030	1448794
nduo-6	-3.35993	8.981e-14	5.751e-11	MtDNA	112	549
abu-14	-3.35422	2.812e-05	0.002779	II	9225177	9227233
mlp-1	-3.35069	7.077e-08	1.622e-05	III	5971529	5973664
T19B10.2	-3.33436	2.287e-07	4.608e-05	V	11221301	11222834
tsp-8	-3.3339	0.0004077	0.0234987	X	14726625	14729482
F13H10.6	-3.32848	4.914e-07	8.767e-05	IV	11009293	11010078
Y60A3A.21	-3.28915	2.801e-05	0.002774	V	20011958	20015077
Y37D8A.16	-3.28751	6.62e-06	0.0008297	III	12915164	12918675
lsm-7	-3.2841	9.585e-14	6.055e-11	IV	10933350	10934200
heh-1	-3.28136	2.717e-15	1.985e-12	III	3198469	3199516
spp-4	-3.27218	1.072e-11	4.775e-09	X	7318274	7318776
C18A11.1	-3.22797	7.679e-05	0.006456	X	8069549	8070289
cat-4	-3.21717	7.917e-07	0.0001327	V	10564877	10566464
fkb-5	-3.20569	4.299e-06	0.0005758	I	3898045	3899906
nlp-40	-3.20029	4.107e-15	2.909e-12	I	10412	16842
fkb-3	-3.19648	5.248e-07	9.185e-05	V	7225368	7226314
lipl-5	-3.19542	1.831e-17	1.991e-14	V	385736	388090
spp-18	-3.18546	1.367e-11	5.916e-09	IV	9593692	9594425
lys-2	-3.18159	8.404e-15	5.694e-12	V	10280309	10281470
H36L18.2	-3.1799	4.711e-09	1.412e-06	X	12652586	12653520
Y22D7AL.15	-3.16149	2.835e-06	0.0004049	III	1658247	1659863
cysl-1	-3.15677	0.0001307	0.009762	X	9952561	9954533
nlp-29	-3.15504	1.159e-10	4.403e-08	V	3984412	3984849
nlp-28	-3.14886	6.039e-11	2.393e-08	V	3987899	3988314
spp-17	-3.14263	0	0	I	1016404	1017180
acbp-3	-3.12654	2.686e-07	5.275e-05	X	10903277	10905150
F55G11.8	-3.09858	0.0006603	0.0343112	IV	12962807	12964624
F56A4.2	-3.08763	2.109e-16	2.054e-13	V	2459636	2460893
tin-13	-3.07927	2.203e-15	1.661e-12	I	8759192	8759790
F36H9.4	-3.07196	0.0001261	0.00945	V	1778324	1779202
nlp-33	-3.07016	3.763e-10	1.303e-07	V	11147343	11147810
nlp-27	-3.06324	4.857e-12	2.341e-09	V	3989090	3989770
col-8	-3.05741	0	0	III	7019582	7020600
lbp-2	-3.05404	2.736e-17	2.907e-14	X	3260609	3261473
inx-15	-3.0466	0.0002118	0.014107	I	4159013	4161113
clec-209	-3.04512	3.812e-16	3.494e-13	V	2351675	2352932
ZK180.5	-3.04042	2.85e-06	0.0004049	IV	4515038	4517169
fis-2	-3.03737	1.958e-07	4.033e-05	X	8283279	8285219
nlp-26	-3.03621	2.85e-06	0.0004049	V	19613527	19614521
ttr-5	-3.02422	7.322e-05	0.006204	III	9330313	9330927
swt-6	-3.02206	2.557e-07	5.052e-05	V	13954276	13956378
pat-10	-3.00076	0	0	I	5018769	5020166
F09C8.1	-3.0002	6.71e-06	0.0008365	X	16159647	16163548
flp-28	-2.97927	0.0003349	0.0203152	X	10087345	10087958
LLC1.2	-2.97901	1.175e-12	6.24e-10	IV	14456906	14464098
nlp-24	-2.97317	4.66e-12	2.269e-09	V	11616282	11616887
F59C12.4	-2.97301	9.907e-10	3.216e-07	X	16602444	16602717
Y54G9A.9	-2.96403	6.71e-06	0.0008365	II	13729715	13731539
hil-7	-2.96383	2.896e-07	5.618e-05	IV	6646033	6646939
B0205.12	-2.96267	1.441e-07	3.075e-05	I	10730466	10730712
lsm-4	-2.96	9.907e-10	3.216e-07	II	7252229	7253163
fipr-21	-2.95738	6.466e-12	3.023e-09	X	10304506	10304948
col-124	-2.91976	1.774e-13	1.063e-10	IV	10216449	10217643
F40A3.2	-2.91115	0.0002061	0.0138251	V	7878913	7881888
F40F12.7	-2.9099	0.0003228	0.019724	III	9914260	9915817
C44C1.1	-2.90869	0.0005648	0.0304182	X	980775	983029
F59B1.8	-2.8958	0.0001113	0.00854	V	3641857	3644243
hpo-21	-2.89309	1.234e-12	6.484e-10	III	12875006	12875773
Y4C6B.7	-2.89188	0.0001816	0.0125431	IV	5351426	5353418
hpo-18	-2.87336	0	0	V	4346087	4346919
W04A8.4	-2.87287	4.093e-05	0.003841	I	13841894	13842739
C16C10.4	-2.85697	1.611e-12	8.366e-10	III	4171264	4172180
col-19	-2.82284	0	0	X	421706	422776
E04F6.8	-2.80017	2.043e-08	5.247e-06	II	7210746	7211466
ram-2	-2.79748	3.015e-07	5.824e-05	II	11015587	11016842
K02B7.3	-2.79679	0.0002752	0.0173607	II	14694236	14695299
fmi-1	-2.77302	1.769e-15	1.377e-12	V	13019067	13033399
lec-6	-2.76864	1.37e-15	1.104e-12	III	599508	600609
cpi-1	-2.76774	2.365e-13	1.4e-10	IV	6092598	6093648
hsp-12.2	-2.75693	0.0001015	0.007883	III	8138089	8139631
lys-1	-2.75142	1.525e-13	9.38e-11	V	10277826	10279127
tomm-20	-2.75102	3.627e-12	1.804e-09	V	12342309	12343469
clec-62	-2.73322	1.378e-05	0.001563	II	12893063	12895098
lipl-1	-2.72844	0.0002752	0.0173607	V	12920006	12922116
C50F4.1	-2.72577	9.194e-05	0.007284	V	9526732	9529250
Y77E11A.2	-2.72522	0.0004721	0.0262806	IV	1457074	1459525
Y106G6D.8	-2.72315	8.884e-05	0.007148	I	10117060	10118140
C33A12.1	-2.70642	5.533e-12	2.613e-09	IV	9523747	9524895
C31H5.4	-2.69187	3.965e-08	9.756e-06	I	9042273	9042599
ZK856.7	-2.67998	4.847e-05	0.004443	V	10201855	10202599
rpl-11.2	-2.6662	7.195e-14	4.672e-11	X	2241755	2242618
K11D12.7	-2.66322	4.543e-05	0.004189	V	5035251	5036464
ttr-47	-2.66118	1.898e-08	4.997e-06	V	8923087	8923910
D1086.3	-2.65444	1.202e-07	2.596e-05	V	14092862	14093986
ZK822.2	-2.64483	1.789e-05	0.00195	IV	11922357	11923194
T02E9.5	-2.6421	0.0002221	0.0146453	V	11342230	11344735
nspc-20	-2.63815	0.0004095	0.0235155	X	14529784	14530209
F16B4.4	-2.62976	1.09e-09	3.515e-07	V	1594111	1594665
rps-9	-2.62812	8.882e-16	7.549e-13	II	11125367	11126362
iff-1	-2.62654	1.554e-15	1.232e-12	III	9745863	9747193
moag-4	-2.62626	1.271e-11	5.553e-09	I	2064951	2065481
F01D5.3	-2.62477	0.0004095	0.0235155	II	13999157	14000065
Y22D7AR.10	-2.61803	2.637e-12	1.34e-09	III	1701709	1702436
immp-1	-2.61585	2.744e-05	0.002731	III	11775115	11776678
ugt-62	-2.60864	1.098e-05	0.00129	III	4537276	4540637
C35B1.5	-2.60619	9.811e-11	3.791e-08	IV	4083587	4084209
F37C12.3	-2.59942	1.825e-11	7.619e-09	III	7180729	7182073
gst-13	-2.5956	2.114e-07	4.315e-05	II	9231496	9232341
C23H5.8	-2.59135	5.293e-10	1.793e-07	IV	2111889	2113422
lbp-1	-2.59105	9.084e-08	2.022e-05	X	3259101	3259855
col-139	-2.57664	4.149e-07	7.665e-05	V	4652381	4653986
Y54E10A.17	-2.57425	6.435e-05	0.005613	I	3206709	3209303
Y69H2.14	-2.56857	3.546e-13	2.072e-10	V	18638483	18639588
snr-3	-2.5669	1.719e-12	8.83e-10	II	6488828	6489761
ZK550.6	-2.56207	9.973e-06	0.001195	IV	17260303	17262485
Y47H10A.6	-2.55456	0.001028	0.0486095	I	12077863	12078728
F59A6.12	-2.55037	0.0003057	0.0189562	II	5011521	5012067
hpo-15	-2.54634	0.0001703	0.0120264	V	5509932	5513830
dhs-11	-2.53219	3.732e-06	0.0005102	III	10640885	10643072
W10D9.6	-2.52607	5.766e-05	0.005154	II	456117	457886
F42A8.1	-2.52163	0.0004827	0.0267346	II	9341391	9346590
K08D9.9	-2.51804	0.0001558	0.0112078	V	3236486	3236711
his-71	-2.51225	0.0004337	0.0245154	X	7981380	7982070
R07E4.3	-2.51031	3.454e-07	6.537e-05	X	5953449	5953783
dhs-9	-2.50378	0.0002641	0.0168205	III	5364511	5368045
dpm-3	-2.50162	3.454e-07	6.537e-05	IV	12391590	12392122
C04H5.7	-2.49981	0.0004112	0.0235871	II	14537945	14539162
snr-7	-2.4983	8.312e-11	3.238e-08	I	2726655	2727545
ubl-5	-2.49448	8.784e-08	1.977e-05	I	5607821	5608840
rpa-2	-2.49299	2.225e-11	9.123e-09	I	4769693	4771361
C17E7.12	-2.48916	1.175e-06	0.0001875	V	3890964	3892026
pat-6	-2.4877	0.0001426	0.0104508	IV	261882	264232
rpl-27	-2.48707	3.175e-14	2.091e-11	I	1834882	1835439
gst-20	-2.47021	1.13e-05	0.001314	II	13608184	13609780
T02D1.8	-2.46785	7.995e-06	0.0009759	IV	17386791	17387499
W03C9.5	-2.45937	8.935e-09	2.563e-06	II	11967047	11967533
ttr-46	-2.45795	2.952e-09	9.079e-07	V	9951232	9952177
mrpl-35	-2.45553	4.243e-07	7.755e-05	III	3510236	3510972
F54D5.3	-2.45519	7.728e-10	2.562e-07	II	11571804	11573028
spp-15	-2.42973	2.939e-06	0.0004163	I	6249555	6250067
F42G8.10	-2.42686	2.903e-09	8.987e-07	IV	8128753	8130256
ttr-17	-2.41732	5.83e-06	0.0007467	IV	11066005	11067072
spp-5	-2.41423	6.932e-13	3.725e-10	X	7319932	7320384
rps-17	-2.41328	3.642e-13	2.102e-10	I	6220088	6220764
col-122	-2.4125	5.92e-13	3.256e-10	IV	9563359	9564471
lec-4	-2.40519	0.0003332	0.0202545	III	3771420	3773333
F15E6.4	-2.39032	0.0001007	0.007849	IV	4291461	4292109
col-81	-2.38391	4.157e-05	0.003886	II	11012394	11013779
asp-4	-2.38086	1.397e-10	5.266e-08	X	13218976	13221469
K07A1.6	-2.37936	0.0002578	0.0165576	I	9591979	9593102
Y66H1A.5	-2.37921	0.001009	0.0479413	IV	428231	429084
pinn-1	-2.37725	2.761e-08	6.976e-06	II	2886377	2889016
his-37	-2.37638	2.079e-06	0.000314	V	9547065	9547609
cnc-8	-2.37336	0.0001363	0.010127	X	10306605	10306949
col-101	-2.37245	4.567e-12	2.247e-09	IV	325435	326671
aps-3	-2.37175	1.205e-07	2.596e-05	I	1155342	1156020
C17F4.7	-2.37049	7.105e-15	4.936e-12	II	3245086	3246015
Y94H6A.12	-2.36194	0.0004335	0.0245154	IV	2711938	2713035
C31C9.2	-2.35676	9.853e-06	0.001184	II	13636982	13638480
dct-18	-2.35562	1.025e-08	2.903e-06	II	12930616	12933524
tba-4	-2.35559	6.061e-06	0.0007742	II	10918705	10920184
F32H5.1	-2.35436	0.0003491	0.0208162	V	13356086	13358037
col-129	-2.34983	1.555e-05	0.001734	IV	12108670	12110258
col-125	-2.34889	3.031e-06	0.0004268	IV	11225504	11226519
Y7A5A.1	-2.34192	0.0001245	0.009358	X	15767434	15771509
cpg-9	-2.3366	1.43e-06	0.0002211	IV	3067845	3069847
col-184	-2.33519	1.736e-11	7.313e-09	X	13469387	13470471
dhs-25	-2.33504	3.878e-07	7.281e-05	X	1486501	1489329
col-181	-2.33406	6.73e-12	3.107e-09	X	12104929	12106081
mai-2	-2.33188	1.152e-10	4.403e-08	IV	3385637	3386907
mrpl-55	-2.33136	3.612e-06	0.0004951	IV	443984	444767
F33G12.7	-2.33032	9.99e-05	0.00781	II	5040207	5040681
C08F11.12	-2.32616	2.729e-07	5.338e-05	IV	13650659	13651511
col-98	-2.32574	2.299e-10	8.395e-08	III	13018934	13020231
pho-11	-2.32357	5.634e-06	0.0007296	II	9931844	9934443
F29A7.6	-2.3194	1.316e-06	0.0002062	II	2751759	2752611
F53F1.4	-2.3149	2.25e-06	0.000336	V	13411076	13411714
ZK795.3	-2.31368	1.158e-06	0.0001853	IV	12559364	12560688
clec-50	-2.3103	3.644e-10	1.281e-07	V	19752400	19755363
F22F7.8	-2.30965	0.0006604	0.0343112	V	2120946	2121703
Y69A2AR.21	-2.30322	9.311e-09	2.654e-06	IV	2494516	2495174
Y43F8B.2	-2.29987	0.0002689	0.0170582	V	19519924	19533110
T06A10.3	-2.29684	7.128e-07	0.0001203	IV	16865837	16866501
asp-10	-2.28939	7.424e-08	1.693e-05	V	12742040	12744170
rps-15	-2.27077	1.505e-11	6.455e-09	I	8815511	8816488
hpd-1	-2.26964	4.887e-08	1.154e-05	III	10535525	10537683
F25H5.8	-2.26951	0.0007885	0.0393835	I	9177557	9178779
ZK512.4	-2.26603	3.079e-06	0.0004309	III	9145324	9145976
acbp-1	-2.26097	1.997e-09	6.309e-07	I	4635714	4637328
K11D12.13	-2.25892	6.086e-07	0.0001042	V	5033352	5034175
R09H10.3	-2.25824	0.0001994	0.0135069	IV	10606953	10608854
rps-25	-2.25589	1.267e-11	5.553e-09	IV	5947035	5947605
F56B3.11	-2.25302	9.956e-08	2.185e-05	IV	795378	796567
F31D4.9	-2.25183	1.579e-08	4.343e-06	V	20850832	20851897
F44G3.2	-2.24805	2.109e-05	0.002226	V	16103893	16106140
rpl-22	-2.24339	2.681e-11	1.09e-08	II	5055615	5056214
F52A8.5	-2.2281	3.013e-06	0.0004255	I	7345941	7347374
K12H4.7	-2.22315	3.57e-08	8.924e-06	III	8048423	8051155
ttr-35	-2.21741	0.0007885	0.0393835	X	6512284	6512918
rab-19	-2.21385	0.0001146	0.008724	IV	13382054	13384316
ttr-36	-2.21096	0.0001572	0.0112794	X	6510892	6512199
rps-3	-2.20916	5.558e-11	2.221e-08	III	6206802	6208317
F23C8.5	-2.20488	1.499e-08	4.17e-06	I	2418449	2420404
T20D3.2	-2.20011	3.619e-08	9e-06	IV	9328738	9330855
C25H3.12	-2.19991	0.0008703	0.0426012	II	5659936	5660786
F22B8.7	-2.1997	0.0004431	0.0250177	V	16095223	16097320
pcyt-1	-2.19303	0.0007269	0.037221	X	7572109	7581059
pck-1	-2.19149	0.0001126	0.008629	III	62886	66261
rmo-1	-2.18972	8.32e-08	1.888e-05	II	13237404	13237908
Y54G11A.17	-2.18592	5.201e-06	0.0006773	II	14348891	14349406
skr-3	-2.18464	0.0003767	0.0220395	V	16121779	16122641
clec-65	-2.17877	2.248e-06	0.000336	II	12901293	12903335
elo-6	-2.17583	4.363e-08	1.041e-05	IV	5386626	5388559
T21H3.1	-2.17497	3.568e-09	1.083e-06	V	1176721	1178864
fat-2	-2.17211	1.963e-08	5.069e-06	IV	13323857	13326394
gta-1	-2.17167	1.319e-06	0.0002062	IV	10180659	10183959
asp-1	-2.17054	3.736e-10	1.303e-07	V	19049122	19050825
Y40H7A.10	-2.16917	9.911e-05	0.007763	IV	15210121	15215626
rpb-12	-2.16495	1.116e-05	0.001301	IV	9146338	9147031
rps-16	-2.16476	1.836e-10	6.813e-08	V	15000016	15000594
cyn-1	-2.16284	1.898e-08	4.997e-06	V	14356075	14356823
Y54G2A.3	-2.16281	1.835e-07	3.848e-05	IV	3012604	3014441
C42C1.12	-2.16221	0.0003358	0.0203345	IV	12281671	12282428
F35H10.5	-2.16054	8.07e-05	0.006694	IV	8300777	8301099
pfd-6	-2.15802	6.422e-08	1.486e-05	I	7282959	7283818
ubc-14	-2.15321	1.56e-05	0.001736	I	13581697	13585297
exos-1	-2.15236	1.804e-05	0.001957	III	11009042	11010595
ZK1320.2	-2.14687	9.299e-05	0.007346	II	9657875	9659002
hsp-17	-2.13589	0.0002611	0.0167236	V	8384773	8385927
F56H9.2	-2.13402	2.334e-07	4.683e-05	V	12637660	12638238
clec-63	-2.13344	6.78e-12	3.107e-09	II	12895637	12897462
D2030.4	-2.13163	1.244e-07	2.667e-05	I	7580936	7581628
Y38H8A.7	-2.12995	0.0001556	0.0112069	IV	13455505	13456149
Y73F8A.27	-2.1273	3.167e-06	0.0004406	IV	15472808	15473830
cysl-2	-2.12696	0.0001788	0.0124023	II	14492826	14494514
mrps-24	-2.12271	1.153e-05	0.001337	IV	7710044	7710825
W09C5.1	-2.11912	8.84e-08	1.977e-05	I	13626516	13628447
cyc-2.1	-2.1146	2.373e-09	7.395e-07	IV	4747900	4749012
T12D8.10	-2.11309	1.389e-05	0.001572	III	13641792	13642327
unc-27	-2.10549	4.281e-08	1.032e-05	X	8789453	8790621
C15H9.9	-2.10421	2.769e-06	0.0004033	X	6127453	6128326
F40F11.3	-2.10351	1.297e-06	0.0002042	IV	11592221	11594003
csc-1	-2.10258	6.127e-07	0.0001045	II	13596954	13598035
Y66D12A.9	-2.10097	1.579e-05	0.001753	III	11568136	11573343
Y66D12A.10	-2.09509	1.817e-05	0.001966	III	11565833	11568009
ddp-1	-2.09349	1.882e-07	3.928e-05	III	1859887	1860374
col-10	-2.08974	7.27e-06	0.0008991	V	9164294	9165307
nlp-36	-2.08627	3.474e-06	0.0004791	III	9488617	9489186
cox-17	-2.08515	7.612e-06	0.0009339	III	190983	191981
col-20	-2.08374	3.49e-09	1.066e-06	II	4869606	4870791
rps-23	-2.08058	1.307e-09	4.184e-07	IV	12390263	12391396
Y54G2A.23	-2.07453	1.929e-07	4.008e-05	IV	2927514	2928421
R06C1.4	-2.07408	4.048e-07	7.509e-05	I	11930724	11931759
Y52E8A.2	-2.07394	0.0001779	0.0123739	II	4320673	4321624
Y39B6A.34	-2.07242	0.0004849	0.0268021	V	19001017	19001855
R09B3.3	-2.07235	2.156e-09	6.764e-07	I	11910327	11911021
R10H10.3	-2.07138	0.0003067	0.0189877	IV	10388492	10393294
col-179	-2.06525	1.813e-07	3.817e-05	X	11201522	11202488
cyn-13	-2.05814	5.163e-06	0.0006742	IV	17111081	17116666
cpn-3	-2.05758	4.726e-07	8.497e-05	I	3987890	3988702
lys-8	-2.05571	4.685e-06	0.0006186	II	5586164	5587652
Y37D8A.19	-2.05516	6.509e-08	1.499e-05	III	12929772	12931436
B0491.7	-2.04952	0.0004002	0.0231277	II	11350191	11351375
C29F7.3	-2.04301	0.0002105	0.0140579	X	13418848	13419909
col-117	-2.04205	0.0001686	0.011926	IV	8822964	8824174
nuo-6	-2.04151	6.008e-07	0.0001033	I	7068111	7069188
kbp-4	-2.03659	1.226e-06	0.0001937	III	1080869	1081300
jtr-1	-2.03334	0.0003131	0.0192819	IV	1420973	1421770
asp-6	-2.03084	3.93e-11	1.584e-08	V	8267545	8268937
aqp-2	-2.03026	4.985e-05	0.004551	II	9258912	9261994
F17E9.4	-2.02923	1.088e-05	0.001281	IV	8348372	8349170
Y39B6A.1	-2.0288	2.536e-06	0.0003716	V	19201012	19203607
C23G10.2	-2.02864	1.251e-05	0.001437	III	6208061	6209143
ife-1	-2.02578	1.023e-07	2.234e-05	III	13343441	13344616
mrps-18A	-2.01985	5.572e-05	0.005018	III	8330172	8331919
mdt-20	-2.0193	0.0003449	0.0206607	IV	1187801	1192978
cth-1	-2.0184	7.094e-05	0.006052	V	16100654	16102744
F57C2.4	-2.01744	1.492e-05	0.001677	II	14525311	14526033
ilys-5	-2.01641	4.197e-08	1.022e-05	X	6533483	6536840
F54D7.7	-2.01535	6.271e-09	1.832e-06	I	4790289	4790653
F53C11.3	-2.01266	0.0006436	0.0339189	V	13782401	13784515
mrps-2	-2.01111	7.902e-05	0.006597	V	8465616	8467156
C24B9.3	-2.00522	0.0001858	0.012774	V	2706780	2711819
grd-5	-1.9996	7.627e-05	0.006425	V	8619031	8619869
eef-1B.2	-1.99912	1.957e-07	4.033e-05	IV	15037320	15039638
Y97E10AR.7	-1.99593	4.963e-05	0.00454	V	8010160	8011106
gba-4	-1.99268	0.0008408	0.0415517	IV	5344590	5350929
sut-1	-1.99254	8.766e-05	0.007078	II	1121012	1123253
K05C4.2	-1.99041	2.665e-06	0.0003894	I	14720586	14721355
his-35	-1.98719	7.113e-05	0.006057	V	9544650	9545288
col-178	-1.9859	3.868e-08	9.567e-06	X	11199454	11200464
col-159	-1.98486	0.0004279	0.0243326	V	13198229	13199315
lbp-5	-1.97782	0.0007873	0.0393835	I	6731268	6732280
C13G5.2	-1.97316	3.956e-05	0.003757	III	8616777	8618439
F56C11.3	-1.973	0.0003369	0.0203481	I	182078	182771
C37A2.7	-1.96819	2.678e-08	6.805e-06	I	6789059	6789738
tin-10	-1.96786	5.515e-06	0.0007162	III	11500866	11502852
T24B8.5	-1.96673	1.275e-05	0.001457	II	9082681	9083142
rpoa-12	-1.96471	0.0002981	0.0185335	V	14422719	14423361
repo-1	-1.96201	1.921e-05	0.002055	IV	12084477	12085317
nduo-3	-1.96036	1.644e-05	0.001817	MtDNA	11355	11691
R04F11.2	-1.95832	5.637e-07	9.796e-05	V	12318384	12320221
T20D3.6	-1.95548	0.0008308	0.0410986	IV	9338585	9339305
C10G8.4	-1.95418	1.36e-06	0.000212	V	5311934	5312316
tac-1	-1.95396	5.001e-06	0.0006567	II	14752886	14753894
npp-18	-1.95147	5.49e-05	0.004955	III	13296852	13299118
rpl-32	-1.94758	3.986e-08	9.756e-06	II	9056498	9057111
ZK1127.13	-1.94649	0.0005723	0.0307881	II	7053035	7053835
tct-1	-1.94501	5.467e-08	1.284e-05	I	10569111	10570030
rnp-2	-1.94141	3.911e-05	0.003754	IV	4172101	4173988
ftn-2	-1.94105	1.196e-06	0.0001902	I	3680177	3680944
T24B8.3	-1.93883	8.216e-05	0.006762	II	9059383	9061138
T06D8.9	-1.93439	8.488e-05	0.006928	II	11239406	11240990
fat-6	-1.93437	0.0005404	0.0293424	IV	11913689	11917340
T25F10.6	-1.93378	5.704e-06	0.0007365	V	6765559	6768732
lgg-1	-1.93327	5.266e-07	9.185e-05	II	6346956	6347719
VF13D12L.3	-1.92438	6.316e-05	0.00555	II	11705988	11713610
tin-9.1	-1.92096	0.0004688	0.026153	IV	7043934	7044604
Y51H1A.3	-1.91961	4.623e-06	0.0006139	II	13872868	13875423
R119.3	-1.9175	0.0002759	0.0173607	I	373073	379073
ZK6.11	-1.91729	0.0001514	0.0109375	V	415712	417706
lec-5	-1.91447	0.0001131	0.008651	II	5839637	5841134
vps-2	-1.90889	1.856e-05	0.002	II	12767220	12768217
Y45F10C.4	-1.90489	8.358e-05	0.006855	IV	13663398	13664191
C25H3.9	-1.89912	3.889e-06	0.0005284	II	5690133	5691355
Y116A8C.30	-1.89834	0.0003551	0.0210938	IV	17100259	17103714
nbet-1	-1.89647	0.001021	0.0483666	IV	5209500	5210614
K10D2.5	-1.8961	0.0001964	0.0133475	III	5172734	5173336
F54D5.4	-1.89557	1.878e-05	0.002014	II	11569817	11571002
F28F8.5	-1.894	0.0001106	0.008521	V	15574108	15575403
Y45F10C.2	-1.89354	9.302e-05	0.007346	IV	13662114	13662670
K06A4.7	-1.88775	1.779e-06	0.0002718	V	9489933	9491492
lbp-6	-1.88725	2.132e-06	0.0003205	I	6728284	6729376
pes-9	-1.88512	1.711e-05	0.001877	V	14595267	14597067
rpl-25.1	-1.87979	3.555e-06	0.0004888	X	4715177	4715801
ost-1	-1.87973	2.5e-05	0.002557	IV	1107395	1110856
pfd-4	-1.87961	2.512e-05	0.002564	IV	11315206	11315877
col-140	-1.87766	3.391e-07	6.471e-05	V	5835852	5836841
T02G5.7	-1.87695	4.022e-05	0.003791	II	7075613	7077191
Y54E5A.5	-1.87366	2.725e-05	0.002722	I	14707057	14707875
taf-7.2	-1.87362	0.0002758	0.0173607	III	12671393	12673423
rpl-10	-1.87246	2.193e-07	4.458e-05	II	8143862	8144673
atp-6	-1.86855	9.385e-07	0.0001545	MtDNA	2633	3235
col-103	-1.86641	4.565e-06	0.000608	IV	762411	763678
pas-3	-1.86596	3.297e-06	0.0004573	I	5105106	5106204
pas-2	-1.85847	2.81e-06	0.0004049	V	10770320	10771352
ttr-2	-1.85702	6.444e-06	0.0008098	III	9927731	9929007
asp-5	-1.85298	2.353e-05	0.002428	V	8272374	8274047
ZC395.10	-1.84994	8.506e-07	0.000142	III	5273605	5274787
ttr-51	-1.84606	9.003e-06	0.00109	IV	13250652	13252311
Y71H2AM.5	-1.84575	3.104e-06	0.0004331	III	2786116	2786859
nubp-1	-1.84552	0.0002539	0.0163458	I	10046439	10048028
col-93	-1.84475	1.056e-06	0.0001713	III	10984554	10985608
mrpl-20	-1.8401	0.000341	0.0205421	II	13338280	13339968
Y54G2A.75	-1.83444	4.373e-05	0.004073	IV	2890889	2891579
ttr-24	-1.83162	0.0002701	0.0171075	V	18555384	18556643
mtx-2	-1.8304	0.0008274	0.0409733	III	7761976	7763605
Y39B6A.3	-1.82502	0.0008658	0.0424701	V	19189240	19190018
rpl-23	-1.81582	1.053e-06	0.0001713	III	5705512	5706326
mrpl-41	-1.80736	0.00107	0.0499541	II	288938	290399
ZK265.6	-1.79499	8.578e-05	0.006974	I	8255345	8256315
F53F4.10	-1.79335	2.235e-05	0.002317	V	13624621	13625567
Y71H2AM.4	-1.79292	6.384e-05	0.005583	III	2786853	2788028
F52E1.14	-1.78875	0.0002807	0.0175907	V	8383921	8384867
Y53F4B.3	-1.78846	0.0003902	0.0226882	II	14968636	14969354
ZK632.12	-1.77894	0.0008197	0.0407204	III	9830801	9832428
F49C12.12	-1.77292	0.0004495	0.0252755	IV	9320121	9321400
rsp-3	-1.76985	1.848e-05	0.001995	III	12686460	12687916
mrpl-51	-1.7698	0.0002631	0.0168205	IV	12031313	12032154
F53E10.6	-1.76636	0.0004276	0.0243326	V	2601691	2603063
emc-3	-1.76475	0.0003641	0.021545	IV	13380386	13381925
mrps-12	-1.7637	0.0009391	0.0452568	V	20838079	20838768
rpb-7	-1.75453	0.0004276	0.0243326	I	3031211	3032938
cey-3	-1.75411	6.214e-06	0.0007873	I	5571783	5572973
pas-7	-1.75244	3.557e-05	0.003443	II	10098777	10099867
Y73E7A.1	-1.75087	0.0002784	0.0174954	I	1629002	1633496
cyn-12	-1.74907	0.0006117	0.0325708	IV	7132121	7133214
Y94H6A.8	-1.74835	0.000351	0.0209018	IV	2716607	2719834
rla-2	-1.74802	6.35e-06	0.0008001	IV	13369423	13370285
sptl-1	-1.74754	0.0008991	0.0438287	II	51071	57607
col-143	-1.74689	1.061e-05	0.001258	V	6835634	6836700
mrpl-12	-1.74556	0.0003951	0.0229183	III	10707760	10708518
rps-14	-1.74427	5.753e-06	0.0007409	III	7178692	7179606
asp-3	-1.73941	2.632e-05	0.002646	X	6791063	6792715
mrps-33	-1.73833	0.001058	0.0495028	IV	8739504	8740026
tads-1	-1.73702	0.0009849	0.0470762	I	13384751	13387084
fkb-2	-1.73598	1.184e-05	0.001366	I	12918721	12919293
F29C4.2	-1.73108	4.502e-05	0.004168	IV	126730	127636
Y62H9A.5	-1.72628	2.208e-05	0.002298	X	11882114	11882917
mlc-3	-1.71892	0.0007441	0.0377281	III	5565024	5567384
lec-9	-1.71736	0.0003146	0.0193163	X	17600471	17601503
F22H10.3	-1.71099	0.0001919	0.0130966	X	16677335	16677738
C01G10.8	-1.70806	7.379e-05	0.006238	V	15084057	15085382
R53.4	-1.70806	2.629e-05	0.002646	II	9967269	9968049
F44G4.2	-1.70699	0.000312	0.0192437	II	8996363	8997037
ard-1	-1.69728	0.0003932	0.0228333	IV	11131278	11133785
pbs-4	-1.68766	0.0001488	0.0107907	I	3908746	3909923
rps-12	-1.68588	1.955e-05	0.002082	III	5679238	5680187
F07H5.5	-1.67551	0.0003215	0.0196735	II	8787769	8789716
nuo-3	-1.67398	0.0002561	0.0164675	IV	14796416	14797514
ZK637.2	-1.67304	0.0006582	0.0343112	III	8887750	8890145
T04F8.8	-1.66323	0.001036	0.0487866	X	11647445	11648196
W01D2.1	-1.65413	3.979e-05	0.003757	II	14815517	14816212
pfd-5	-1.65203	0.0005821	0.0312408	III	7198151	7198884
pas-5	-1.64377	0.0002349	0.0153346	I	10566349	10567394
T22D1.5	-1.64167	0.0006201	0.0329019	IV	6903949	6905546
Y40B1B.7	-1.63813	0.0007438	0.0377281	I	13426449	13428473
Y119D3B.21	-1.63707	0.0001187	0.008981	III	1214951	1215287
tag-174	-1.63283	0.0002896	0.0180776	III	5081725	5083007
spp-14	-1.61821	0.0001765	0.012343	X	7725954	7726388
Y56A3A.19	-1.61595	0.0006826	0.0353384	III	11915145	11915714
ctc-2	-1.60365	0.0002261	0.0148265	MtDNA	9648	10348
D1054.10	-1.59286	0.0003248	0.0197937	V	10791974	10792830
mlc-2	-1.59163	0.000509	0.0279606	X	17455778	17456586
rps-19	-1.59105	0.0001711	0.0120618	I	9625055	9626006
C14B9.10	-1.58623	0.0005958	0.0317974	III	8130863	8132442
F26E4.6	-1.56274	0.0005836	0.0312858	I	9773169	9774012
rpl-26	-1.55936	0.0003686	0.0216741	II	8602599	8603581
rpl-43	-1.55559	0.0003237	0.0197553	II	14155279	14155686
cpg-3	-1.54716	0.000642	0.0338731	I	7244936	7246295
dlc-1	-1.53103	0.0009246	0.0447905	III	6462904	6463801
rpl-14	-1.52052	0.0006539	0.0342301	I	9689184	9690127
rpl-17	-1.49994	0.000936	0.0452021	I	1156576	1157462
vit-3	1.53778	0.001023	0.0483822	X	3567396	3572549
eef-2	1.56787	0.0006507	0.0341811	I	9163530	9166952
tbb-2	1.5693	0.0008731	0.042695	III	4015768	4017643
H28O16.1	1.58392	0.0007491	0.0378597	I	12652276	12654646
vit-2	1.59275	0.0003452	0.0206607	X	5101031	5106173
vit-5	1.63518	0.0001653	0.0117242	X	3403470	3408605
vit-6	1.64027	0.0001431	0.0104508	IV	8261144	8266463
hsp-1	1.65123	0.0001448	0.010544	IV	17278958	17281335
aco-2	1.67284	0.0008536	0.0420488	III	7973716	7977325
ubq-1	1.68205	0.0002479	0.0160054	III	5940243	5943838
sec-61	1.68499	0.0004002	0.0231277	IV	14822531	14825178
cct-4	1.69231	0.0006898	0.0356326	II	8283666	8285711
spn-4	1.69437	0.0001769	0.012343	V	6783185	6784922
wago-1	1.69451	0.0004133	0.0236787	I	7235383	7238794
atp-2	1.69591	9.688e-05	0.007621	III	5228416	5230544
ima-2	1.69783	0.0004768	0.0264946	I	6315232	6317267
eef-1G	1.69787	7.719e-05	0.006479	V	10965718	10967931
ify-1	1.71437	0.0008521	0.0420205	II	5054088	5055335
vit-4	1.71438	6.389e-05	0.005583	X	3558838	3563974
oma-2	1.72641	0.0002129	0.0141565	V	8029438	8031214
sqd-1	1.72677	0.0001359	0.0101128	IV	6324180	6326404
mcm-7	1.73811	0.0006533	0.0342301	V	4347165	4349775
rab-5	1.74198	0.0008742	0.0427011	I	9308441	9310221
plk-3	1.7587	0.0005416	0.0293735	IV	7470858	7473340
clic-1	1.7609	0.0005872	0.0314441	V	7733622	7734911
pfn-1	1.76219	6.954e-05	0.005954	I	12922003	12923546
attf-2	1.76535	0.0005404	0.0293424	V	7193763	7196137
acs-13	1.76751	0.0003043	0.0188947	I	511047	519646
mex-6	1.77612	0.0002184	0.0144405	II	9524173	9526366
bath-42	1.77765	0.001045	0.0490859	III	8161448	8163383
pqn-59	1.79464	3.966e-05	0.003757	I	379072	381902
cts-1	1.79769	9.914e-05	0.007763	III	10214813	10216635
mei-2	1.83319	0.0003367	0.0203481	I	6564745	6565868
W08E12.7	1.83432	2.796e-05	0.002774	IV	3295134	3297182
T22F3.3	1.8408	6.18e-05	0.005461	V	3579046	3585045
rad-23	1.84134	0.0001573	0.0112794	II	11651259	11652906
eat-6	1.84139	0.0002606	0.0167098	V	13126406	13129995
ensa-1	1.8433	0.0001741	0.0122226	I	9850019	9851791
ran-5	1.84353	0.0009612	0.0461347	II	6048108	6049694
mfap-1	1.84461	0.0006669	0.0346027	I	8638509	8640236
T24D1.3	1.84755	0.0006945	0.0357583	I	9958780	9960155
K07H8.10	1.85096	2.493e-05	0.002556	IV	8286585	8289529
puf-6	1.85522	0.0009274	0.0448326	II	13039789	13043476
F01G4.6	1.85899	1.876e-05	0.002014	IV	11146939	11149504
chs-1	1.86098	0.0004722	0.0262806	I	7554891	7559916
C01G8.1	1.88613	9.66e-05	0.007615	I	5272845	5274322
ztf-7	1.8881	6.301e-05	0.005549	V	9786948	9789707
mcm-6	1.89138	0.0004498	0.0252755	III	9794366	9798645
tars-1	1.89851	0.000173	0.0121766	II	11691325	11695657
T05F1.2	1.90278	0.0001238	0.009319	I	9622547	9624725
ani-1	1.90528	0.001067	0.0498582	III	12446355	12453202
cdl-1	1.90575	0.0002354	0.0153453	II	10785451	10787265
C29H12.2	1.90767	0.0005879	0.0314441	II	6123808	6125424
lin-53	1.9082	0.0001391	0.0103078	I	9618200	9619760
puf-5	1.9087	7.952e-06	0.0009731	II	8575540	8577722
mom-2	1.91576	0.000825	0.0408977	V	8355987	8358188
T13C2.6	1.91663	0.000825	0.0408977	II	6783426	6788459
rab-7	1.9168	0.0002472	0.0160054	II	11965338	11966931
prg-1	1.918	0.0007319	0.0372708	I	7585323	7588367
nud-2	1.92063	0.0006678	0.0346106	I	7857822	7859417
air-1	1.92167	0.000189	0.0129547	V	8221409	8223587
nfx-1	1.92442	0.0007361	0.037445	III	6375378	6379177
pie-1	1.92684	0.0009999	0.0476498	III	12426861	12429177
xnd-1	1.92894	0.0007964	0.0396909	III	5604459	5607553
rde-4	1.92909	0.000178	0.0123739	III	10217298	10218646
wwp-1	1.93001	0.0009075	0.044006	I	537121	542173
patr-1	1.93031	0.0002641	0.0168205	II	11774663	11777943
prg-2	1.93091	0.0001516	0.0109375	IV	6526723	6529802
car-1	1.93205	1.227e-06	0.0001937	I	12904469	12906358
puf-3	1.93297	0.0001087	0.008416	IV	13510305	13512162
mtl-2	1.93434	0.0004772	0.0264946	V	14018271	14018643
C36B1.11	1.93571	0.0004917	0.0271052	I	8755842	8757605
mcm-3	1.93763	0.000268	0.0170454	V	15056718	15059599
dlst-1	1.93776	0.000134	0.009994	V	6707053	6709101
cct-2	1.93918	3.468e-05	0.003364	II	8927740	8929815
aars-2	1.94293	0.0008109	0.0403366	I	3983170	3986915
sas-6	1.94461	0.001017	0.0482314	IV	13786943	13788723
F09G2.2	1.953	0.0004517	0.0253186	V	7196915	7198438
pod-1	1.95386	0.0001791	0.0124024	III	13514949	13524112
cmd-1	1.95946	2.746e-05	0.002731	V	1156270	1158063
ile-1	1.96403	0.0003431	0.0206172	I	9609501	9611598
kin-19	1.96523	4.782e-05	0.004392	III	4084034	4086636
csr-1	1.96724	7.535e-05	0.006358	IV	7957579	7962121
perm-1	1.96774	0.0006933	0.035752	II	7880811	7882767
F55A3.3	1.97162	0.0001412	0.0104079	I	10789129	10793147
gfat-1	1.97424	8.782e-05	0.007079	II	11592391	11596590
goa-1	1.97484	0.000421	0.0240283	I	7522115	7526703
F49C12.9	1.97605	0.0008677	0.0425213	IV	9314809	9316200
ruvb-1	1.97613	0.000525	0.0286704	V	9978790	9980769
tram-1	1.979	0.000365	0.0215735	IV	10219430	10221281
deps-1	1.9815	0.0001759	0.0123293	I	506471	509056
pup-2	1.98936	2.578e-05	0.002604	III	5185919	5188647
C17E4.6	1.99244	0.0006127	0.0325878	I	9422555	9431112
stt-3	1.99331	0.0003267	0.0198837	III	6248316	6251607
F44E7.4	1.99738	0.0001409	0.0104061	V	5772825	5776953
zif-1	1.99933	0.0009886	0.0472046	III	9002788	9004837
F56C9.3	2.00011	0.0009441	0.0454083	III	7311296	7313166
cyk-4	2.00278	0.0002108	0.0140586	III	13768540	13771242
daf-18	2.00651	2.699e-05	0.002707	IV	419986	425173
H06I04.3	2.00822	0.0004522	0.0253186	III	3070522	3085271
R04F11.3	2.00981	6.678e-05	0.005739	V	12314999	12317180
cpg-1	2.01074	4.971e-07	8.836e-05	III	4489358	4491396
egl-45	2.01104	0.0001135	0.008673	III	7824376	7828626
iffb-1	2.0112	0.0003816	0.0222709	III	2314435	2326901
cash-1	2.0165	0.0002049	0.0137601	V	10362260	10366014
pgl-1	2.02267	3.228e-05	0.003137	IV	6973963	6977318
itsn-1	2.02538	0.001058	0.0495028	IV	17119683	17126266
F59E12.11	2.02588	0.0005381	0.0292853	II	5647982	5649470
map-2	2.02814	0.000314	0.0193134	IV	16847828	16854943
let-504	2.03369	0.0001871	0.0128403	I	4129563	4132292
hgrs-1	2.03418	0.001033	0.048703	IV	8201378	8206048
ogdh-1	2.03553	0.0003556	0.0210938	IV	4696834	4704011
cct-1	2.03777	6.112e-06	0.0007764	II	8185442	8187602
F17C11.10	2.03857	0.0004506	0.0252865	V	10961832	10965539
pyk-1	2.0457	0.0002265	0.0148265	I	9168431	9177497
erm-1	2.04665	0.0001138	0.008679	I	5284056	5291604
drp-1	2.05367	0.0009441	0.0454083	IV	5538489	5541365
mex-5	2.05386	9.207e-07	0.0001521	IV	13353722	13356089
atf-7	2.05458	0.0001803	0.0124669	III	4491626	4499043
rnr-1	2.05688	3.047e-05	0.00298	III	9225373	9228786
H34C03.2	2.05862	0.0002265	0.0148265	IV	6757310	6762545
Y54F10AR.1	2.06022	0.0006897	0.0356326	III	2573183	2575685
ran-3	2.06253	7.326e-05	0.006204	II	8322630	8325052
rbpl-1	2.06648	0.0005225	0.0285678	I	9009053	9013885
mom-5	2.06731	0.0007306	0.0372431	I	9965587	9969961
akir-1	2.07081	2.716e-05	0.002719	I	4137212	4139023
sut-2	2.07107	0.0007306	0.0372431	V	4562214	4570043
ccf-1	2.07662	0.0002189	0.014455	III	11918826	11920237
sca-1	2.07825	6.631e-05	0.005739	III	10811905	10816844
atx-2	2.07867	0.0004323	0.024507	III	10461388	10468050
gpb-1	2.08055	0.0002341	0.015305	II	11742836	11748611
tag-153	2.08081	0.0004906	0.0270756	V	9323210	9327213
cyk-7	2.08231	0.0004044	0.0233414	III	7793442	7795409
vps-35	2.08236	0.0009828	0.0470762	II	5907815	5911222
lst-3	2.08388	0.0001576	0.0112852	IV	14071372	14076707
vbh-1	2.08976	1.265e-05	0.001449	I	3158513	3162376
pptr-2	2.09002	0.00105	0.0492844	V	11027170	11030845
K02C4.3	2.0906	0.0009898	0.0472158	II	8080788	8086849
gtbp-1	2.09214	2.505e-06	0.0003682	IV	10126757	10128956
pqn-87	2.09219	8.012e-05	0.006677	II	12209227	12221788
T13F2.6	2.09685	0.0005974	0.0318453	IV	9778287	9781053
F39B2.1	2.10631	0.0006301	0.0333574	I	14791037	14794390
lin-23	2.11037	0.0002686	0.0170582	II	6371304	6374534
cdc-25.1	2.11197	8.934e-05	0.007176	I	6469384	6471951
inf-1	2.11396	4.383e-07	7.972e-05	III	6930038	6931953
cyb-1	2.11704	6.079e-06	0.0007743	IV	10735323	10737181
plst-1	2.11802	0.0005207	0.0285027	IV	1289626	1296521
F53H1.1	2.12275	0.000768	0.0386481	IV	1297223	1309644
ril-2	2.12569	0.0008424	0.0415846	V	12596388	12599151
gld-3	2.12943	6.678e-05	0.005739	II	7132642	7137217
knl-1	2.13275	0.0007264	0.037221	III	8250635	8254286
ergo-1	2.13528	0.0001781	0.0123739	V	1008802	1018358
hsp-110	2.13826	2.301e-06	0.0003415	III	8443916	8446920
spk-1	2.14489	0.0002135	0.0141773	III	9456562	9462960
unc-57	2.14567	0.0002044	0.0137453	I	4675134	4679409
srgp-1	2.15206	0.0001433	0.0104508	IV	11570511	11578712
ctns-1	2.15264	0.0007952	0.0396724	II	8134756	8136916
him-1	2.15266	0.000348	0.0207761	I	4951333	4957667
top-2	2.15526	4.52e-05	0.004176	II	11875144	11880588
tiar-1	2.15706	1.804e-05	0.001957	II	5712349	5714823
Y38F1A.6	2.15759	0.0001433	0.0104508	II	12994357	12996571
sup-17	2.15911	0.0004606	0.025724	I	8792964	8797293
imp-1	2.16127	0.0001907	0.0130321	I	8752235	8755678
dcn-1	2.16147	0.000129	0.009646	III	4313926	4317577
sin-3	2.16326	0.0007118	0.0366066	I	8416831	8425042
rpn-2	2.16866	2.208e-05	0.002298	III	6198901	6202627
gsp-1	2.17024	4.099e-05	0.003841	V	10682421	10686506
hda-1	2.17064	3.922e-05	0.003757	V	14525388	14527413
tpxl-1	2.1727	1.944e-05	0.002075	I	2297279	2304393
mdt-28	2.17342	2.291e-06	0.0003411	I	7057169	7059349
hsp-6	2.1793	3.989e-07	7.429e-05	V	4824137	4826760
glp-1	2.17962	0.000595	0.0317872	III	9092240	9099683
csnk-1	2.18077	0.0004806	0.0266516	I	10227756	10231214
F35G2.1	2.18546	0.0005454	0.029509	IV	12200977	12207930
cbd-1	2.18566	5.537e-08	1.288e-05	IV	11372990	11377600
nmy-2	2.18718	1.298e-05	0.001476	I	7926622	7934577
F59E12.1	2.18819	0.0006502	0.0341811	II	5654514	5657371
uri-1	2.19057	0.0003181	0.0194904	I	6494279	6496107
tsn-1	2.19113	9.882e-07	0.0001621	II	4706820	4710169
M01E5.3	2.19947	0.0001899	0.012998	I	13280985	13286497
btbd-10	2.20323	0.001042	0.0490005	II	4905010	4911835
B0464.6	2.20385	0.0001997	0.0135069	III	9462983	9465965
K03H4.2	2.20402	0.0007487	0.0378597	V	13152893	13154024
F46B6.5	2.20972	0.0003441	0.0206509	V	9779549	9783062
dhhc-7	2.21167	0.0009053	0.044006	I	11611671	11616139
ced-3	2.21393	0.0001376	0.0102097	IV	13198337	13204129
ubc-6	2.21531	0.0006238	0.0330605	II	7479166	7480714
aagr-3	2.21727	0.000225	0.0147919	V	9725971	9729510
rme-2	2.21749	3.166e-07	6.065e-05	IV	5469994	5473175
sax-7	2.21933	0.0009053	0.044006	IV	8062668	8083962
B0336.3	2.21997	9.014e-05	0.007191	III	5711547	5714624
T05H10.1	2.22719	0.0002144	0.014216	II	8042588	8047446
imb-3	2.22907	4.061e-06	0.0005471	I	310979	314989
imb-1	2.23072	0.0003663	0.0215956	I	4920771	4926233
rpn-6.1	2.23102	1.543e-05	0.001725	III	6959109	6962027
oma-1	2.23508	1.071e-06	0.0001733	IV	8888975	8890987
T07F8.4	2.23657	0.0008578	0.0421689	II	7130484	7132034
lex-1	2.24622	0.0001489	0.0107907	IV	12079472	12084360
F15D3.6	2.25413	9.129e-05	0.007271	I	11572089	11577488
cpb-3	2.25539	8.1e-05	0.006694	I	5788630	5791752
mex-1	2.25581	5.773e-07	9.996e-05	II	11968636	11972334
emb-5	2.26041	2.535e-05	0.00257	III	4715290	4720670
cdc-48.2	2.2628	2.332e-06	0.0003451	II	8137879	8141276
mdt-26	2.26347	0.0009535	0.0458125	II	5661166	5665243
cdc-48.1	2.2654	9.629e-08	2.123e-05	II	10560017	10563407
ama-1	2.26828	0.0009073	0.044006	IV	4248069	4258173
wdr-20	2.26847	0.0002077	0.0139116	V	10130467	10134148
D1081.7	2.27278	1.049e-06	0.0001713	I	8487619	8490938
maco-1	2.27384	0.0006531	0.0342301	I	6598996	6607517
sgt-1	2.27605	5.076e-07	8.955e-05	II	4902287	4903796
npp-14	2.27741	0.0001593	0.0113683	I	9660174	9665144
mpk-1	2.28452	6.111e-05	0.005421	III	4216769	4228094
zyg-9	2.285	0.0002801	0.0175762	II	8457817	8464565
hcp-1	2.29042	8.101e-05	0.006694	V	6594193	6599206
npp-10	2.29464	0.0001418	0.0104388	III	6013494	6019552
ears-1	2.29723	3.949e-05	0.003757	I	10336394	10341178
skn-1	2.29891	0.0003663	0.0215956	IV	5651084	5660523
szy-20	2.30092	0.000485	0.0268021	II	8966920	8969473
egl-4	2.30101	9.7e-05	0.007621	IV	1847967	1880591
F47D12.9	2.30172	0.0005135	0.0281435	III	6299329	6303217
npp-3	2.3025	0.001053	0.0493787	II	11865522	11874714
zer-1	2.30291	0.0009073	0.044006	III	881444	886789
retr-1	2.30819	2.091e-05	0.002211	III	8853803	8861102
wars-1	2.30856	8.593e-05	0.006974	V	18853126	18859221
T19B4.5	2.30905	0.0001098	0.008484	I	5674335	5676238
cct-8	2.31164	7.34e-07	0.0001234	IV	1087574	1093920
gpcp-2	2.31284	0.0007813	0.0392299	II	8067997	8073372
ddx-19	2.31377	0.0004091	0.0235155	II	8884900	8889683
puf-7	2.31571	4.918e-06	0.0006476	IV	5486684	5490331
T21B10.3	2.3188	0.000117	0.008863	II	8934381	8939130
farl-11	2.32098	0.0001248	0.009362	II	7101263	7105001
cct-3	2.32226	1.432e-06	0.0002211	II	2233539	2243533
dnj-5	2.32316	1.734e-05	0.001894	II	6853468	6858298
ani-2	2.32316	3.647e-05	0.003523	II	6361161	6365304
R07G3.7	2.32512	0.0004192	0.0239588	II	7610982	7613730
spd-2	2.32814	6.663e-05	0.005739	I	8966974	8970128
cee-1	2.3284	0.0003553	0.0210938	III	4912206	4914135
F54C9.9	2.33063	0.0001031	0.007994	II	8578048	8581514
mtm-3	2.33107	6.303e-05	0.005549	III	3789981	3800465
lin-9	2.3315	0.0006136	0.0325986	III	8900236	8904131
pitr-1	2.33207	5.281e-05	0.004793	IV	7393220	7397460
laf-1	2.33379	2.899e-05	0.002859	III	2769357	2779053
rcor-1	2.33445	0.0002892	0.0180756	I	17482	26781
cept-2	2.33489	0.0004452	0.0251024	V	14347773	14350517
lin-36	2.33663	0.0005609	0.0302444	III	8016661	8020870
Y41E3.11	2.34083	0.0003085	0.0190768	IV	15039618	15049283
ZK418.9	2.34128	5.966e-05	0.005312	III	7085194	7087741
dab-1	2.34182	3.048e-06	0.0004279	II	8226131	8229150
C28H8.3	2.3421	9.013e-05	0.007191	III	5908699	5914734
mes-4	2.3462	0.000633	0.0334341	V	13433053	13437545
zfp-1	2.3467	0.0008111	0.0403366	III	8792846	8806274
pap-1	2.34831	0.0007813	0.0392299	V	10441978	10446469
fln-1	2.35488	0.0002892	0.0180756	IV	359238	376062
rsd-6	2.35587	0.0001424	0.010448	I	8358253	8363858
hsr-9	2.35749	2.083e-06	0.000314	I	9626259	9630847
ifet-1	2.3582	1.616e-08	4.36e-06	III	4471459	4475143
C30H7.2	2.3595	0.0008598	0.0422208	I	5416648	5420731
aka-1	2.36117	7.131e-05	0.006061	II	7472728	7478959
sao-1	2.36146	2.764e-07	5.384e-05	V	13963733	13965705
R12E2.2	2.36475	6.663e-05	0.005739	I	4178811	4182158
F33G12.5	2.36978	0.000633	0.0334341	II	5036556	5040091
H14A12.3	2.36988	0.001001	0.0476658	III	7463837	7465238
B0035.6	2.37738	0.0008929	0.0435705	IV	11320799	11323636
F25G6.9	2.3795	0.0005784	0.0310781	V	8565283	8570020
Y37E3.17	2.38446	3.936e-05	0.003757	I	2128589	2145968
Y59E9AL.36	2.38635	0.0007379	0.0374954	IV	5207106	5209471
K10C3.4	2.39759	0.0001165	0.008839	I	9860502	9863432
Y67H2A.10	2.39802	0.0006937	0.035752	IV	13282986	13289499
par-3	2.40701	0.0003386	0.0204271	III	5664233	5676732
rod-1	2.41011	0.0004563	0.0255146	IV	7478451	7485519
C18H9.3	2.41154	6.789e-05	0.005824	II	6684235	6691841
mrp-4	2.41244	0.0002014	0.0135874	X	9884277	9889704
nos-3	2.41329	1.113e-05	0.001301	II	9746717	9750439
F54D11.4	2.41937	0.0001004	0.007834	V	4616181	4617780
nrd-1	2.42266	0.0007612	0.0383472	I	4597889	4602666
dcp-66	2.42397	0.0004325	0.024507	I	7536203	7542157
F11E6.7	2.42795	5.622e-05	0.005054	IV	17457829	17461279
Y42H9AR.4	2.42916	0.0009844	0.0470762	IV	8107765	8112225
F31C3.2	2.44001	0.0004973	0.0273805	I	15036372	15040487
mut-16	2.44474	0.0005426	0.0293942	I	10080158	10086291
smc-6	2.4475	2.139e-05	0.002247	II	11578715	11582758
rnp-8	2.45166	1.058e-05	0.001258	I	364518	368465
F10C2.4	2.45488	0.000201	0.0135756	V	12041606	12045335
mre-11	2.45747	0.0002916	0.0181578	V	10733928	10736844
T26A8.1	2.45848	0.0003691	0.0216772	IV	8433037	8438002
rfc-1	2.45854	2.817e-06	0.0004049	V	14642739	14645952
C08H9.2	2.45901	9.282e-08	2.057e-05	II	9886537	9891081
smg-2	2.45982	0.0009844	0.0470762	I	1176472	1189651
F13B12.6	2.46141	0.0001619	0.0114998	IV	10414071	10417881
copb-2	2.47066	1.599e-05	0.001772	IV	9459730	9463998
hpo-40	2.47086	0.0001733	0.0121805	V	10212948	10216711
C39D10.7	2.47444	2.223e-07	4.499e-05	X	7907954	7913932
B0393.6	2.4861	0.0001856	0.012774	III	4780158	4781981
snx-6	2.49241	0.0001399	0.0103464	V	17968546	17980082
rga-3	2.49247	0.0002917	0.0181578	V	5717882	5722087
trcs-2	2.49451	0.0003982	0.0230688	II	8722473	8725515
cra-1	2.496	6.043e-05	0.005371	III	6865210	6869423
C52E12.1	2.50209	0.0001989	0.0134963	II	7025801	7030162
F34D10.4	2.50444	0.0008547	0.0420597	III	3736601	3739763
msh-6	2.50795	8.035e-05	0.006684	I	3449326	3462171
gls-1	2.51014	8.506e-05	0.006928	I	8737071	8742564
ntl-4	2.51036	0.0001108	0.008522	IV	7910599	7915131
sec-31	2.51098	0.0002158	0.0142917	IV	11365617	11371792
rpn-1	2.51185	9.139e-07	0.0001515	IV	6906414	6910156
gld-1	2.51249	5.147e-10	1.756e-07	I	7695660	7698154
F53C11.5	2.51845	6.601e-05	0.005736	V	13787548	13796237
usp-5	2.51889	0.0001595	0.0113688	I	6110133	6114537
smc-3	2.51899	0.0003674	0.0216315	III	11290910	11306145
rho-1	2.51924	3.095e-07	5.954e-05	IV	16482850	16489021
Y41D4A.5	2.52032	1.063e-05	0.001258	IV	1728050	1737884
Y54E10A.6	2.52367	0.0007201	0.0369539	I	3163687	3168022
thoc-2	2.52685	0.0001461	0.0106206	III	6368041	6374092
Y65A5A.2	2.52975	6.366e-05	0.005583	IV	16412019	16416683
eea-1	2.53756	0.0005567	0.0300542	V	13491067	13497372
ect-2	2.53768	0.0003149	0.0193163	II	10778394	10783289
usp-48	2.53795	5.786e-05	0.005162	I	9506552	9511185
T28B11.1	2.54103	0.0001856	0.012774	V	10712227	10732422
T08G11.1	2.54111	0.0002495	0.0160871	I	8905638	8916805
C06A5.6	2.54505	8.506e-05	0.006928	I	5978689	5985869
ima-3	2.5458	2.561e-07	5.052e-05	IV	7558805	7561664
npp-9	2.55023	1.742e-08	4.653e-06	III	3400640	3404479
ced-7	2.55362	0.0007877	0.0393835	III	9570215	9579873
pptr-1	2.55398	0.0005114	0.028062	V	16357520	16367539
B0524.6	2.55678	8.214e-05	0.006762	III	1902192	1905640
prp-8	2.55737	1.462e-05	0.001647	III	8164376	8172704
kin-4	2.55931	0.0006587	0.0343112	IV	11425741	11447065
meg-1	2.56126	1.988e-05	0.002112	X	13927032	13929631
pqn-20	2.56217	2.999e-05	0.002952	I	6791024	6797470
tcc-1	2.57038	1.593e-08	4.355e-06	V	17845743	17855989
wip-1	2.57076	5.825e-06	0.0007467	III	5018647	5021108
efa-6	2.5716	0.0001011	0.007864	IV	12605695	12614723
ncl-1	2.57317	0.001031	0.0486549	III	7731386	7738067
xpo-3	2.574	0.0003112	0.0192156	IV	7916698	7924127
C01G6.5	2.57568	1.053e-05	0.001256	II	9275053	9280098
C01F1.6	2.57938	8.679e-05	0.007031	II	4282278	4288210
cand-1	2.57949	7.068e-05	0.006041	V	16802873	16814563
xpo-1	2.58295	2.833e-06	0.0004049	V	7805063	7814572
npp-8	2.58317	0.000166	0.0117559	IV	1567896	1595824
F01G4.4	2.58756	0.001014	0.0481152	IV	11143344	11146018
eri-9	2.58814	0.0002455	0.0159608	III	4932449	4934943
T19A5.1	2.59053	0.0003351	0.0203152	V	8957042	8961935
ptr-2	2.59478	5.029e-06	0.0006585	I	3789305	3792797
let-418	2.59679	3.761e-05	0.003618	V	5826832	5832861
ifg-1	2.59697	1.746e-07	3.694e-05	II	8217230	8222201
F59E12.9	2.60011	0.0002084	0.0139396	II	5640060	5647042
ZK688.5	2.60659	0.0004291	0.0243756	III	7885084	7891615
zbp-1	2.60873	1.114e-05	0.001301	III	4553645	4560350
T11G6.5	2.61477	0.0003607	0.0213718	IV	10835826	10842761
swsn-7	2.61557	2.135e-05	0.002247	II	8022649	8027756
smk-1	2.62636	2.212e-05	0.002298	V	8607799	8615831
smc-4	2.62734	1.084e-05	0.001279	III	4587505	4593123
egg-6	2.62983	6.192e-07	0.0001049	I	8676662	8681334
npp-21	2.63361	3.707e-05	0.003573	II	7599656	7608014
math-33	2.63804	2.29e-05	0.002369	V	11113913	11118820
cyy-1	2.63899	0.0002634	0.0168205	III	8405873	8409403
uba-1	2.64176	1.432e-08	4.007e-06	IV	9989669	9995034
gck-2	2.6501	0.0002382	0.0155096	V	6788453	6792665
max-2	2.65472	1.433e-05	0.001618	II	13014330	13025838
hecd-1	2.65601	8.26e-05	0.006787	IV	7134346	7144898
F45F2.11	2.66062	8.686e-06	0.001055	V	8518923	8520805
akap-1	2.66116	4.045e-06	0.0005465	III	6353383	6366642
C50F2.2	2.66596	0.0006606	0.0343112	I	3881827	3888453
T08A11.2	2.66678	0.0002229	0.0146739	III	4263647	4269270
ZK370.4	2.66929	0.0001769	0.012343	III	8725322	8731373
tlk-1	2.67594	4.682e-06	0.0006186	III	9699880	9710268
ehs-1	2.68599	0.0003881	0.0225957	II	5820711	5824085
F54A3.6	2.6977	0.0005007	0.027537	II	2225818	2232470
emb-4	2.69952	0.0002715	0.0171755	V	18860287	18894974
pqn-85	2.70065	0.0005536	0.0299188	II	240716	255182
sec-24.2	2.70463	0.0003881	0.0225957	IV	12355710	12360792
met-1	2.70892	0.0006507	0.0341811	I	4254379	4264683
isw-1	2.72101	2.82e-06	0.0004049	III	6703992	6710055
panl-3	2.72142	5.117e-05	0.004654	III	9819293	9823123
wee-1.3	2.72768	2.464e-06	0.0003633	II	9713660	9716467
lip-1	2.73336	5.738e-05	0.005138	IV	6842963	6845901
eel-1	2.73648	0.0001423	0.010448	IV	3032765	3050102
cgh-1	2.73777	6.213e-13	3.377e-10	III	7495387	7497832
tbc-2	2.7506	0.0001197	0.009029	II	5823815	5827443
F56C9.10	2.75168	2.798e-06	0.0004049	III	7329719	7335128
clu-1	2.75616	1.108e-06	0.000178	III	9516648	9521460
Y57A10A.31	2.76148	8.693e-05	0.007031	II	12289404	12300560
wago-2	2.76474	2.531e-05	0.00257	I	5368477	5372643
B0511.12	2.77055	0.0009259	0.0448076	I	10654297	10666877
Y82E9BR.19	2.77636	0.0003475	0.0207759	III	1484970	1495330
ptc-1	2.78467	1.903e-08	4.997e-06	II	7893228	7900484
ulp-4	2.78653	1.512e-05	0.001695	II	8129959	8134726
sumv-1	2.78834	6.557e-05	0.005708	III	5249074	5254191
hex-3	2.79431	0.0003713	0.0217531	III	10849219	10854561
chc-1	2.80059	3.721e-07	7.014e-05	III	10203820	10209705
cyld-1	2.80406	7.744e-05	0.006487	III	9898601	9910658
gei-6	2.81323	8.105e-05	0.006694	V	7226374	7230848
lin-13	2.81747	0.000448	0.0252308	III	7700133	7709472
capg-1	2.82729	0.0001197	0.009029	I	7634497	7639780
F31C3.3	2.83173	0.001031	0.0486549	I	15041431	15050702
F45F2.10	2.8394	1.182e-05	0.001366	V	8513561	8518657
hpo-35	2.84066	0.001003	0.0477127	I	10374813	10379626
let-765	2.84609	0.0003713	0.0217531	III	6592566	6601171
ikke-1	2.84793	0.0001102	0.008499	III	9046010	9050693
W07G4.3	2.85044	4.099e-05	0.003841	V	13036995	13041721
dao-5	2.85562	3.911e-07	7.314e-05	I	10187514	10190896
cye-1	2.8561	1.092e-06	0.000176	I	6780805	6784534
F36A2.13	2.89458	0.0001583	0.0113124	I	8828043	8838719
daz-1	2.95915	4.2e-10	1.444e-07	II	5456304	5458616
D1044.6	2.98237	2.03e-05	0.002152	III	5535657	5543168
larp-5	2.99634	8.806e-08	1.977e-05	I	3732981	3740479
hpo-27	2.99802	0.0007129	0.0366227	I	5906661	5918229
mel-28	3.00332	6.243e-06	0.0007887	III	4786079	4792393
larp-1	3.0088	8.339e-09	2.406e-06	III	5008947	5017697
rabx-5	3.01571	9.188e-05	0.007284	III	10605348	10613169
sec-16	3.01688	9.188e-05	0.007284	III	9125838	9130810
C27F2.8	3.02019	2.451e-05	0.002518	III	4991426	4998161
gld-4	3.02575	1.948e-08	5.064e-06	I	9118114	9121761
sqv-5	3.03353	1.466e-07	3.116e-05	I	9947804	9953351
mrp-7	3.05007	0.0001497	0.0108319	V	19674842	19693044
xpc-1	3.05554	5.315e-05	0.004806	IV	1993088	2008993
gld-2	3.06681	3.024e-05	0.002964	I	6369964	6386099
C27C7.1	3.08029	3.024e-05	0.002964	I	11439286	11440710
gsk-3	3.08509	1.232e-05	0.001419	I	12819215	12825562
acs-4	3.0916	5.781e-10	1.944e-07	III	7167837	7170992
C14C10.5	3.10599	7.371e-06	0.0009068	V	12600285	12607305
lin-45	3.11884	7.371e-06	0.0009068	IV	6742537	6748424
cpb-1	3.11982	0.0001952	0.0132991	III	9322315	9324733
T24B8.7	3.12401	0.0009375	0.0452289	II	9042775	9053824
wnk-1	3.14685	1.025e-05	0.001226	IV	9200115	9212232
F55D12.5	3.15228	2.527e-05	0.00257	I	7906812	7914116
nhl-2	3.15305	4.42e-06	0.0005903	III	4894646	4899085
rme-8	3.17204	0.0002474	0.0160054	I	8083582	8095574
npp-7	3.17756	2.334e-08	5.963e-06	I	5691837	5697450
C53B4.4	3.18313	3.1e-05	0.003025	IV	8975531	8984569
let-711	3.31093	4.265e-08	1.032e-05	III	6946748	6958872
spat-2	3.34234	4.247e-07	7.755e-05	III	11048881	11063001
R11A8.7	3.36479	3.449e-06	0.000477	IV	10374904	10387296
hpo-11	3.39071	6.984e-06	0.0008678	I	7140277	7147230
Y48A6B.10	3.40945	0.0002024	0.0136338	III	11036836	11045695
ceh-100	3.41974	8.431e-05	0.006903	II	12582175	12603680
lin-41	3.43647	5.051e-09	1.504e-06	I	9334849	9342496
F41H10.3	3.43678	8.209e-06	0.0009994	IV	5369805	5374670
pme-1	3.52052	5.976e-07	0.0001031	I	2907726	2924713
dpl-1	3.62574	4.424e-05	0.004111	II	9169909	9172563
Y10G11A.90	4.82569	2.361e-07	4.716e-05	IV	16417117	16417416
F54D12.4	5.38076	9.85e-06	0.001184	II	1368089	1368299

## Sheet: WTStv DE genes
Table S1. RNA-Seq DE and Seesaw Genes
WTStv DE genes
Feature ID	Fold change	P-value	FDR p-value correction	Chromosome	Chromosome region start	Chromosome region end
ZK418.3	-9.23171	0.0001589	0.007505	III	7070280	7070885
puf-3	-6.57023	4.353e-14	5.355e-11	IV	13510305	13512162
T28D9.4	-6.34404	6.682e-06	0.0005742	II	6475690	6478074
his-48	-6.22008	5.015e-09	1.247e-06	IV	11324718	11325222
T10C6.7	-5.40874	1.189e-05	0.0009236	V	16029334	16031667
gla-3	-5.18548	7.267e-06	0.0006154	I	8214409	8218004
F31F6.1	-5.09864	0.001376	0.0408689	X	14867100	14868300
lin-41	-5.00005	1.423e-10	5.734e-08	I	9334849	9342496
C27C12.3	-4.93445	0.00155	0.044704	X	14863608	14865844
cbd-1	-4.81021	1.471e-13	1.638e-10	IV	11372990	11377600
F28C10.1	-4.67645	1.166e-05	0.0009087	X	543106	544256
meg-2	-4.41856	0.00155	0.044704	X	13922778	13926176
rgs-8.2	-4.39254	0.0005959	0.0213201	X	1943949	1945031
meg-1	-4.38425	1.198e-07	1.859e-05	X	13927032	13929631
mrp-4	-4.28968	1.664e-07	2.416e-05	X	9884277	9889704
C39D10.7	-4.28132	2.755e-10	1.006e-07	X	7907954	7913932
cpg-1	-4.09621	1.209e-11	8.5e-09	III	4489358	4491396
gfat-1	-4.00938	1.546e-09	4.573e-07	II	11592391	11596590
rme-2	-4.00563	2.196e-10	8.28e-08	IV	5469994	5473175
M151.7	-3.93833	0.0005326	0.0196213	II	3622313	3624055
C04B4.2	-3.84284	5.085e-05	0.002982	X	12283300	12285314
egg-6	-3.83058	1.998e-08	4.114e-06	I	8676662	8681334
rnp-8	-3.8146	6.854e-08	1.14e-05	I	364518	368465
mct-1	-3.8142	0.0001495	0.007145	V	2375042	2379505
sygl-1	-3.79288	1.078e-08	2.422e-06	I	12484180	12486235
gei-12	-3.78323	0.0002539	0.01104	X	1986202	1989605
ent-5	-3.77257	0.001297	0.0392712	X	4647522	4649194
ptr-2	-3.77249	1.406e-07	2.127e-05	I	3789305	3792797
rod-1	-3.71596	2.022e-06	0.0002037	IV	7478451	7485519
mcm-3	-3.67335	6.122e-08	1.037e-05	V	15056718	15059599
puf-7	-3.6424	4.658e-08	8.174e-06	IV	5486684	5490331
mex-1	-3.64171	1.078e-08	2.422e-06	II	11968636	11972334
F02E8.4	-3.6006	0.0001167	0.005876	X	4454127	4457304
H05L14.2	-3.5964	0.001549	0.044704	I	7980236	7993137
rnr-1	-3.59029	2.819e-08	5.468e-06	III	9225373	9228786
F11E6.7	-3.58039	2.115e-06	0.0002118	IV	17457829	17461279
puf-5	-3.56986	1.934e-09	5.513e-07	II	8575540	8577722
C06A1.4	-3.56892	8.399e-07	9.767e-05	II	10574841	10578193
sqv-5	-3.53854	6.157e-07	7.542e-05	I	9947804	9953351
pie-1	-3.52559	9.009e-07	0.0001032	III	12426861	12429177
trr-1	-3.46286	0.0004764	0.0179616	II	11661579	11675927
hcp-1	-3.45908	1.29e-06	0.000138	V	6594193	6599206
hpo-42	-3.4447	6.925e-05	0.003869	V	16027500	16029338
pqn-20	-3.43948	1.152e-06	0.0001274	I	6791024	6797470
D1044.6	-3.41931	6.261e-06	0.0005481	III	5535657	5543168
gld-4	-3.41066	3.053e-07	4.112e-05	I	9118114	9121761
retr-1	-3.40412	5.974e-07	7.369e-05	III	8853803	8861102
C01G8.1	-3.38595	7.368e-08	1.209e-05	I	5272845	5274322
oma-2	-3.38069	1.902e-08	3.957e-06	V	8029438	8031214
top-2	-3.37599	2.857e-07	3.905e-05	II	11875144	11880588
daz-1	-3.37384	5.445e-08	9.393e-06	II	5456304	5458616
cye-1	-3.37384	1.152e-06	0.0001274	I	6780805	6784534
Y57A10A.31	-3.36241	5.167e-06	0.0004627	II	12289404	12300560
let-711	-3.3581	4.225e-07	5.441e-05	III	6946748	6958872
R04D3.3	-3.35711	5.167e-06	0.0004627	X	13288912	13290628
B0393.6	-3.35147	9.211e-06	0.0007508	III	4780158	4781981
puf-10	-3.34874	1.85e-05	0.00132	I	212255	215491
npp-9	-3.3435	4.122e-08	7.437e-06	III	3400640	3404479
Y73B3A.1	-3.34131	2.932e-05	0.001923	X	42874	46918
F33H2.5	-3.33765	7.934e-05	0.004348	I	15005607	15013874
mex-5	-3.33525	1.381e-08	3.002e-06	IV	13353722	13356089
D1081.9	-3.33404	6.926e-05	0.003869	I	8485809	8487043
mcm-6	-3.31093	5.639e-07	7.011e-05	III	9794366	9798645
dao-5	-3.30643	3.539e-07	4.7e-05	I	10187514	10190896
Y54G2A.73	-3.30044	0.001583	0.0454544	IV	3000540	3008892
oma-1	-3.28574	1.589e-07	2.343e-05	IV	8888975	8890987
chs-1	-3.28105	5.486e-07	6.857e-05	I	7554891	7559916
aptf-3	-3.2773	0.0002249	0.0100013	II	8594348	8596294
T24D1.3	-3.2748	8.621e-07	9.975e-05	I	9958780	9960155
rskn-1	-3.25238	2.57e-06	0.0002519	I	8573850	8580157
perm-1	-3.24854	3.875e-06	0.0003601	II	7880811	7882767
ect-2	-3.24758	2.032e-05	0.001426	II	10778394	10783289
wee-1.3	-3.24413	4.296e-06	0.0003945	II	9713660	9716467
puf-6	-3.21343	1.199e-06	0.0001315	II	13039789	13043476
R11A8.7	-3.21107	1.044e-05	0.0008297	IV	10374904	10387296
ptc-1	-3.21018	2.892e-07	3.93e-05	II	7893228	7900484
npp-21	-3.19617	6.478e-06	0.0005639	II	7599656	7608014
tpxl-1	-3.1864	5.89e-07	7.303e-05	I	2297279	2304393
F01G4.4	-3.18614	7.632e-05	0.004202	IV	11143344	11146018
mes-4	-3.17611	8.018e-05	0.004374	V	13433053	13437545
pme-1	-3.16482	1.295e-05	0.0009912	I	2907726	2924713
sumv-2	-3.1485	0.0001088	0.005529	V	4617946	4628510
cyb-1	-3.14299	2.968e-07	4.01e-05	IV	10735323	10737181
Y39E4B.5	-3.13225	2.789e-05	0.001844	III	13169917	13173106
pqn-82	-3.1315	0.001237	0.0379268	III	1849044	1852902
spd-2	-3.11909	7.708e-06	0.0006492	I	8966974	8970128
dpl-1	-3.11737	0.0004514	0.0172342	II	9169909	9172563
cpb-1	-3.10081	0.0003253	0.0134225	III	9322315	9324733
msh-6	-3.09914	1.865e-05	0.001329	I	3449326	3462171
mel-28	-3.09703	1.511e-05	0.001123	III	4786079	4792393
set-2	-3.09129	0.001308	0.0394512	III	4922445	4930204
B0524.6	-3.08762	2.757e-05	0.00183	III	1902192	1905640
C27D9.1	-3.08016	3.647e-05	0.002304	II	4753442	4755600
mom-2	-3.08012	5.184e-06	0.0004634	V	8355987	8358188
T24B8.7	-3.07761	0.0002922	0.0123434	II	9042775	9053824
gfat-2	-3.07732	1.612e-07	2.362e-05	IV	11410484	11413001
lip-1	-3.07061	6.596e-05	0.003715	IV	6842963	6845901
C06A5.6	-3.0676	4.219e-05	0.002578	I	5978689	5985869
T06D4.1	-3.0665	0.001646	0.0468491	II	3381835	3384020
wdr-5.3	-3.06318	2.994e-05	0.001949	V	10737115	10739344
cgh-1	-3.06263	3.895e-08	7.255e-06	III	7495387	7497832
F25D7.4	-3.05667	1.431e-06	0.0001514	I	10418233	10421858
rog-1	-3.05539	0.0002005	0.009067	II	1369045	1374985
F43G6.10	-3.04704	0.0008212	0.0273617	II	11809354	11810289
let-99	-3.04396	6.596e-05	0.003715	IV	12567855	12570624
F22G12.5	-3.04379	0.0003978	0.0156261	I	13162498	13182808
egg-2	-3.03927	1.663e-06	0.0001728	III	7058517	7060597
D1081.7	-3.03591	6.644e-07	7.964e-05	I	8487619	8490938
B0035.6	-3.03022	8.784e-05	0.004681	IV	11320799	11323636
mex-6	-3.02838	5.998e-07	7.378e-05	II	9524173	9526366
F23C8.9	-3.026	8.116e-05	0.004412	I	2432589	2433613
nos-2	-3.02341	0.0003151	0.0130815	II	7065636	7067050
mrp-7	-3.01774	0.0001228	0.006127	V	19674842	19693044
F14D7.2	-3.01645	0.0002342	0.010319	V	14291780	14293712
glh-2	-3.01455	6.327e-06	0.0005528	I	6514020	6517507
npp-7	-3.00646	4.551e-06	0.0004148	I	5691837	5697450
gld-1	-2.99559	1.462e-07	2.184e-05	I	7695660	7698154
mcm-7	-2.99483	7.94e-07	9.303e-05	V	4347165	4349775
klp-19	-2.99447	6.032e-06	0.000533	III	13302742	13307259
imb-3	-2.99354	5.578e-07	6.953e-05	I	310979	314989
spn-4	-2.99029	2.043e-07	2.903e-05	V	6783185	6784922
B0393.3	-2.98799	1.385e-05	0.001043	III	4757247	4759731
F45F2.10	-2.97823	5.005e-05	0.00295	V	8513561	8518657
lin-13	-2.96546	0.0001121	0.005682	III	7700133	7709472
wago-1	-2.96237	4.554e-07	5.816e-05	I	7235383	7238794
dna-2	-2.96017	0.0004961	0.0185494	II	11778150	11782225
F45F2.11	-2.95989	4.912e-05	0.00291	V	8518923	8520805
F39B2.1	-2.95334	3.458e-05	0.002203	I	14791037	14794390
Y51F10.2	-2.94222	1.316e-06	0.0001401	I	1978003	1983436
xnd-1	-2.94217	1.583e-05	0.001173	III	5604459	5607553
cdc-25.1	-2.93977	9.615e-06	0.0007776	I	6469384	6471951
met-1	-2.93685	0.0002496	0.0108967	I	4254379	4264683
rga-3	-2.93295	7.835e-05	0.004309	V	5717882	5722087
nhr-23	-2.93251	0.001649	0.0468491	I	7214744	7221781
zif-1	-2.93167	4.14e-05	0.00254	III	9002788	9004837
prp-8	-2.9248	1.421e-05	0.001068	III	8164376	8172704
ani-2	-2.91089	1.809e-05	0.001301	II	6361161	6365304
F10C2.4	-2.90927	9.461e-05	0.004941	V	12041606	12045335
B0001.7	-2.90691	0.00088	0.0289079	IV	12150955	12154242
lin-9	-2.90586	0.0001451	0.007044	III	8900236	8904131
T22F3.3	-2.90235	6.602e-07	7.954e-05	V	3579046	3585045
cdt-2	-2.89831	0.0003685	0.0148009	V	14987550	14991024
Y67H2A.10	-2.89822	0.000277	0.0118673	IV	13282986	13289499
cpb-3	-2.8916	1.832e-05	0.001314	I	5788630	5791752
F59E12.1	-2.88656	7.042e-05	0.003924	II	5654514	5657371
hpo-24	-2.88641	0.000417	0.0162174	I	9989801	9994015
egg-1	-2.88612	6.619e-07	7.954e-05	III	5728179	5730394
rmd-1	-2.88491	4.187e-06	0.0003853	III	9758926	9760389
smc-6	-2.88334	3.577e-05	0.002266	II	11578715	11582758
mre-11	-2.87876	0.0001547	0.007343	V	10733928	10736844
K03H4.2	-2.87053	0.0001486	0.007145	V	13152893	13154024
npp-3	-2.86882	8.384e-05	0.004529	II	11865522	11874714
cpg-4	-2.86432	6.582e-05	0.003715	V	5996356	5999346
smc-3	-2.86103	0.0001767	0.008155	III	11290910	11306145
W05F2.3	-2.8608	4.151e-07	5.361e-05	I	3367638	3368552
xpo-1	-2.85916	7.034e-06	0.0006	V	7805063	7814572
szy-4	-2.85236	3.714e-05	0.00233	II	6198728	6201628
Y48A6B.10	-2.85201	0.0006262	0.0221771	III	11036836	11045695
lex-1	-2.84928	3.154e-05	0.002031	IV	12079472	12084360
gpd-4	-2.84364	2.874e-06	0.0002793	II	10171269	10172496
C50C3.1	-2.84218	0.0005212	0.0193229	III	8191816	8193850
smc-4	-2.83406	4.411e-05	0.002678	III	4587505	4593123
Y53F4B.9	-2.83277	0.0002082	0.009323	II	15004864	15010416
cyk-4	-2.83144	8.173e-06	0.0006799	III	13768540	13771242
him-6	-2.83071	0.001083	0.0338808	IV	12490790	12495293
apc-17	-2.82912	0.0006036	0.0215383	II	11108158	11109583
ifet-1	-2.82754	9.28e-07	0.0001058	III	4471459	4475143
C06A5.1	-2.81738	0.001324	0.0396019	I	6012057	6021983
ced-5	-2.81515	0.001325	0.0396019	IV	10484109	10492952
F25G6.9	-2.81432	0.0001962	0.00893	V	8565283	8570020
W02F12.3	-2.81394	2.966e-06	0.0002847	V	6703056	6704575
sas-5	-2.81293	0.0002135	0.009531	V	11610707	11613054
sas-4	-2.80785	0.001623	0.0463397	III	8314345	8318588
pos-1	-2.80721	7.312e-07	8.72e-05	V	8414084	8415255
daf-18	-2.80617	6.596e-06	0.0005721	IV	419986	425173
tat-3	-2.79882	0.0004009	0.0157081	III	10722146	10730174
hcp-6	-2.796	0.0008969	0.0292606	I	5165090	5171314
nos-3	-2.79144	1.614e-05	0.001194	II	9746717	9750439
gln-6	-2.78754	1.286e-06	0.000138	IV	9739201	9740901
ced-3	-2.78621	6.574e-05	0.003715	IV	13198337	13204129
glp-1	-2.78166	0.0001259	0.006252	III	9092240	9099683
gld-3	-2.77986	3.086e-05	0.001992	II	7132642	7137217
ZK688.5	-2.77964	0.0002613	0.0113117	III	7885084	7891615
ceh-100	-2.77681	0.0004009	0.0157081	II	12582175	12603680
npp-10	-2.77611	4.262e-05	0.002598	III	6013494	6019552
usp-48	-2.77081	0.0001338	0.006563	I	9506552	9511185
F41H10.3	-2.76794	0.000315	0.0130815	IV	5369805	5374670
try-1	-2.76715	0.000277	0.0118673	II	4948153	4949486
inx-22	-2.76127	8.792e-05	0.004681	I	3608394	3611844
Y10G11A.90	-2.75801	0.0004667	0.0176516	IV	16417117	16417416
hcp-2	-2.75757	0.000139	0.006785	V	9645839	9650309
cyb-3	-2.75637	1.152e-06	0.0001274	V	15395695	15397348
isw-1	-2.75389	5.395e-05	0.003145	III	6703992	6710055
C50F2.2	-2.75366	0.0005348	0.0196492	I	3881827	3888453
F56C9.3	-2.7526	0.0001162	0.005859	III	7311296	7313166
xpc-1	-2.75062	0.0004162	0.0161998	IV	1993088	2008993
rpn-1	-2.75031	8.794e-06	0.0007237	IV	6906414	6910156
trcs-2	-2.74993	0.0002137	0.009531	II	8722473	8725515
egg-3	-2.74656	2.36e-05	0.001627	II	10882406	10884462
swsn-7	-2.74508	7.188e-05	0.004	II	8022649	8027756
hrde-1	-2.74173	4.719e-06	0.0004258	III	4172336	4176159
T05F1.2	-2.73853	1.306e-05	0.0009962	I	9622547	9624725
Y39B6A.10	-2.73464	0.0008869	0.0290531	V	19131530	19133574
set-9	-2.72999	0.0005461	0.0199878	IV	4307895	4317260
skpo-1	-2.72857	2.767e-05	0.001835	II	8399842	8404850
ima-2	-2.7285	2.635e-06	0.0002577	I	6315232	6317267
capg-1	-2.72523	0.0004162	0.0161998	I	7634497	7639780
dcr-1	-2.72049	0.001082	0.0338808	III	8071915	8080274
Y110A7A.15	-2.71944	0.001084	0.0338957	I	5110940	5113752
car-1	-2.71831	8.277e-07	9.649e-05	I	12904469	12906358
C36B1.11	-2.71202	6.003e-05	0.003439	I	8755842	8757605
Y65A5A.2	-2.71033	0.0001565	0.007419	IV	16412019	16416683
dnj-5	-2.7028	3.062e-05	0.00198	II	6853468	6858298
sumv-1	-2.70139	0.0004816	0.0180854	III	5249074	5254191
spdl-1	-2.70077	0.001085	0.0339162	II	7781578	7783348
mcm-4	-2.69943	3.002e-05	0.001949	I	2318290	2321847
R02F2.4	-2.69898	0.0006507	0.0228214	III	5484199	5486002
ergo-1	-2.69482	6.003e-05	0.003439	V	1008802	1018358
dhc-1	-2.69439	0.0003822	0.0152206	I	4386786	4401980
acly-2	-2.68857	3.503e-05	0.002222	V	13116502	13120135
lst-1	-2.68798	0.0002844	0.0121097	I	10588176	10590466
gei-6	-2.6871	0.0003745	0.0149876	V	7226374	7230848
scc-1	-2.68707	0.0007565	0.0257024	II	4698720	4700994
mcm-5	-2.68706	2.424e-05	0.001658	III	4288259	4291283
pup-2	-2.6864	7.869e-06	0.000658	III	5185919	5188647
bmk-1	-2.68589	0.000477	0.0179671	V	14453302	14456916
szy-20	-2.68337	0.0002465	0.0108014	II	8966920	8969473
cyp-31A3	-2.68229	0.0005407	0.019809	IV	4761059	4762856
hsr-9	-2.67984	1.755e-05	0.001272	I	9626259	9630847
dab-1	-2.67824	1.711e-05	0.001248	II	8226131	8229150
scc-3	-2.67756	0.0002256	0.0100148	V	12763944	12767938
eel-1	-2.67316	8.389e-05	0.004529	IV	3032765	3050102
pbrm-1	-2.67213	0.0003784	0.0151082	I	7495436	7503578
ztf-1	-2.66961	0.001587	0.0455229	III	8787091	8792338
F36A2.13	-2.6673	0.0002076	0.009303	I	8828043	8838719
skpt-1	-2.66559	0.0002844	0.0121097	III	5446508	5448419
sep-1.	-2.66511	0.0002076	0.009303	I	3433156	3438543
cyb-2.2	-2.66446	9.34e-06	0.0007594	I	4114733	4116369
hcp-4	-2.66416	0.0001175	0.005907	I	3862774	3865938
pqn-85	-2.66231	0.0005671	0.0206639	II	240716	255182
him-1	-2.66109	9.117e-05	0.004798	I	4951333	4957667
Y65B4BL.4	-2.65768	0.0006507	0.0228214	I	502954	506250
K06A5.1	-2.65318	0.001082	0.0338808	I	6473206	6477146
ama-1	-2.64841	0.0001137	0.005755	IV	4248069	4258173
F54D11.4	-2.6482	0.0001345	0.006591	V	4616181	4617780
gln-5	-2.64686	1.087e-05	0.0008537	IV	17272230	17273652
pis-1	-2.64387	0.001294	0.0392402	IV	9791939	9796589
C53B4.4	-2.64249	0.0004329	0.0166682	IV	8975531	8984569
arid-1	-2.64051	0.000429	0.0165624	V	186304	200686
hpo-40	-2.63946	0.0003784	0.0151082	V	10212948	10216711
C05C10.2	-2.63621	0.000654	0.0228854	II	9922247	9930830
C27F2.8	-2.63294	0.0003926	0.0154612	III	4991426	4998161
F08F3.6	-2.6296	0.001313	0.0395442	V	5418039	5420039
Y82E9BR.19	-2.62903	0.0007708	0.0260494	III	1484970	1495330
nmy-2	-2.62852	2.73e-05	0.001816	I	7926622	7934577
C18H9.3	-2.62802	8.744e-05	0.004666	II	6684235	6691841
mei-2	-2.62795	2.842e-05	0.001868	I	6564745	6565868
F34D10.4	-2.62721	0.0009063	0.0294559	III	3736601	3739763
knl-1	-2.62419	0.0003001	0.012617	III	8250635	8254286
Y47D3A.29	-2.62174	0.0003037	0.0127334	III	11142447	11154223
lag-1	-2.61691	0.001082	0.0338808	IV	6095410	6110641
ify-1	-2.61505	1.666e-05	0.00122	II	5054088	5055335
cpg-2	-2.61339	2.151e-06	0.0002148	III	7102085	7103990
tofu-6	-2.60605	9.673e-05	0.00503	II	5421252	5422741
catp-6	-2.60035	0.0009067	0.0294559	IV	9817410	9824632
T19B4.5	-2.6	0.0001691	0.007868	I	5674335	5676238
Y54F10BM.1	-2.59782	0.0007708	0.0260494	III	2331575	2342014
clu-1	-2.59777	5.974e-05	0.003431	III	9516648	9521460
rsa-2	-2.59705	0.000266	0.011462	III	11063528	11068758
npp-8	-2.59666	0.0003001	0.012617	IV	1567896	1595824
gls-1	-2.59431	0.0003105	0.0129605	I	8737071	8742564
F31C3.3	-2.59271	0.001243	0.0380746	I	15041431	15050702
lin-36	-2.59159	0.0005086	0.0189919	III	8016661	8020870
larp-1	-2.58994	2.45e-05	0.001667	III	5008947	5017697
zyg-9	-2.58771	0.0001869	0.008592	II	8457817	8464565
plk-2	-2.58217	0.0003137	0.0130602	I	2755578	2758204
tcc-1	-2.5786	1.499e-05	0.001121	V	17845743	17855989
mig-22	-2.57794	0.0006618	0.0230492	III	8763290	8767342
F13A7.14	-2.57762	0.0007722	0.0260494	V	16401888	16405269
mcm-2	-2.57494	3.941e-05	0.00244	II	12001509	12006625
Y48G1C.8	-2.57441	0.0003467	0.0141177	I	96534	108161
F55A11.7	-2.57174	0.0007708	0.0260494	V	11784323	11787443
gon-14	-2.57151	0.0007724	0.0260494	V	6606434	6611158
cra-1	-2.56866	0.0003199	0.0132444	III	6865210	6869423
mei-1	-2.56767	0.0001031	0.005315	I	8294880	8296983
nrd-1	-2.56594	0.0006668	0.0231115	I	4597889	4602666
pgl-3	-2.56296	5.55e-05	0.003223	V	4755984	4758608
mdt-26	-2.55921	0.0005802	0.0210704	II	5661166	5665243
chc-1	-2.55634	4.224e-05	0.002578	III	10203820	10209705
samp-1	-2.55242	0.0002827	0.0120808	II	11302890	11305680
F59E12.9	-2.55053	0.0008937	0.0291956	II	5640060	5647042
ani-1	-2.54971	8.868e-05	0.004713	III	12446355	12453202
emb-4	-2.54854	0.0006688	0.0231208	V	18860287	18894974
imp-1	-2.54845	0.0001976	0.008977	I	8752235	8755678
tlk-1	-2.54625	0.0001078	0.005505	III	9699880	9710268
hda-1	-2.54589	8.652e-05	0.004633	V	14525388	14527413
F46B6.5	-2.54517	0.0004565	0.0173236	V	9779549	9783062
Y54G11A.3	-2.53843	0.0004489	0.0171735	II	14276650	14283977
cdk-12	-2.53842	0.00104	0.0327765	III	4333395	4340483
C24H12.5	-2.53615	0.001278	0.0388654	II	406137	410928
pcf-11	-2.53567	0.001234	0.0378441	III	5024965	5029635
eri-9	-2.53382	0.001752	0.0491184	III	4932449	4934943
T13F2.6	-2.5335	0.0003562	0.0144151	IV	9778287	9781053
pptr-2	-2.53194	0.0003957	0.0155583	V	11027170	11030845
Y41E3.11	-2.52674	0.0002673	0.011507	IV	15039618	15049283
nhl-2	-2.52635	0.0004667	0.0176516	III	4894646	4899085
F55D12.5	-2.52569	0.001034	0.0326703	I	7906812	7914116
pxf-1	-2.52516	0.001457	0.0427965	IV	10164330	10174341
ulp-2	-2.525	0.001261	0.0384718	II	4955643	4959875
F54E12.2	-2.52423	0.0001049	0.005382	IV	11333077	11337184
K04G7.1	-2.52297	0.001486	0.0435079	III	7162693	7164960
npp-14	-2.52223	0.00027	0.0116104	I	9660174	9665144
klp-18	-2.52079	0.0005133	0.0191141	IV	7040210	7043694
sec-16	-2.5203	0.0005868	0.0211482	III	9125838	9130810
cyk-7	-2.5198	0.0001891	0.00866	III	7793442	7795409
C36A4.5	-2.51667	0.0004541	0.0172798	III	3844892	3848262
gcn-1	-2.51648	0.001457	0.0427965	III	2151967	2197909
mex-3	-2.51403	1.795e-05	0.001295	I	127296	134065
T11G6.5	-2.51386	0.001471	0.043179	IV	10835826	10842761
ZK370.4	-2.50704	0.0005153	0.01915	III	8725322	8731373
C05C10.5	-2.50564	2.658e-05	0.001775	II	9939153	9940337
C39E9.12	-2.50404	0.0001666	0.007785	IV	13094006	13095491
kle-2	-2.50278	0.0008882	0.0290549	III	7941716	7945593
spsb-2	-2.50237	0.0001914	0.00874	II	15230361	15232802
rde-4	-2.50147	0.000108	0.005505	III	10217298	10218646
cdl-1	-2.50086	6.249e-05	0.003567	II	10785451	10787265
R07B7.2	-2.49824	0.001457	0.0427965	V	12056562	12059747
T07F8.4	-2.497	0.0008882	0.0290549	II	7130484	7132034
cya-1	-2.49384	0.0007689	0.0260463	III	9106685	9109272
xpo-3	-2.4929	0.001029	0.0325608	IV	7916698	7924127
xpo-2	-2.48831	0.0001541	0.007337	I	318541	323352
T08A11.2	-2.48823	0.000765	0.0259331	III	4263647	4269270
cdc-48.1	-2.48694	1.36e-05	0.001027	II	10560017	10563407
K07A1.17	-2.48557	0.0006688	0.0231208	I	9581784	9582585
pig-1	-2.48429	0.001261	0.0384718	IV	506731	519456
C14C10.5	-2.48394	0.0002889	0.0122665	V	12600285	12607305
nasp-2	-2.47936	1.128e-05	0.0008818	V	13310183	13312260
lin-53	-2.47724	5.799e-05	0.003351	I	9618200	9619760
div-1	-2.47696	0.001501	0.0438629	III	10245048	10248905
hil-5	-2.47425	1.69e-05	0.001236	I	5774584	5775610
gpd-1	-2.47366	1.921e-05	0.00136	II	10394113	10395348
sas-6	-2.47347	0.0004683	0.0176996	IV	13786943	13788723
F30F8.1	-2.47226	0.0005908	0.0212272	I	7832713	7835404
pri-2	-2.47221	0.0003047	0.0127631	I	12528311	12532182
W03C9.2	-2.46786	0.001427	0.0422248	II	11962110	11965255
T01C3.3	-2.46761	6.092e-05	0.003481	V	14991705	14992677
Y17G9B.9	-2.46484	0.0008937	0.0291956	IV	4758983	4760428
sao-1	-2.46267	4.371e-05	0.002657	V	13963733	13965705
Y76B12C.6	-2.46148	0.001034	0.0326703	IV	1981405	1992226
sup-17	-2.46127	0.0003807	0.0151847	I	8792964	8797293
sap-49	-2.46024	0.0003846	0.0153002	II	8034344	8035767
deps-1	-2.45989	0.0001037	0.005336	I	506471	509056
Y14H12B.2	-2.45567	0.0003743	0.0149876	II	3932177	3933740
gld-2	-2.45301	0.0008724	0.0287189	I	6369964	6386099
B0238.9	-2.45184	0.001006	0.0319282	V	5275548	5278306
T21B10.4	-2.45161	0.001188	0.0366669	II	8940893	8942718
wnk-1	-2.45045	0.0005934	0.02129	IV	9200115	9212232
npp-22	-2.45036	0.0003094	0.0129383	V	11730991	11733472
npp-12	-2.44673	0.000765	0.0259331	I	6447308	6453949
cyb-2.1	-2.44587	0.0001267	0.006272	IV	10985984	10987426
rpn-2	-2.44587	9.042e-05	0.004793	III	6198901	6202627
let-418	-2.44089	0.0003529	0.0143093	V	5826832	5832861
wago-2	-2.4389	0.001006	0.0319282	I	5368477	5372643
him-10	-2.43446	0.0008724	0.0287189	III	5803259	5805250
chaf-2	-2.43435	0.0003882	0.0153388	I	1823446	1825967
cpar-1	-2.43258	0.0004181	0.0162486	III	9434073	9435100
nfx-1	-2.43252	0.0003026	0.0127002	III	6375378	6379177
H21P03.2	-2.4325	0.0006702	0.0231208	IV	11480686	11482624
F17C11.10	-2.43099	0.0003882	0.0153388	V	10961832	10965539
T19A5.1	-2.42999	0.001601	0.0458242	V	8957042	8961935
pqn-59	-2.42876	1.515e-05	0.001124	I	379072	381902
gtbp-1	-2.42858	3.132e-05	0.002019	IV	10126757	10128956
spd-5	-2.42619	0.0002014	0.009079	I	5171284	5175522
T28B11.1	-2.42594	0.0009832	0.0314601	V	10712227	10732422
npp-6	-2.42464	0.00137	0.0408046	I	5176465	5182801
Y53C10A.6	-2.42238	0.001729	0.0485951	I	12002561	12004997
H02I12.5	-2.42089	0.0003529	0.0143093	IV	11401947	11403337
swsn-4	-2.41549	0.0003565	0.0144184	IV	11126023	11131164
F56F11.4	-2.4134	0.001012	0.032088	III	2855553	2865386
rcor-1	-2.41317	0.001357	0.0404753	I	17482	26781
Y37E11AL.3	-2.41213	0.0003295	0.0135712	IV	3694917	3698437
pigv-1	-2.40499	0.0003026	0.0127002	I	6185461	6188150
puf-11	-2.40347	5.529e-05	0.003215	IV	6421591	6423500
F55A3.3	-2.40074	0.0001518	0.007243	I	10789129	10793147
plk-1	-2.39776	9.067e-05	0.004795	III	8101347	8104076
sgo-1	-2.39753	0.001	0.0318892	IV	7794856	7796304
acs-4	-2.39186	8.446e-05	0.004538	III	7167837	7170992
C41G7.3	-2.39161	0.0009776	0.0313223	I	9517022	9518734
T21C9.13	-2.38991	0.0008656	0.0285359	V	10597315	10598665
dut-1	-2.38233	0.0001201	0.006017	I	9585316	9587206
plk-3	-2.38198	0.000108	0.005505	IV	7470858	7473340
F32D1.7	-2.37788	0.0001465	0.00707	V	4374973	4376179
prg-1	-2.37682	0.0002278	0.010104	I	7585323	7588367
efa-6	-2.37555	0.001304	0.0393686	IV	12605695	12614723
T26A8.4	-2.37514	0.0009832	0.0314601	IV	8428960	8431493
T19B10.8	-2.37349	0.0009664	0.0310281	V	11241902	11244730
snrp-200	-2.37239	0.0007469	0.0254142	II	12726958	12736875
mut-16	-2.37103	0.001747	0.0490169	I	10080158	10086291
air-1	-2.37042	0.0001895	0.008667	V	8221409	8223587
pitr-1	-2.36599	0.000405	0.0158392	IV	7393220	7397460
cee-1	-2.36221	0.001489	0.0435632	III	4912206	4914135
lsy-22	-2.36205	0.001581	0.045454	I	7704571	7707049
cct-1	-2.36147	5.862e-05	0.003383	II	8185442	8187602
emb-5	-2.36048	0.0002517	0.0109542	III	4715290	4720670
F29G9.2	-2.3599	0.0005932	0.02129	V	6018993	6026341
glh-4	-2.35964	0.001747	0.0490169	I	3726010	3731224
F58G11.3	-2.35941	0.0008412	0.0278891	V	13669346	13671948
egg-5	-2.35896	0.0002908	0.0123357	I	4168986	4171589
akir-1	-2.35429	0.0001286	0.006349	I	4137212	4139023
max-2	-2.35374	0.0005903	0.021227	II	13014330	13025838
F13B12.6	-2.35266	0.001256	0.0384303	IV	10414071	10417881
lst-3	-2.34954	0.0002517	0.0109542	IV	14071372	14076707
patr-1	-2.34909	0.0001667	0.007785	II	11774663	11777943
tba-1	-2.34897	3.241e-05	0.002078	I	9785777	9787624
C01G6.3	-2.34548	0.0008552	0.0282529	II	9269893	9271271
egl-45	-2.34379	0.0001613	0.007576	III	7824376	7828626
cct-8	-2.34286	8.418e-05	0.004531	IV	1087574	1093920
rga-4	-2.34216	0.0009664	0.0310281	V	1373588	1383239
lin-54	-2.3408	0.0009664	0.0310281	IV	13241051	13243369
rfc-1	-2.3372	0.0004501	0.0172058	V	14642739	14645952
npp-11	-2.33671	0.0011	0.0343504	I	3817995	3821503
mesp-1	-2.33171	6.417e-05	0.003647	IV	8499318	8500105
cfim-1	-2.33163	0.0006622	0.0230492	I	8615385	8616421
Y4C6B.1	-2.33139	0.001439	0.0425297	IV	5354487	5356542
gyg-2	-2.33101	7.459e-05	0.004122	V	16745106	16746258
F31C3.2	-2.32786	0.001633	0.0465608	I	15036372	15040487
srgp-1	-2.32582	0.0005355	0.0196492	IV	11570511	11578712
zbp-1	-2.32208	0.0005859	0.0211482	III	4553645	4560350
ulp-4	-2.32011	0.0009188	0.0297765	II	8129959	8134726
sun-1	-2.31602	0.0008138	0.0271545	V	13191701	13193538
ruvb-1	-2.31474	0.0003858	0.0153244	V	9978790	9980769
par-3	-2.31295	0.001222	0.0375457	III	5664233	5676732
unc-61	-2.3123	0.001222	0.0375457	V	14731094	14734237
T07C4.3	-2.30889	0.0002885	0.0122637	III	10352156	10355540
dvc-1	-2.30843	0.0007219	0.0247769	V	11237437	11239323
uba-1	-2.3037	0.0001229	0.006127	IV	9989669	9995034
unc-59	-2.30332	0.0006568	0.0229644	I	13629226	13633496
T05H10.1	-2.30297	0.0007913	0.0265165	II	8042588	8047446
ZC308.4	-2.30053	0.001222	0.0375457	I	6368270	6369598
T23H2.3	-2.30039	0.001273	0.0387801	I	6441632	6446464
Y18D10A.11	-2.30022	0.0001289	0.006357	I	12861971	12863532
T19H12.2	-2.29827	6.63e-05	0.003721	V	4890428	4891422
Y73B6BL.23	-2.29453	0.0007975	0.0266884	IV	6417691	6419078
F49C12.9	-2.29249	0.0007913	0.0265165	IV	9314809	9316200
C13B7.6	-2.29056	0.0005827	0.0210849	V	2421866	2422895
C31H1.8	-2.28921	0.001378	0.0409109	IV	5811581	5814140
F53C11.5	-2.28694	0.001273	0.0387801	V	13787548	13796237
W08E12.7	-2.28654	6.078e-05	0.003478	IV	3295134	3297182
hil-4	-2.28524	6.947e-05	0.003875	V	4754312	4755473
apx-1	-2.28111	0.001323	0.0396019	V	3210190	3223130
cdc-48.2	-2.28102	0.0001594	0.007506	II	8137879	8141276
ucr-2.3	-2.28017	0.0002916	0.0123434	III	879859	881507
F52B5.2	-2.27967	0.0008811	0.0289079	I	8315901	8318250
ZC434.8	-2.2773	0.0002886	0.0122637	I	10348048	10349645
T23B12.4	-2.27635	0.001705	0.0481005	V	8462326	8465570
inx-14	-2.27595	0.001364	0.0406675	I	7349975	7352197
imb-2	-2.27172	0.0006387	0.022534	II	14365704	14373870
rnp-5	-2.26848	0.0005808	0.0210704	III	852800	853909
flh-1	-2.26834	0.001573	0.0452771	IV	9261805	9264265
ima-3	-2.26574	0.0002123	0.009488	IV	7558805	7561664
K07H8.10	-2.26474	8.28e-05	0.004491	IV	8286585	8289529
F14B4.2	-2.26422	0.0003157	0.0130839	I	9271442	9278689
prp-19	-2.26392	0.000458	0.0173638	III	5169914	5172045
T21B10.3	-2.26146	0.001273	0.0387801	II	8934381	8939130
tsn-1	-2.25817	0.0001152	0.005821	II	4706820	4710169
hcp-3	-2.25691	0.0006399	0.0225433	III	9615306	9616470
kca-1	-2.25504	0.0005335	0.0196361	I	4759816	4761323
F35C11.5	-2.25071	0.0006977	0.023981	II	8252134	8255322
ccr-4	-2.24834	0.0005321	0.0196213	IV	12361569	12371828
dcap-1	-2.24586	0.0009732	0.0312033	IV	1052510	1054794
C08F8.3	-2.24453	0.001728	0.0485951	IV	11155028	11156695
icp-1	-2.24283	0.001133	0.0352238	I	2304469	2306816
spat-2	-2.24223	0.001115	0.0347488	III	11048881	11063001
ccf-1	-2.23856	0.00053	0.0196155	III	11918826	11920237
tag-153	-2.23566	0.001052	0.0331484	V	9323210	9327213
attf-2	-2.22192	0.0002954	0.0124417	V	7193763	7196137
fzy-1	-2.22051	0.000836	0.0278222	II	5501632	5503906
C17E4.6	-2.21938	0.001432	0.0423393	I	9422555	9431112
pcn-1	-2.21827	0.0001433	0.00697	IV	4047928	4049448
K04C2.3	-2.21219	0.0009924	0.031731	III	6873047	6873707
clec-91	-2.2093	0.0004057	0.0158457	I	9126136	9127072
B0336.3	-2.20882	0.0008567	0.0282829	III	5711547	5714624
drp-1	-2.20744	0.001563	0.0450185	IV	5538489	5541365
H34C03.2	-2.20699	0.0008771	0.0288554	IV	6757310	6762545
eftu-2	-2.20681	0.001336	0.0398709	III	6009561	6012839
cct-2	-2.20562	0.0002037	0.009165	II	8927740	8929815
egg-4	-2.20142	0.001462	0.0429316	I	3932209	3934814
gna-2	-2.19929	0.0008076	0.0269678	I	7699542	7700962
edc-3	-2.19632	0.001544	0.044704	I	8602124	8605163
F44E7.4	-2.19457	0.0005567	0.0203304	V	5772825	5776953
B0035.12	-2.1906	0.001616	0.0462198	IV	11329465	11332944
klp-15	-2.18906	0.0007291	0.0249869	I	5577054	5579299
F44E2.8	-2.18455	0.0006447	0.0226785	III	8848582	8849879
C14B1.2	-2.1823	0.0006025	0.0215346	III	3702281	3703172
F10C5.2	-2.182	0.001123	0.0349553	III	472300	475354
F56C9.6	-2.18089	0.0006393	0.0225381	III	7308997	7310773
ifg-1	-2.17916	0.0004389	0.0168184	II	8217230	8222201
trcs-1	-2.17694	0.0002608	0.0112986	IV	9587097	9588834
R74.8	-2.16775	0.0006267	0.0221771	III	4206276	4208265
clec-87	-2.16529	0.000139	0.006785	I	10184243	10185468
Y51H7C.3	-2.16195	0.001675	0.0474739	II	1438496	1439698
hmg-12	-2.16106	0.0004384	0.0168118	II	11916512	11918319
tdc-1	-2.15638	0.001259	0.0384718	II	8270566	8273583
C14B1.9	-2.15617	0.0009591	0.0308773	III	3725073	3726500
aka-1	-2.15336	0.001679	0.0475439	II	7472728	7478959
hsp-110	-2.14951	0.000333	0.013703	III	8443916	8446920
pgl-1	-2.14916	0.0005654	0.0206164	IV	6973963	6977318
hsp-1	-2.14442	0.0001291	0.006357	IV	17278958	17281335
tsp-12	-2.14134	0.001757	0.0492445	IV	10149162	10150604
K07C5.4	-2.13869	0.000311	0.0129713	V	10350470	10352978
F09G2.2	-2.13042	0.001111	0.0346619	V	7196915	7198438
rpa-1	-2.12825	0.0008038	0.0268579	II	7664581	7667111
akap-1	-2.11615	0.001652	0.0468814	III	6353383	6366642
Y75B12B.1	-2.11583	0.0006838	0.0235399	V	15184705	15185806
hcf-1	-2.11233	0.001544	0.044704	IV	7770767	7774270
his-74	-2.1114	0.0005776	0.0210139	V	12659704	12660330
cash-1	-2.10996	0.001312	0.039532	V	10362260	10366014
T12G3.6	-2.1095	0.001575	0.0453057	IV	12030047	12031271
F33H1.3	-2.10812	0.001518	0.0441952	II	10172921	10174346
gars-1	-2.10666	0.001486	0.0435079	III	5159728	5163627
vbh-1	-2.10298	0.0006245	0.0221661	I	3158513	3162376
glh-1	-2.10245	0.0006117	0.0217779	I	6854687	6857537
mep-1	-2.1001	0.001776	0.0496751	IV	11524641	11527951
bath-42	-2.09621	0.001373	0.0408642	III	8161448	8163383
map-2	-2.09176	0.001304	0.0393686	IV	16847828	16854943
ife-3	-2.09124	0.0003948	0.0155351	V	6588	7822
laf-1	-2.08728	0.001587	0.0455229	III	2769357	2779053
B0261.7	-2.08588	0.001214	0.0373761	I	5269543	5270934
sgt-1	-2.08471	0.0006507	0.0228214	II	4902287	4903796
lem-2	-2.08366	0.001674	0.0474739	II	14063449	14065904
ubxn-3	-2.07809	0.001177	0.0364046	II	217264	220642
rnr-2	-2.0773	0.0004805	0.0180714	III	4093305	4094921
ran-3	-2.07286	0.001314	0.0395571	II	8322630	8325052
kars-1	-2.06906	0.0006247	0.0221661	II	7070185	7072415
rfc-3	-2.06719	0.001546	0.044704	IV	13095761	13097001
C36A4.4	-2.06126	0.001677	0.047507	III	3841257	3843614
sip-1	-2.0611	0.0002795	0.0119665	III	10506105	10506801
cks-1	-2.05649	0.0009163	0.0297328	IV	8513918	8514724
prmt-1	-2.05534	0.0004204	0.0163085	V	20267368	20269711
F42G9.1	-2.0536	0.001475	0.0432477	III	783713	786071
hsp-6	-2.05027	0.0006219	0.0221086	V	4824137	4826760
pqn-87	-2.04711	0.001396	0.0413249	II	12209227	12221788
inf-1	-2.03936	0.0005179	0.0192302	III	6930038	6931953
F18A1.7	-2.03794	0.0007982	0.0266908	II	7662702	7663754
F26B1.2	-2.01954	0.001323	0.0396019	I	6317700	6320419
clec-88	-2.01391	0.001213	0.0373559	II	6365739	6366948
cey-2	-2.00628	0.0004545	0.0172798	I	5619568	5620668
W08F4.3	-2.00436	0.001163	0.0360807	II	580601	582015
yop-1	-1.97799	0.0009714	0.0311665	I	2730003	2731454
acs-13	-1.97777	0.001321	0.0396019	I	511047	519646
daf-21	-1.87568	0.001561	0.0450023	V	14684917	14688543
ZC513.7	1.90979	0.001688	0.0477742	V	8039468	8040387
R04F11.2	1.92171	0.001591	0.0456151	V	12318384	12320221
calu-1	1.94119	0.001444	0.0425923	X	4969532	4970911
hpo-18	1.95596	0.000936	0.0302198	V	4346087	4346919
alh-8	1.9666	0.0007927	0.0265453	II	11728948	11731226
folt-2	1.97233	0.001037	0.0327235	V	2872464	2875600
ZK484.1	1.98098	0.0007879	0.026442	I	6093304	6094419
cyn-5	1.99085	0.0006732	0.0231899	I	15040426	15041274
cpz-1	1.99935	0.0006574	0.0229684	I	2686638	2689473
cpr-5	2.01042	0.0009165	0.0297328	V	1132596	1133993
Y38F1A.6	2.03216	0.0007779	0.0261613	II	12994357	12996571
let-767	2.03314	0.0005483	0.0200401	III	6338507	6340228
bcat-1	2.04195	0.001037	0.0327235	X	12877479	12880325
tnt-2	2.04599	0.0007336	0.0250519	X	8721556	8723552
dct-18	2.05675	0.0005324	0.0196213	II	12930616	12933524
C12D12.1	2.06596	0.001507	0.043927	X	3499252	3505253
hpo-8	2.08871	0.0004527	0.0172621	V	6839255	6840256
sucl-1	2.10446	0.0015	0.043854	X	14754025	14756459
ucr-2.1	2.10466	0.00112	0.0348674	X	12018428	12021212
pmt-2	2.10563	0.0003682	0.0148	V	4628579	4635266
gstk-1	2.11816	0.001032	0.0326566	II	9656748	9657721
lgg-1	2.12071	0.0002305	0.0101964	II	6346956	6347719
C02E7.6	2.1219	0.0005402	0.0198076	V	4919206	4919581
glrx-10	2.12285	0.0005273	0.0195328	I	1049593	1050726
ctc-1	2.12589	0.0001629	0.007639	MtDNA	7826	9428
Y105E8B.5	2.14286	0.0007758	0.0261113	I	14657354	14661414
col-93	2.14743	0.0001257	0.006252	III	10984554	10985608
nkb-3	2.14812	0.001528	0.0444384	X	13765352	13770558
rhr-1	2.14997	0.0006664	0.0231115	V	5428159	5430431
ech-6	2.15306	0.0002027	0.00913	III	9751439	9752922
ZK180.5	2.15699	0.001785	0.0499039	IV	4515038	4517169
T02G5.7	2.15896	0.0002642	0.0114048	II	7075613	7077191
vha-3	2.1594	0.0003718	0.014908	IV	2314613	2315988
elo-2	2.16159	0.0001924	0.008776	IV	17466059	17467408
C46G7.2	2.16202	0.001232	0.0378062	IV	6015192	6019713
eef-1A.2	2.16258	0.0001687	0.007856	X	7823651	7825769
F23D12.11	2.16487	0.0009634	0.0309946	X	14423872	14424749
sptl-1	2.17108	0.0003339	0.013729	II	51071	57607
nduo-5	2.17297	0.0004357	0.0167504	MtDNA	11690	13272
asb-2	2.17351	0.0002502	0.0109124	X	4469742	4471480
F56A4.2	2.17544	0.0001455	0.007056	V	2459636	2460893
Y51A2D.14	2.17573	0.001717	0.0484111	V	18582627	18582952
clec-209	2.18537	0.0001319	0.006475	V	2351675	2352932
Y71H10B.1	2.19043	0.0006098	0.0217428	X	2834218	2840292
nrf-6	2.1948	0.001739	0.0488592	II	8028953	8032708
C32D5.8	2.19862	0.0004915	0.0184398	II	6343053	6345925
gas-1	2.20547	0.001158	0.0359585	X	15586812	15590397
cysl-3	2.20675	0.00162	0.0463256	V	3774532	3776136
tatn-1	2.21116	0.0003669	0.0147617	X	14791007	14792981
gln-3	2.213	0.0003863	0.0153244	IV	16167782	16170826
pbo-1	2.21528	0.0007593	0.0257767	III	2681444	2686463
lys-7	2.21711	0.001517	0.044195	V	3481418	3482600
F59F4.2	2.21807	9.604e-05	0.005004	X	15841571	15842473
apy-1	2.21816	0.001149	0.0357005	X	7568133	7569722
Y62E10A.13	2.21855	0.001187	0.0366669	IV	13389156	13398799
tag-18	2.22028	0.00125	0.0382736	X	3731918	3733457
spp-8	2.23454	0.000492	0.0184446	IV	8481663	8483710
F55B11.3	2.23955	0.0006957	0.0239325	IV	14424692	14425859
gst-38	2.24176	0.0009042	0.029455	V	15915167	15916079
pho-1	2.24205	0.000584	0.0211153	II	5233157	5235926
cth-2	2.24639	0.0002005	0.009067	II	7056171	7058014
mak-1	2.25608	0.0002711	0.0116481	II	8743724	8747234
Y47G6A.33	2.25913	0.0004555	0.017298	I	3564063	3565066
ilys-5	2.27923	3.999e-05	0.002467	X	6533483	6536840
asg-2	2.2815	0.0001211	0.006061	X	6841257	6842204
acs-14	2.28387	0.0009341	0.030179	V	9508096	9510431
spp-10	2.29002	0.0001653	0.007735	IV	8477181	8480639
W03F11.1	2.31071	0.0001169	0.005883	I	2219470	2222313
mlp-1	2.31719	0.001292	0.0392402	III	5971529	5973664
C49C3.4	2.3179	0.0007366	0.0251339	IV	17320794	17328663
fard-1	2.31956	0.0005355	0.0196492	X	2933360	2937742
aqp-10	2.32109	0.0005349	0.0196492	II	9768450	9769847
grd-3	2.32268	0.0002616	0.0113136	IV	3439654	3440456
F22H10.6	2.33032	0.0009946	0.0317591	X	16689365	16690860
C48E7.1	2.3362	0.0006659	0.0231115	I	6260248	6264525
csq-1	2.33773	0.0004817	0.0180854	X	14684876	14688365
pah-1	2.34587	0.0008587	0.028328	II	8762667	8766922
col-160	2.35127	2.368e-05	0.00163	V	13200981	13202189
ugt-46	2.35338	0.001188	0.0366669	X	525927	530176
pck-2	2.35412	3.76e-05	0.002347	I	7866131	7872080
Y47G6A.22	2.36095	0.0004429	0.016956	I	3559916	3562851
nrfl-1	2.36537	0.0009946	0.0317591	IV	9119097	9130370
K09G1.1	2.36675	0.001006	0.0319282	V	9583595	9590523
Y62H9A.3	2.36762	9.612e-05	0.005004	X	11879109	11879971
fah-1	2.36901	0.0001687	0.007856	X	6446648	6448999
his-71	2.37713	0.00137	0.0408046	X	7981380	7982070
col-96	2.37851	0.00133	0.0397322	III	11705712	11706644
acp-6	2.37872	2.958e-05	0.001928	IV	6424597	6426139
ugt-47	2.38155	0.001601	0.0458242	V	10096304	10098594
col-165	2.38161	0.0001447	0.007032	X	4353617	4354811
aagr-2	2.38445	9.611e-05	0.005004	II	4914493	4925248
zip-2	2.39198	8.697e-05	0.004652	III	833857	835814
ttr-6	2.39326	0.000351	0.0142696	X	6596461	6597121
D1054.11	2.39672	2e-05	0.001413	V	10793794	10794924
ost-1	2.39721	3.394e-05	0.002168	IV	1107395	1110856
gst-10	2.40328	0.0006698	0.0231208	V	2561689	2564708
F46H5.7	2.4038	0.0006707	0.0231208	X	7238675	7242961
C30E1.9	2.40519	0.0001897	0.008667	X	16929913	16931619
C45B2.1	2.40603	0.0003548	0.0143713	X	6086123	6086569
T08B1.1	2.41138	0.0004238	0.016399	V	1982447	1987029
mup-2	2.41157	0.0001013	0.005243	X	6408463	6410359
B0334.3	2.41392	9.798e-05	0.005084	II	11489604	11493021
C48B4.1	2.41762	0.0004161	0.0161998	III	9586612	9592192
aqp-11	2.41957	0.000519	0.0192563	III	13673277	13674745
R07E4.3	2.42022	0.0001824	0.008399	X	5953449	5953783
acdh-1	2.42158	2.136e-05	0.001488	I	6497437	6499559
F09C8.1	2.42202	0.000119	0.00597	X	16159647	16163548
acdh-10	2.42506	0.0001487	0.007145	X	17213140	17214929
sqst-1	2.43152	0.0002305	0.0101964	IV	12034251	12037051
fat-4	2.432	3.472e-05	0.002205	IV	9799428	9802231
Y25C1A.13	2.43685	0.0006707	0.0231208	II	3109370	3111227
D1086.6	2.44118	0.0003117	0.0129867	V	14079800	14081766
col-101	2.44269	9.975e-06	0.0008012	IV	325435	326671
nep-22	2.4431	0.000589	0.0211975	X	9034553	9038540
F57F5.1	2.44967	7.599e-06	0.0006412	V	12003027	12004600
amt-4	2.45224	0.001486	0.0435079	X	4565301	4569393
F46H5.3	2.45513	1.048e-05	0.0008316	X	7230329	7238662
ZC250.4	2.45611	0.0005781	0.0210148	V	5812312	5813157
dhs-25	2.45657	2.581e-05	0.001744	X	1486501	1489329
clec-66	2.46088	0.0004541	0.0172798	II	12904399	12906607
VF13D12L.3	2.46158	3.874e-05	0.002405	II	11705988	11713610
lec-12	2.46407	0.0002489	0.010874	V	204381	209757
F58G6.3	2.46413	0.0005821	0.0210796	IV	9653534	9654227
far-2	2.4665	5.869e-06	0.0005206	III	9081678	9082890
nlp-24	2.4673	4.634e-05	0.002767	V	11616282	11616887
gcp-2.1	2.47941	0.0004516	0.0172342	X	301831	308296
T03F6.3	2.48339	3.647e-05	0.002304	III	13389381	13390867
C28H8.14	2.48658	0.0001976	0.008977	III	5916267	5916938
R08E3.1	2.4896	0.0003591	0.0144702	X	4825002	4834881
C06A8.3	2.49393	7.858e-06	0.000658	II	7790559	7791378
col-122	2.49535	4.569e-06	0.0004155	IV	9563359	9564471
Y43F8C.13	2.49659	0.0002438	0.010711	V	19693895	19697398
grl-4	2.50128	0.001261	0.0384718	IV	7309834	7310760
K11G12.5	2.50254	0.0006668	0.0231115	X	6723478	6725668
alh-12	2.50523	0.0003926	0.0154612	III	7454011	7455982
K12H4.7	2.50742	6.182e-06	0.0005422	III	8048423	8051155
F44E5.4	2.51173	9.441e-05	0.004937	II	11757105	11759311
ZK1307.1	2.5138	0.0005757	0.0209619	II	9654342	9655599
nex-1	2.51452	1.776e-05	0.001285	III	5225620	5226804
F28H7.3	2.51508	1.331e-05	0.001011	V	10749369	10750786
nduo-3	2.51878	0.0002763	0.0118628	MtDNA	11355	11691
T08H10.1	2.52124	3.667e-05	0.002311	V	4483467	4486531
lbp-1	2.52941	9.061e-05	0.004795	X	3259101	3259855
C18E9.5	2.53238	0.0003859	0.0153244	II	8969982	8971968
clec-265	2.53308	0.001077	0.0337994	X	3031722	3033203
cpi-2	2.53629	1.205e-05	0.0009324	V	6044061	6045671
lev-11	2.53709	9.655e-06	0.0007796	I	14620758	14631254
Y49E10.18	2.54175	0.00024	0.0105654	III	12442635	12446119
grd-5	2.54468	7.404e-05	0.004096	V	8619031	8619869
tre-3	2.54636	0.001301	0.0393029	V	11709774	11715903
lron-7	2.54671	3.201e-05	0.002055	X	7292137	7296036
C29F7.2	2.54714	0.001278	0.0388654	X	13416077	13418220
asp-3	2.54777	2.91e-06	0.0002808	X	6791063	6792715
C15H9.9	2.54873	1.923e-05	0.00136	X	6127453	6128326
pqn-44	2.54933	0.0004329	0.0166682	I	5372850	5384508
C54E4.2	2.55541	6.63e-05	0.003721	IV	2136894	2146461
unc-27	2.56145	7.117e-06	0.0006049	X	8789453	8790621
F55C12.1	2.56669	0.001294	0.0392402	II	5884551	5892675
F35C8.5	2.57534	0.0002012	0.009079	X	5365807	5367621
cpl-1	2.58303	2.064e-06	0.0002075	V	16592570	16595346
lec-5	2.58322	3.721e-05	0.002332	II	5839637	5841134
col-181	2.58362	2.156e-06	0.0002149	X	12104929	12106081
asp-1	2.58521	1.791e-06	0.0001849	V	19049122	19050825
mif-2	2.58973	0.0003822	0.0152206	V	11976773	11978404
asp-10	2.58993	3.943e-06	0.000365	V	12742040	12744170
asp-5	2.59058	2.55e-06	0.000251	V	8272374	8274047
clec-56	2.59074	0.000336	0.0137664	V	14474440	14476795
C52B11.5	2.59309	0.0002926	0.0123434	X	1272821	1275410
ges-1	2.59338	0.001301	0.0393029	V	1427649	1432137
F41F3.3	2.59617	3.541e-06	0.0003324	V	4647660	4648241
dod-24	2.59701	1.799e-05	0.001296	IV	12940141	12941368
col-20	2.59852	1.807e-06	0.0001857	II	4869606	4870791
ZC262.5	2.59866	0.0006468	0.022736	III	8342223	8342610
F59B1.2	2.60297	6.029e-06	0.000533	V	3633340	3634685
pmt-1	2.60573	2.57e-05	0.001739	II	5278136	5282525
cpn-3	2.60626	4.55e-06	0.0004148	I	3987890	3988702
ZK813.3	2.60674	3.818e-06	0.0003568	X	3441838	3442460
flu-2	2.6094	0.0002547	0.0110653	X	6106916	6109338
nlp-33	2.61091	0.0001482	0.007143	V	11147343	11147810
gpx-5	2.61132	0.0003052	0.0127739	X	9584663	9586490
mua-6	2.61164	0.0006377	0.022516	X	16262294	16265686
nlp-36	2.61289	7.979e-06	0.000666	III	9488617	9489186
Y54G11A.7	2.61354	0.0009061	0.0294559	II	14297296	14299843
nduo-4	2.61377	2.391e-05	0.001641	MtDNA	6505	7808
D1086.7	2.61413	0.001301	0.0393029	V	14084269	14085498
aagr-1	2.61808	0.0003281	0.0135259	IV	8366538	8375372
ifc-2	2.61915	0.0001317	0.006475	X	642160	654903
Y80D3A.9	2.61932	0.0009061	0.0294559	V	18953136	18957306
F21C10.10	2.62053	0.001318	0.0396019	V	9096006	9097224
zip-12	2.62309	0.001623	0.0463397	III	12327805	12332275
acs-1	2.62878	9.943e-06	0.0008012	V	6524988	6532091
atn-1	2.63077	0.0003239	0.0133999	V	12478412	12484452
pcyt-1	2.63089	8.737e-05	0.004666	X	7572109	7581059
F47B7.1	2.63384	5.025e-05	0.002959	X	3787786	3788526
T25F10.6	2.63438	4.637e-06	0.0004209	V	6765559	6768732
Y62H9A.4	2.63492	1.843e-05	0.001318	X	11880123	11881264
C38H2.2	2.63691	0.0008969	0.0292606	III	10381772	10385256
H01G02.1	2.63698	0.0001402	0.006832	IV	11803272	11804152
col-178	2.63934	1.286e-06	0.000138	X	11199454	11200464
W10C8.5	2.64027	3.69e-05	0.002319	I	2853969	2855732
cpr-6	2.64152	1.244e-06	0.0001347	X	6607202	6609046
Y48A6B.7	2.64324	0.0004207	0.0163085	III	11025237	11026566
C10G8.8	2.64395	2.066e-05	0.001443	V	5324797	5328470
pcp-1	2.64478	0.000654	0.0228854	III	7758729	7761273
dhs-30	2.64551	0.0003102	0.0129587	X	17230718	17235837
mlc-2	2.64632	1.745e-06	0.0001805	X	17455778	17456586
cdr-6	2.6505	0.0001101	0.005589	V	12412500	12413698
col-143	2.65176	1.274e-06	0.0001376	V	6835634	6836700
icl-1	2.65457	9.444e-06	0.0007665	V	724206	728103
K02F3.9	2.65679	0.0006425	0.0226186	III	840457	841366
far-1	2.6569	1.359e-06	0.0001444	III	9080366	9081179
lec-10	2.66093	1.686e-06	0.0001747	V	6488198	6489050
gst-27	2.66575	2.865e-05	0.001881	II	15164884	15165726
clec-218	2.6676	0.001318	0.0396019	V	8307969	8310878
pes-9	2.66775	2.294e-06	0.0002267	V	14595267	14597067
sptl-3	2.6692	3.739e-05	0.002337	V	13893324	13896417
pcp-3	2.67107	0.000747	0.0254142	IV	9155078	9159019
asah-1	2.67194	1.624e-05	0.001199	I	12505097	12508064
K07E3.4	2.67273	8.873e-05	0.004713	X	8080871	8084018
hrg-4	2.67332	0.001324	0.0396019	IV	11030159	11031082
zip-3	2.67942	0.000193	0.008794	II	13951904	13957523
acbp-1	2.68365	1.808e-06	0.0001857	I	4635714	4637328
hsp-25	2.68467	4.979e-05	0.002943	X	6034091	6039496
C29F7.3	2.68481	2.167e-05	0.001507	X	13418848	13419909
cpr-1	2.68535	2.965e-06	0.0002847	V	11975514	11976759
F35E12.6	2.68869	0.0001433	0.00697	V	13734117	13736247
mlc-1	2.68934	3.179e-06	0.0003027	X	17459159	17460767
col-140	2.69003	7.515e-07	8.916e-05	V	5835852	5836841
lec-2	2.69107	0.0001891	0.00866	II	10009605	10016060
D1086.11	2.69258	1.212e-05	0.0009364	V	14074455	14076716
col-103	2.69337	1.551e-06	0.000163	IV	762411	763678
F35E12.10	2.69904	0.000346	0.014102	V	13745702	13748787
F26A3.4	2.70138	2.937e-05	0.001923	I	7656906	7658291
Y71H2B.4	2.70291	2.514e-05	0.001703	III	2618938	2619381
F18E2.1	2.70332	2.674e-05	0.001783	V	12757625	12759760
gst-36	2.70513	8.423e-05	0.004531	X	9861649	9862955
Y105C5B.5	2.70601	1.894e-05	0.001344	IV	15899923	15901225
F20D1.9	2.70609	0.0004009	0.0157081	X	15002085	15003943
dao-3	2.70896	0.0002007	0.009067	X	8084207	8086550
pfn-2	2.70958	1.351e-05	0.001022	X	5353053	5354144
gba-4	2.71155	6.14e-06	0.0005396	IV	5344590	5350929
Y54F10AM.8	2.71591	5.092e-05	0.002983	III	2503447	2507972
F18F11.1	2.72196	0.001325	0.0396019	IV	334802	337178
T04B2.5	2.72295	0.0007521	0.0255712	IV	10056602	10062849
K03H6.2	2.72588	0.0001462	0.007062	IV	1510563	1515302
sma-5	2.72591	0.001649	0.0468491	X	11997524	12005092
hum-8	2.7263	0.001324	0.0396019	IV	429210	440544
C15C7.5	2.7279	4.553e-05	0.002722	X	3151144	3152461
upb-1	2.72971	1.791e-05	0.001294	II	6288412	6290097
scav-1	2.73633	0.0002286	0.0101285	X	5397675	5400584
mxl-3	2.73688	0.0009005	0.0293545	X	13349639	13350804
ttr-41	2.73714	1.11e-05	0.0008696	II	4727317	4727871
aldo-1	2.74393	4.79e-05	0.002841	III	13563340	13564990
Y53C10A.5	2.74494	0.0002946	0.0124195	I	11998780	12002735
irg-3	2.74637	0.000747	0.0254142	V	2592547	2595089
nuc-1	2.74855	9.002e-06	0.0007382	X	9539904	9542430
F40A3.2	2.74871	0.00165	0.0468491	V	7878913	7881888
Y71H2B.1	2.74897	0.0007261	0.024904	III	2629010	2631359
gly-8	2.75011	0.00164	0.0467185	III	11624990	11628238
cah-3	2.75195	1.886e-05	0.00134	X	16487478	16489396
F32H5.1	2.75681	3.003e-05	0.001949	V	13356086	13358037
sgk-1	2.75816	0.0006194	0.0220378	X	16254839	16262129
Y39G8B.1	2.76085	5.508e-05	0.003206	II	13970582	13972946
vem-1	2.76117	0.0004337	0.0166883	X	8087388	8089678
F58G6.9	2.76637	0.0005135	0.0191141	IV	9651425	9652484
Y37D8A.16	2.76685	4.991e-05	0.002946	III	12915164	12918675
fis-2	2.76742	0.0001684	0.007855	X	8283279	8285219
cal-5	2.77277	0.0001278	0.006317	X	5074395	5078070
ZK512.7	2.77867	9.043e-05	0.004793	III	9138063	9138701
T07F10.1	2.77902	0.00088	0.0289079	V	12859380	12863833
ctc-2	2.77971	6.54e-07	7.9e-05	MtDNA	9648	10348
nhr-97	2.78115	0.0001767	0.008155	IV	9757647	9764487
W09D6.5	2.78384	1.081e-05	0.0008506	III	11088486	11091620
F07H5.4	2.78494	0.00106	0.0333561	II	8786456	8787119
Y105C5B.15	2.78699	8.478e-06	0.0007027	IV	15951908	15954841
ttr-35	2.78721	8.11e-05	0.004412	X	6512284	6512918
egl-21	2.78894	0.00108	0.0338727	IV	10478441	10481844
F13G11.3	2.78949	2.007e-05	0.001413	IV	14635125	14636053
dct-11	2.79115	0.0001594	0.007506	X	5838038	5839757
F09F7.5	2.80093	0.0006036	0.0215383	III	5547067	5551241
F37H8.5	2.80123	1.654e-05	0.001214	II	11188205	11189440
T12B3.3	2.8022	7.548e-05	0.004161	IV	7375171	7376638
Y62H9A.6	2.80561	4.976e-07	6.287e-05	X	11883126	11884043
nduo-6	2.80881	0.0003149	0.0130815	MtDNA	112	549
Y69H2.3	2.81019	5.799e-05	0.003351	V	18656098	18664116
nas-11	2.81037	0.001321	0.0396019	X	6713576	6716394
ugt-19	2.81255	0.001649	0.0468491	IV	6076689	6079945
ugt-23	2.81767	0.000717	0.024629	X	9922902	9925116
F22B8.4	2.82614	0.0008504	0.0281159	V	16086571	16088217
R102.4	2.82951	0.0001547	0.007343	IV	10691990	10695303
brp-1	2.8302	1.891e-06	0.0001918	III	12020551	12025325
Y43B11AR.1	2.83095	0.0001064	0.005447	IV	7081513	7082268
elo-6	2.83412	3.586e-07	4.737e-05	IV	5386626	5388559
faah-3	2.8354	0.0004961	0.0185494	IV	940014	945651
act-5	2.83927	3.067e-07	4.112e-05	III	13604338	13606067
acs-22	2.8396	2.601e-05	0.001755	X	8931240	8939261
R06C1.4	2.8401	6.188e-07	7.542e-05	I	11930724	11931759
F31F7.1	2.84305	9.128e-05	0.004798	V	6276439	6278154
Y43F8B.2	2.84547	9.79e-05	0.005084	V	19519924	19533110
W07B8.1	2.85018	0.0004961	0.0185494	V	1134602	1139171
ifb-1	2.8509	1.181e-05	0.0009188	II	5765617	5772076
F55B11.2	2.85094	2.272e-06	0.000225	IV	14422070	14423294
mlc-3	2.856	1.081e-06	0.0001205	III	5565024	5567384
F48D6.4	2.85692	3.668e-07	4.83e-05	X	4246553	4247185
F56F10.1	2.85732	1.006e-05	0.0008056	X	872516	875951
nlt-1	2.85866	1.821e-06	0.0001867	II	10000332	10001142
acbp-3	2.85904	1.487e-05	0.001114	X	10903277	10905150
cab-1	2.85919	0.0001547	0.007343	X	12199654	12213049
cah-4	2.85943	3.942e-06	0.000365	X	13542573	13544601
C26C6.9	2.86118	0.0008369	0.0278222	I	7514092	7515108
clec-258	2.86991	0.000464	0.0175766	V	19788679	19789343
his-37	2.86999	7.521e-06	0.0006358	V	9547065	9547609
F54D5.4	2.87339	3.332e-07	4.437e-05	II	11569817	11571002
osm-11	2.87785	4.807e-07	6.106e-05	X	17420214	17421582
F42F12.3	2.87988	0.00106	0.0333561	X	12350587	12351746
R10H10.3	2.88047	2.659e-06	0.0002595	IV	10388492	10393294
col-19	2.8836	1.457e-07	2.183e-05	X	421706	422776
ttr-25	2.88754	0.0003871	0.0153244	V	18556737	18558101
inx-16	2.89028	0.0001182	0.005934	I	4162034	4165015
C29F3.7	2.89197	2.792e-05	0.001844	V	15354832	15357572
clec-48	2.89231	4.729e-05	0.002809	V	18158026	18159610
dhs-28	2.89281	1.589e-06	0.0001665	X	6818437	6820073
F38B2.4	2.89334	0.0003871	0.0153244	X	11286442	11287717
nex-2	2.89444	0.0003441	0.0140367	III	10325635	10330422
cytb-5.1	2.8952	1.229e-06	0.0001336	X	14001901	14003069
T02D1.8	2.89961	9.185e-06	0.0007507	IV	17386791	17387499
prx-11	2.90099	0.000335	0.0137363	I	12971613	12972259
Y43C5A.2	2.90209	8.586e-06	0.0007092	IV	10269882	10272698
F01D5.3	2.90581	5.766e-05	0.00334	II	13999157	14000065
ttr-16	2.90652	3.807e-07	4.999e-05	IV	11063511	11064141
ZK228.4	2.90653	0.0001852	0.008521	V	18462803	18465320
dct-16	2.91231	9.123e-08	1.441e-05	V	20497914	20499073
Y54G2A.45	2.91249	4.025e-05	0.002475	IV	2805856	2809030
Y7A5A.1	2.9131	2.913e-06	0.0002808	X	15767434	15771509
col-80	2.91502	1.906e-07	2.75e-05	II	10707202	10708286
F07A11.5	2.91831	0.0005464	0.0199878	II	11612274	11614391
ugt-62	2.92223	1.876e-06	0.0001907	III	4537276	4540637
W04B5.3	2.92478	1.885e-05	0.00134	III	2418344	2423910
aex-5	2.92672	0.001627	0.0463995	I	14850069	14855827
F53E10.1	2.92978	0.0002922	0.0123434	V	2615789	2618554
col-98	2.93204	2.008e-07	2.871e-05	III	13018934	13020231
K11D12.7	2.93224	0.0001088	0.005529	V	5035251	5036464
K08D8.6	2.93405	6.629e-06	0.0005739	IV	12887059	12890508
got-1.2	2.93661	3.173e-05	0.00204	X	16791347	16793137
sph-1	2.93802	0.0002421	0.010646	IV	8132174	8133692
C53B7.2	2.95022	7.525e-05	0.004153	X	6846232	6847547
F55H12.2	2.95056	0.001021	0.0323271	I	8867797	8868300
C49F5.7	2.95484	1.013e-05	0.0008092	X	11994783	11995839
ddo-2	2.95844	0.000335	0.0137363	V	7433400	7435032
ZC412.3	2.96128	0.0008212	0.0273617	V	14870071	14871532
pqm-1	2.96721	0.0001135	0.00575	II	11150334	11152600
pyk-2	2.96837	3.824e-05	0.00238	IV	10909914	10913079
H40L08.2	2.96884	4.947e-05	0.002928	X	15076684	15077744
unc-64	2.96953	0.0004378	0.016803	III	13277260	13284364
F09E10.1	2.97079	0.000266	0.011462	X	1502879	1503219
col-184	2.97326	7.946e-08	1.285e-05	X	13469387	13470471
T05E12.6	2.9733	4.456e-05	0.002688	V	17084998	17090023
F55F3.2	2.9735	0.001627	0.0463995	X	13760289	13763993
F32D8.12	2.97746	8.116e-05	0.004412	V	10888571	10891030
daf-36	2.97822	0.0003253	0.0134225	V	10223446	10225722
nlp-28	2.97914	8.08e-06	0.0006733	V	3987899	3988314
W02D9.7	2.97965	1.239e-06	0.0001344	I	12559274	12559672
F59A6.12	2.98095	0.000335	0.0137363	II	5011521	5012067
ZK287.9	2.9833	0.0003253	0.0134225	V	9679402	9680243
elo-5	2.98668	1.547e-07	2.296e-05	IV	5374597	5377275
mlc-7	2.98952	0.0002005	0.009067	III	13752468	13755861
F56H9.2	2.99024	2.879e-07	3.923e-05	V	12637660	12638238
R12E2.14	2.99024	5.877e-05	0.003388	I	4149980	4150634
Y17G7B.8	2.99222	0.0001299	0.006393	II	12025885	12027746
ncs-2	2.99589	1.146e-05	0.0008945	I	10033542	10034816
aqp-1	2.99613	6.285e-05	0.003579	II	7235833	7238349
skr-19	2.99646	0.0001524	0.007263	X	13223638	13224708
F23D12.7	2.99773	0.001001	0.0318892	X	14453559	14453846
ZK856.7	2.99828	4.716e-05	0.002805	V	10201855	10202599
ZK822.2	3.0038	8.018e-05	0.004374	IV	11922357	11923194
clec-49	3.00389	1.511e-05	0.001123	V	19748986	19751212
ZK287.3	3.00422	0.001001	0.0318892	V	9678274	9679301
gst-42	3.0048	5.974e-05	0.003431	X	11726269	11727897
nhr-68	3.00528	5.597e-05	0.003246	V	11573439	11575869
C53B7.3	3.00651	8.402e-05	0.00453	X	6844669	6845976
pmp-5	3.01128	0.0004378	0.016803	V	6662190	6665813
sptl-2	3.0147	3.454e-05	0.002203	V	8017946	8021717
ZK813.2	3.01499	2.531e-07	3.5e-05	X	3443815	3444270
asp-2	3.01663	1.315e-07	2.009e-05	V	9199679	9205128
nas-20	3.01729	1.326e-05	0.00101	V	11470799	11472311
spp-15	3.0198	3.846e-06	0.0003581	I	6249555	6250067
ZC410.5	3.02027	0.0003636	0.0146417	IV	9088610	9092195
F37C4.6	3.02118	0.0005313	0.0196213	IV	3875408	3878372
Y73B6BL.31	3.02373	3.471e-05	0.002205	IV	6442286	6446552
spp-17	3.02845	4.184e-08	7.437e-06	I	1016404	1017180
F53F4.13	3.02879	0.0008369	0.0278222	V	13611335	13611888
gyg-1	3.03294	0.001021	0.0323271	X	3537640	3540940
C26B9.5	3.03883	1.068e-05	0.0008442	X	5329454	5332339
C02E7.7	3.04034	1.817e-05	0.001305	V	4918153	4918585
F13H8.3	3.04596	0.0004231	0.0163865	II	6264060	6265508
F59B1.8	3.04794	2.037e-05	0.001426	V	3641857	3644243
spp-14	3.0502	4.178e-08	7.437e-06	X	7725954	7726388
W05H9.3	3.05219	9.502e-07	0.0001077	X	6252275	6253129
F09B9.4	3.05268	0.0004964	0.0185494	X	10160630	10161809
ttr-48	3.05619	6.098e-06	0.0005368	X	3840865	3842468
R05D3.6	3.05887	7.244e-05	0.004022	III	8350418	8350805
gpd-2	3.05971	1.476e-07	2.197e-05	X	3113433	3114771
faah-1	3.06002	0.001001	0.0318892	IV	8159357	8162042
K02D7.1	3.06268	2.068e-06	0.0002075	IV	292428	298280
ttr-24	3.06523	1.211e-06	0.0001323	V	18555384	18556643
gcsh-1	3.06702	4.029e-05	0.002475	X	14514115	14515081
F22F4.4	3.06718	0.0007821	0.0262647	X	5998249	6001534
R07E3.1	3.07209	1.295e-05	0.0009912	X	10339225	10341140
far-6	3.07277	1.199e-05	0.0009293	IV	13328358	13329319
ZK185.5	3.07516	0.001282	0.0389537	IV	4541769	4545902
D1086.10	3.07558	9.221e-08	1.451e-05	V	14082752	14083593
F42F12.4	3.08221	0.0005146	0.0191393	X	12351977	12352977
rpl-25.1	3.09073	4.004e-08	7.399e-06	X	4715177	4715801
H29C22.1	3.0917	1.021e-05	0.0008146	X	9310616	9311326
K04A8.1	3.09227	0.001583	0.0454544	V	6566335	6568747
cgr-1	3.09278	0.0006669	0.0231115	X	3597272	3600457
Y54E10A.17	3.10345	3.804e-05	0.002371	I	3206709	3209303
ZK809.8	3.10509	6.091e-06	0.0005368	IV	11645622	11648893
T10B5.7	3.10654	1.217e-06	0.0001326	V	1846200	1848015
F44E5.5	3.10906	8.557e-05	0.004587	II	11759680	11761852
lact-2	3.11104	4.797e-06	0.0004321	II	10094872	10098785
F19C7.1	3.11185	4.626e-08	8.16e-06	IV	4605785	4608216
pat-10	3.11298	2.336e-08	4.687e-06	I	5018769	5020166
ttr-47	3.11672	2.8e-06	0.0002727	V	8923087	8923910
F40F8.5	3.11957	1.057e-06	0.0001185	II	11132841	11134928
gba-1	3.12006	1.216e-05	0.0009381	II	2176891	2181975
srp-6	3.12025	0.0009511	0.0306433	V	7384231	7386306
F52E1.14	3.12035	5.494e-08	9.442e-06	V	8383921	8384867
T01C8.2	3.12654	7.368e-05	0.004086	X	16786443	16787620
cpg-9	3.12725	9.651e-07	0.000109	IV	3067845	3069847
spp-4	3.12783	2.519e-07	3.494e-05	X	7318274	7318776
F52H3.5	3.12791	0.0004072	0.0158901	II	10030205	10030970
C14C6.5	3.12806	5.385e-06	0.0004795	V	536627	537418
cnc-8	3.12899	2.234e-05	0.001545	X	10306605	10306949
heh-1	3.13021	1.969e-07	2.823e-05	III	3198469	3199516
H34I24.2	3.13212	1.966e-07	2.823e-05	III	2842043	2845197
col-8	3.13369	1.684e-08	3.578e-06	III	7019582	7020600
D2007.1	3.13666	1.696e-05	0.001239	III	8155457	8155942
iff-2	3.13853	6.458e-08	1.078e-05	II	8559392	8561352
F46F2.3	3.13872	3.782e-08	7.101e-06	X	15259582	15260290
R12C12.9	3.14488	0.0006105	0.0217537	II	6023319	6025006
K07E1.1	3.15013	0.0006315	0.0223295	II	4550893	4552175
H06I04.6	3.15495	0.0003507	0.0142672	III	3061190	3064328
dlc-2	3.15623	0.001207	0.037182	IV	12110586	12111577
gpd-3	3.15642	3.891e-08	7.255e-06	X	3112082	3113382
hgo-1	3.164	1.16e-06	0.0001279	I	9049458	9055446
Y54G2A.3	3.165	5.685e-08	9.735e-06	IV	3012604	3014441
ftn-2	3.16554	2.188e-08	4.446e-06	I	3680177	3680944
ttr-36	3.17213	3.984e-06	0.0003681	X	6510892	6512199
gst-13	3.17397	2.404e-07	3.365e-05	II	9231496	9232341
Y48G9A.9	3.17447	0.0001381	0.006751	III	2092760	2099883
W02B12.1	3.1776	2.624e-05	0.001763	II	11449019	11451445
ZK813.7	3.17931	2.063e-08	4.212e-06	X	3444801	3445395
C05D2.8	3.17954	1.479e-06	0.0001557	III	5607507	5610346
F25E5.8	3.18105	0.0003901	0.0153893	V	7435412	7436962
hpd-1	3.18137	4.18e-08	7.437e-06	III	10535525	10537683
K01C8.1	3.18289	4.483e-05	0.002701	II	8264660	8267353
klo-2	3.18353	0.0007821	0.0262647	III	2446222	2448643
asp-6	3.18659	7.888e-09	1.872e-06	V	8267545	8268937
C53C7.5	3.18667	0.0001994	0.009042	X	13042181	13046220
spp-16	3.19076	9.134e-05	0.004798	V	10900249	10901288
nduo-2	3.19134	0.001549	0.044704	MtDNA	3388	4269
pmp-2	3.19272	0.0003901	0.0153893	II	6884048	6887764
F53F1.4	3.19333	2.107e-07	2.982e-05	V	13411076	13411714
sbt-1	3.19413	0.0003368	0.0137889	V	20827714	20828886
K12B6.9	3.19454	0.0009511	0.0306433	V	6291450	6292555
C49A9.2	3.19717	0.0009511	0.0306433	IV	6225450	6228090
cth-1	3.19962	8.804e-08	1.395e-05	V	16100654	16102744
Y47D7A.13	3.20527	5.321e-06	0.0004747	V	4434881	4435927
ras-2	3.20634	6.485e-05	0.003679	III	4737588	4740075
kel-8	3.20765	4e-05	0.002467	V	2683225	2688500
ifb-2	3.20905	5.343e-07	6.714e-05	II	5750189	5754141
lys-8	3.20949	2.38e-08	4.755e-06	II	5586164	5587652
H36L18.2	3.20957	1.083e-06	0.0001205	X	12652586	12653520
T02C5.1	3.21012	2.782e-07	3.826e-05	X	2694907	2698279
col-179	3.21211	2.566e-08	5.061e-06	X	11201522	11202488
lbp-3	3.21644	1.624e-06	0.0001699	X	3257009	3258158
F07H5.5	3.21747	1.936e-08	4.004e-06	II	8787769	8789716
cept-1	3.21818	0.0005872	0.0211482	X	12762084	12765922
F30A10.14	3.22172	5.354e-05	0.003124	I	9476604	9477089
F53C11.3	3.22519	1.201e-06	0.0001315	V	13782401	13784515
pho-9	3.22577	0.001549	0.044704	III	2757167	2760816
C09D4.2	3.23308	0.0001231	0.006127	I	5491473	5493531
C05C12.4	3.23361	1.279e-05	0.0009814	IV	11246447	11248052
C17F4.7	3.23598	4.955e-09	1.239e-06	II	3245086	3246015
K06G5.1	3.24579	2.316e-08	4.668e-06	X	14214938	14219089
F10G2.1	3.24648	2.376e-05	0.001633	V	7332561	7333428
T21F4.1	3.24887	9.134e-05	0.004798	X	5630355	5638098
F36A2.3	3.25159	3.362e-05	0.00215	I	8798784	8801661
col-65	3.25522	6.926e-05	0.003869	I	11489157	11490560
M176.4	3.25732	0.0001057	0.005419	II	9420479	9422199
inx-15	3.25937	2.635e-05	0.001767	I	4159013	4161113
Y69H2.14	3.26099	9.083e-09	2.092e-06	V	18638483	18639588
F22B8.7	3.26976	7.934e-07	9.303e-05	V	16095223	16097320
clec-67	3.27005	9.963e-06	0.0008012	IV	3922164	3925045
glt-1	3.27248	1.65e-05	0.001213	X	3496025	3499165
col-106	3.27292	4.65e-09	1.173e-06	IV	1459862	1460786
gta-1	3.27669	4.788e-08	8.321e-06	IV	10180659	10183959
F28F5.6	3.28025	0.0001698	0.007892	III	6817243	6819374
Y34B4A.6	3.28116	1.904e-08	3.957e-06	X	5253000	5255068
R12E2.7	3.28187	0.0007308	0.0250101	I	4153956	4154550
clec-84	3.28307	2.175e-06	0.0002163	IV	2842473	2845595
F48E3.2	3.28405	4.67e-05	0.002781	X	7490413	7493120
ttr-3	3.2884	0.0008818	0.0289079	III	9925557	9926671
F54E2.1	3.28938	1.522e-08	3.279e-06	V	2810426	2811985
dhs-21	3.29591	6.925e-05	0.003869	V	12731771	12733627
pqn-89	3.29626	0.0005872	0.0211482	IV	6506725	6511040
Y38E10A.14	3.30088	0.001505	0.0438988	II	12623188	12623952
ceeh-1	3.30633	0.0005872	0.0211482	III	828589	832277
D1054.10	3.30837	7.17e-09	1.719e-06	V	10791974	10792830
col-155	3.31008	8.985e-07	0.0001032	V	11388889	11389875
hrg-1	3.31049	8.534e-06	0.0007061	X	4008056	4016144
T04C12.11	3.31248	0.001505	0.0438988	V	11059517	11060275
Y58A7A.1	3.31577	0.0007308	0.0250101	V	5067576	5069665
Y4C6B.7	3.31709	0.0001075	0.0055	IV	5351426	5353418
ZC373.2	3.31773	5.783e-09	1.423e-06	X	10057924	10058437
gst-26	3.32396	2.568e-06	0.0002519	II	15163807	15164584
ugt-17	3.33472	0.0009191	0.0297765	V	10102590	10104946
ZK813.1	3.33677	1.108e-08	2.479e-06	X	3446311	3448253
F08A8.4	3.34236	0.0003717	0.014908	I	12951024	12954015
C18B2.4	3.34282	7.314e-08	1.204e-05	X	3604347	3605741
D1086.3	3.34416	6.49e-07	7.86e-05	V	14092862	14093986
klo-1	3.3506	0.001169	0.0361943	IV	7745988	7748225
F42A10.6	3.3518	8.107e-08	1.302e-05	III	6176146	6176863
F13D12.3	3.35891	0.0001593	0.007506	II	11720506	11722315
snb-2	3.36048	2.448e-05	0.001667	V	12344185	12345919
T05A8.3	3.36207	9.219e-06	0.0007508	II	2714639	2717435
Y73F4A.1	3.36282	0.00145	0.0426844	IV	9043994	9045352
C01B10.6	3.36447	4.372e-08	7.741e-06	IV	6640160	6645352
R09F10.1	3.36548	2.087e-05	0.001456	X	8323591	8325043
F19B2.5	3.36813	1.81e-08	3.793e-06	V	20162647	20163732
F49E12.9	3.36975	0.0001154	0.005824	II	8388124	8389891
F17H10.2	3.36979	6.421e-05	0.003647	X	13113935	13116347
E02H9.7	3.3721	0.0003519	0.0142938	III	2445222	2446142
inos-1	3.37476	0.0004764	0.0179616	II	11698316	11700300
sup-1	3.37592	0.000126	0.006252	III	11733367	11737627
Y71F9B.13	3.3765	0.001124	0.0349553	I	2776369	2778719
kgb-1	3.37695	1.089e-05	0.0008539	IV	405622	410026
F55G11.8	3.38902	1.304e-05	0.0009958	IV	12962807	12964624
C17C3.1	3.39337	0.0001231	0.006127	II	5570636	5574943
F14B8.6	3.39452	0.0005326	0.0196213	X	6929260	6932359
fipr-21	3.39662	7.041e-08	1.163e-05	X	10304506	10304948
C18E9.9	3.40024	1.901e-06	0.0001924	II	8988356	8989544
Y73C8B.3	3.40343	0.0004547	0.0172798	V	3191301	3193233
clec-51	3.40634	0.0001891	0.00866	IV	8161751	8163795
T23F2.3	3.40696	3.835e-05	0.002384	X	5511994	5512336
lbp-6	3.41058	2.186e-09	6.12e-07	I	6728284	6729376
Y57G11C.45	3.41938	0.001505	0.0438988	IV	14783416	14784231
dhs-5	3.43407	0.00145	0.0426844	II	5453846	5455976
Y39H10B.2	3.43703	0.0001891	0.00866	V	3668757	3670595
dct-6	3.44363	3.673e-05	0.002311	III	5966415	5971511
dhs-3	3.4438	2.494e-08	4.94e-06	I	8212361	8218361
acs-7	3.44586	7.975e-05	0.004361	II	9292016	9294041
F44G3.2	3.44875	3.356e-08	6.377e-06	V	16103893	16106140
T21H3.1	3.45069	1.008e-09	3.088e-07	V	1176721	1178864
zig-7	3.45069	8.557e-05	0.004587	I	4790642	4792501
K02A11.3	3.45154	7.877e-05	0.004322	I	9745966	9747954
hacd-1	3.45355	2.271e-08	4.596e-06	V	1460368	1461614
C39H7.4	3.4545	3.352e-05	0.002147	IV	5612011	5614608
F43D2.6	3.45598	0.0001375	0.006729	V	14629798	14635173
D1054.8	3.45723	7.975e-05	0.004361	V	10784272	10785369
F56C9.7	3.46133	4.073e-08	7.437e-06	III	7313142	7315251
clec-41	3.4642	1.759e-08	3.704e-06	V	13134964	13138086
W05H9.1	3.46582	8.408e-08	1.342e-05	X	6272074	6273769
arrd-7	3.47197	0.0005613	0.0204833	II	12060227	12062619
lon-1	3.47347	4.754e-07	6.056e-05	III	5474477	5478382
cpz-2	3.47782	2.839e-07	3.893e-05	V	13381188	13383076
F10F2.2	3.48499	2.7e-05	0.001798	III	4618873	4643305
R09H10.3	3.49063	2.111e-07	2.982e-05	IV	10606953	10608854
F27E5.1	3.4921	1.331e-07	2.027e-05	II	10139589	10141400
C17H12.6	3.50571	4.162e-05	0.00255	IV	6821065	6822506
fbxc-3	3.50649	0.001381	0.040918	IV	907847	909223
T28F4.5	3.50658	5.836e-09	1.428e-06	I	7492045	7492938
acox-1	3.50738	3.824e-06	0.0003568	I	12938554	12942219
Y110A7A.21	3.51017	0.0008818	0.0289079	I	5110074	5111154
F10A3.17	3.51179	3.673e-05	0.002311	V	16158670	16159781
col-97	3.5147	0.0006648	0.0231115	III	12992401	12993704
ifd-2	3.51837	1.755e-05	0.001272	X	813851	815929
mec-17	3.52666	0.00145	0.0426844	IV	7983861	7987183
tba-4	3.53355	3.443e-08	6.516e-06	II	10918705	10920184
ugt-49	3.54003	0.0008386	0.0278222	V	10372140	10374261
clec-63	3.54833	3.899e-10	1.37e-07	II	12895637	12897462
F42A10.9	3.56258	1.076e-05	0.0008481	III	6164644	6171165
ctl-2	3.56258	3.997e-08	7.399e-06	II	14299552	14302050
maoc-1	3.56805	6.079e-08	1.033e-05	II	7196275	7197495
F54C9.3	3.56898	3.981e-09	1.028e-06	II	8566519	8566857
Y49E10.16	3.57182	1.584e-07	2.343e-05	III	12430512	12433865
fbxc-2	3.57208	0.001006	0.0319282	IV	895390	896766
B0281.3	3.57296	0.0001631	0.007639	II	2307040	2308351
C49C8.5	3.57903	6.909e-07	8.261e-05	IV	8648664	8653677
C31C9.2	3.5797	1.26e-07	1.938e-05	II	13636982	13638480
F15G9.1	3.58248	9.028e-06	0.0007391	X	9706939	9708565
nlp-20	3.58273	1.435e-05	0.001077	IV	7642056	7643125
R12E2.15	3.58693	1.062e-06	0.0001188	I	4148831	4149429
C10G8.4	3.59012	1.48e-09	4.434e-07	V	5311934	5312316
T01D1.3	3.59073	0.0006254	0.0221661	II	174401	175642
ZK1320.3	3.5958	1.782e-09	5.143e-07	II	9659242	9660442
ttr-49	3.60729	0.0004052	0.0158392	V	9355504	9356515
F37H8.3	3.6073	2.408e-05	0.001651	II	11181653	11183147
asp-12	3.61244	2.895e-06	0.0002807	V	8269253	8272058
B0410.3	3.61672	0.0002108	0.009428	X	2890573	2891491
clec-50	3.61866	3.547e-10	1.256e-07	V	19752400	19755363
bcmo-2	3.62038	0.001006	0.0319282	II	3908488	3910837
K05F1.10	3.62469	0.0008386	0.0278222	II	5804716	5805475
F45D11.14	3.62949	0.0001631	0.007639	II	1004615	1006475
ugt-44	3.63443	2.012e-08	4.124e-06	IV	10469762	10471890
T04F8.8	3.63683	3.584e-09	9.574e-07	X	11647445	11648196
ttr-59	3.64004	8.359e-05	0.004523	X	7329820	7330643
Y119D3B.21	3.6403	2.654e-10	9.77e-08	III	1214951	1215287
Y14H12A.1	3.64652	6.519e-05	0.003694	II	3993253	3993847
drr-1	3.65004	3.18e-06	0.0003027	II	13495048	13495896
ZK105.1	3.65315	7.614e-09	1.816e-06	V	7713989	7714700
lipl-5	3.65367	4.297e-10	1.466e-07	V	385736	388090
Y55B1BL.1	3.65518	0.0005814	0.0210704	III	402449	405614
prx-13	3.66292	0.0004052	0.0158392	II	7250211	7252010
Y106G6D.8	3.66509	1.755e-05	0.001272	I	10117060	10118140
ZK909.6	3.66713	0.0006254	0.0221661	I	14967298	14968540
F09F7.6	3.66834	9.898e-07	0.0001115	III	5551220	5552115
F22H10.3	3.66943	4.004e-10	1.397e-07	X	16677335	16677738
acs-17	3.67038	0.0008386	0.0278222	X	5937564	5942195
spp-5	3.67281	1.257e-10	5.156e-08	X	7319932	7320384
C08H9.15	3.67704	2.175e-05	0.00151	II	9881192	9882532
Y40H7A.10	3.68062	3.12e-08	5.953e-06	IV	15210121	15215626
Y45F10C.4	3.68932	2.08e-09	5.859e-07	IV	13663398	13664191
R07E3.4	3.69474	4.441e-05	0.002688	X	10330595	10331873
lbp-2	3.70029	5.807e-10	1.912e-07	X	3260609	3261473
ppat-1	3.70077	0.0003774	0.0150939	III	4689304	4692165
F32A5.8	3.70079	7.196e-05	0.004	II	7257021	7258112
Y62H9A.5	3.70238	3.052e-10	1.106e-07	X	11882114	11882917
cyp-37A1	3.70387	2.177e-05	0.00151	II	14013820	14016964
Y66H1A.5	3.70623	1.257e-07	1.938e-05	IV	428231	429084
spp-23	3.70801	2.695e-08	5.291e-06	I	1018834	1019219
asp-4	3.71135	2.422e-10	9.041e-08	X	13218976	13221469
Y37D8A.6	3.71294	0.0001495	0.007145	III	12856826	12857913
clec-1	3.71936	2.226e-09	6.193e-07	V	5700009	5701082
lbp-7	3.72094	4.119e-08	7.437e-06	V	13879549	13880214
T24C2.5	3.72173	0.001297	0.0392712	X	14537729	14539520
F35E12.8	3.72865	0.0002843	0.0121097	V	13749184	13751921
C29F9.3	3.7287	7.721e-06	0.0006492	III	124777	126419
F25B4.8	3.73974	0.0002141	0.009534	V	5690105	5691715
cpr-3	3.74326	1.432e-07	2.16e-05	V	15296833	15298676
ttr-42	3.7495	6.875e-08	1.14e-05	X	2577741	2578255
cyp-43A1	3.75164	0.0005326	0.0196213	X	5714278	5717577
gst-39	3.75436	8.68e-06	0.0007156	II	15171150	15171912
hsp-16.41	3.75583	0.000259	0.0112338	V	1805232	1805875
T10G3.3	3.76197	4.527e-05	0.002717	V	13487022	13489626
lec-4	3.76336	4.656e-06	0.0004214	III	3771420	3773333
M28.10	3.76592	2.609e-09	7.186e-07	II	10647515	10648676
flp-6	3.77107	6.554e-06	0.0005695	V	9471972	9473808
F57C2.4	3.77517	4.069e-08	7.437e-06	II	14525311	14526033
Y77E11A.2	3.77538	3.651e-06	0.000342	IV	1457074	1459525
tni-3	3.77735	4.527e-05	0.002717	V	16833638	16835144
F36H9.4	3.77914	0.0001783	0.00822	V	1778324	1779202
fat-3	3.78141	1.713e-07	2.479e-05	IV	9803025	9806121
F14H3.12	3.78211	4.441e-05	0.002688	V	16074112	16075321
tdo-2	3.78854	1.037e-05	0.0008261	III	5917627	5920086
ctl-1	3.78956	7.106e-06	0.0006049	II	14303611	14306293
C01B10.3	3.79194	0.0004284	0.0165528	IV	6619468	6621352
tyr-1	3.79809	0.001381	0.040918	III	7873780	7877106
F38B6.4	3.80321	3.967e-05	0.002453	X	6674868	6679851
C06B3.6	3.81028	1.165e-06	0.0001282	V	13908127	13909513
rpl-11.2	3.81245	1.093e-10	4.564e-08	X	2241755	2242618
pgrn-1	3.8185	4.866e-08	8.424e-06	I	11701630	11703704
C49A9.9	3.81932	0.0005814	0.0210704	IV	6217371	6219519
fat-2	3.81958	9.412e-11	4.19e-08	IV	13323857	13326394
F16B4.4	3.81996	1.626e-09	4.75e-07	V	1594111	1594665
cebp-1	3.82173	1.382e-05	0.001042	X	1452694	1454000
lipl-2	3.8254	5.085e-05	0.002982	V	9791570	9793391
C35B1.5	3.8261	5.549e-10	1.84e-07	IV	4083587	4084209
T12B5.15	3.83286	4.208e-09	1.075e-06	III	954294	954652
clec-83	3.837	2.035e-07	2.9e-05	IV	2839032	2841434
C42D4.1	3.83846	1.384e-10	5.625e-08	IV	7189190	7190331
msp-57	3.83867	0.001381	0.040918	IV	5062542	5062997
clec-65	3.84046	3.144e-10	1.13e-07	II	12901293	12903335
C34D10.2	3.84492	0.0002141	0.009534	X	8015043	8026799
math-22	3.84714	0.0004284	0.0165528	II	1905428	1907775
F08F3.4	3.85569	2.211e-06	0.0002194	V	5410993	5412981
T28C12.4	3.85907	5.085e-05	0.002982	V	6316931	6326390
T20D3.2	3.86262	7.197e-11	3.299e-08	IV	9328738	9330855
C42D8.1	3.86564	0.0001495	0.007145	X	5109503	5112376
F43H9.4	3.87929	1.253e-05	0.0009647	V	8026690	8028794
zig-9	3.88479	4.527e-05	0.002717	I	4537446	4539725
lbp-5	3.89476	2.613e-09	7.186e-07	I	6731268	6732280
Y73B6BL.44	3.89498	0.001692	0.0477742	IV	6493598	6497360
Y75B8A.4	3.89521	0.0002843	0.0121097	III	12107773	12113471
C35B1.4	3.89651	2.064e-10	7.846e-08	IV	4079804	4080392
ttr-45	3.89787	9.486e-10	2.956e-07	IV	13254224	13255334
C08F11.11	3.89868	2.646e-11	1.503e-08	IV	13646734	13647658
ZK1240.2	3.90255	0.0009309	0.0301361	II	2323395	2325169
T23B12.11	3.90931	0.001692	0.0477742	V	8455395	8457606
T19B10.2	3.9128	7.774e-08	1.266e-05	V	11221301	11222834
PDB1.1	3.91739	6.818e-06	0.0005848	X	7556793	7559070
C16B8.3	3.91885	4.047e-10	1.401e-07	X	3968035	3968637
C18A11.1	3.9193	1.836e-06	0.0001874	X	8069549	8070289
R07E5.4	3.9217	0.0001031	0.005315	III	4394793	4396616
alh-10	3.92208	0.0001215	0.006075	X	7140501	7143641
col-124	3.92557	6.553e-11	3.063e-08	IV	10216449	10217643
lec-9	3.93821	8.004e-11	3.598e-08	X	17600471	17601503
F42G2.2	3.93913	0.001692	0.0477742	II	2422206	2425343
nlp-27	3.94128	3.314e-09	8.903e-07	V	3989090	3989770
col-144	3.9416	3.074e-08	5.899e-06	V	9159641	9160642
C29F9.2	3.96002	0.00155	0.044704	III	130946	131754
K06A4.7	3.96642	2.232e-11	1.304e-08	V	9489933	9491492
daf-22	3.96744	3.74e-09	9.823e-07	II	12423511	12425694
spp-18	3.97848	2.031e-10	7.781e-08	IV	9593692	9594425
acbp-6	3.98268	0.0001031	0.005315	II	11972312	11973691
C50B8.6	3.98522	0.0002326	0.010256	V	13578969	13580811
ttr-46	3.98725	2.437e-10	9.041e-08	V	9951232	9952177
Y46G5A.34	3.99582	0.0007321	0.025016	II	12781184	12781705
F13H10.8	3.99631	1.596e-07	2.347e-05	IV	11020481	11021286
C17H12.8	3.9988	9.719e-11	4.286e-08	IV	6818605	6820643
atp-6	4.00509	3.306e-11	1.737e-08	MtDNA	2633	3235
msp-51	4.01212	0.001297	0.0392712	IV	5294921	5295375
tth-1	4.02197	1.706e-08	3.609e-06	X	8422478	8423731
F35C5.12	4.02885	0.001692	0.0477742	II	12910226	12914598
ZK1320.2	4.02926	4.381e-10	1.473e-07	II	9657875	9659002
lys-2	4.03257	3.243e-11	1.723e-08	V	10280309	10281470
F58F9.7	4.04483	1.004e-05	0.0008053	IV	6245340	6248524
cnc-3	4.04607	1.63e-05	0.0012	V	1448030	1448794
fbxc-4	4.04636	0.0007321	0.025016	IV	899542	900918
dhrs-4	4.05187	3.142e-06	0.0003004	V	12922605	12924155
lys-1	4.05264	1.793e-11	1.089e-08	V	10277826	10279127
math-45	4.0575	0.001196	0.0368658	II	1510286	1517392
F25H5.8	4.06107	7.766e-07	9.191e-05	I	9177557	9178779
K09D9.1	4.06784	0.0001713	0.007946	V	4025090	4026204
C25F9.14	4.07132	1.334e-05	0.001011	V	19436598	19437217
fat-6	4.07818	6.866e-10	2.244e-07	IV	11913689	11917340
F53C11.1	4.08247	1.288e-06	0.000138	V	13775750	13777771
C46C2.5	4.08956	1.05e-05	0.0008318	IV	9191637	9192622
fbxc-5	4.09634	0.000479	0.0180275	IV	903695	905071
ttr-8	4.1016	0.0003157	0.0130839	III	7564506	7565345
F56D5.6	4.10462	1.334e-05	0.001011	IV	9401988	9412867
ifa-4	4.1108	4.122e-07	5.337e-05	X	4912299	4915979
hsp-16.48	4.11094	1.008e-08	2.298e-06	V	9088130	9088617
cyp-25A2	4.11565	9.413e-07	0.0001071	III	3835220	3837150
R07B7.6	4.1176	0.00155	0.044704	V	12072876	12074986
B0205.13	4.12672	0.0002326	0.010256	I	10727750	10728795
ech-8	4.12844	4.543e-05	0.00272	IV	10236628	10239114
cyp-29A2	4.13405	0.0008441	0.027928	V	11217582	11219904
Y71H2AM.13	4.13774	8.569e-09	2.003e-06	III	2734077	2739531
W01B11.6	4.15304	1.658e-06	0.0001726	I	3293167	3294356
ssq-1	4.15384	0.00155	0.044704	IV	9852553	9853558
pqn-92	4.1541	9.153e-05	0.004802	III	12307780	12311911
ccg-1	4.16378	2.979e-08	5.755e-06	IV	15270157	15275807
lfi-1	4.16568	4.543e-05	0.00272	X	4983065	4993236
dgat-2	4.17161	7.846e-05	0.00431	V	17660303	17661811
F26E4.2	4.17587	0.0001713	0.007946	I	9757878	9760818
grsp-1	4.1772	0.0005959	0.0213201	V	19610159	19612144
F21A3.11	4.18307	5.965e-05	0.003431	V	15530782	15533239
F22H10.2	4.18407	5.17e-07	6.515e-05	X	16678487	16679823
C03B1.14	4.18424	0.0002326	0.010256	X	6359407	6360760
fipr-13	4.18703	2.918e-07	3.954e-05	V	10064502	10064939
F01D5.8	4.19167	0.0006678	0.0231208	II	14010721	14013824
cyp-25A1	4.193	7.034e-06	0.0006	III	3832599	3834589
glb-1	4.19317	3.713e-09	9.806e-07	III	8922398	8923428
col-104	4.20127	2.351e-05	0.001624	IV	1353678	1355305
Y94H6A.10	4.20918	1.949e-11	1.153e-08	IV	2709899	2710670
lec-11	4.21427	1.63e-05	0.0012	IV	6588189	6590205
nex-3	4.21552	2.007e-05	0.001413	III	4442080	4444239
ttr-31	4.22349	0.0002818	0.012054	X	11008265	11009070
C52D10.3	4.2254	8.266e-07	9.649e-05	IV	17176476	17182664
comt-3	4.2326	4.175e-09	1.072e-06	V	2057628	2061136
nlp-40	4.23704	1.424e-11	9.119e-09	I	10412	16842
C39E9.8	4.25083	1.595e-08	3.415e-06	IV	13079479	13082782
F17C11.11	4.25179	4.614e-10	1.541e-07	V	10937632	10938840
ttr-2	4.25449	8.997e-12	6.784e-09	III	9927731	9929007
B0457.2	4.25487	0.00155	0.044704	II	8924571	8926579
gst-5	4.27144	7.419e-08	1.213e-05	II	10950349	10951606
hsp-43	4.27402	9.657e-10	2.99e-07	X	6233148	6235541
Y34B4A.9	4.27528	1.367e-11	8.998e-09	X	5255193	5256858
ZK6.11	4.27666	1.876e-11	1.124e-08	V	415712	417706
Y53H1B.2	4.28132	8.522e-07	9.886e-05	I	11292660	11294182
T04F8.7	4.28444	0.001075	0.0337694	X	11677508	11680930
LLC1.2	4.2851	1.126e-11	8.223e-09	IV	14456906	14464098
clec-150	4.29044	3.737e-12	3.12e-09	III	1002706	1006247
ZK1320.13	4.29606	1.658e-06	0.0001726	II	9680797	9683058
F43C11.7	4.29932	2.956e-05	0.001928	II	2335932	2337694
Y69A2AL.2	4.30801	1.228e-10	5.079e-08	IV	2482256	2484112
atic-1	4.3114	1.6e-08	3.415e-06	IV	7882027	7900246
F07H5.3	4.31304	5.258e-11	2.534e-08	II	8784534	8785513
clec-146	4.31318	0.0002463	0.0108014	II	13590558	13593797
F09E5.14	4.31926	0.0005959	0.0213201	II	5342671	5344877
cyp-36A1	4.32074	0.0003435	0.0140237	I	8341708	8346023
F35E12.9	4.32592	0.000205	0.009206	V	13741320	13745127
ZK1055.6	4.32622	0.0002463	0.0108014	V	6599189	6602604
ZK1290.13	4.32729	0.000205	0.009206	II	7535128	7536989
fpn-1.1	4.33108	0.0001492	0.007145	I	2113654	2118550
K07A1.6	4.33278	6.248e-08	1.051e-05	I	9591979	9593102
lec-8	4.35056	2.66e-12	2.346e-09	X	9850208	9851375
flp-27	4.35474	0.00155	0.044704	II	5680988	5682669
dhs-18	4.3552	1.185e-07	1.847e-05	V	11045695	11046895
E04F6.9	4.36152	9.04e-07	0.0001033	II	7211628	7212159
pck-1	4.37378	4.37e-10	1.473e-07	III	62886	66261
gst-6	4.37846	4.04e-06	0.0003725	II	4879884	4881110
F42A8.1	4.3824	8.213e-08	1.315e-05	II	9341391	9346590
K11D12.13	4.39023	4.295e-11	2.123e-08	V	5033352	5034175
flp-22	4.40109	5.502e-06	0.000489	I	8658873	8659967
swm-1	4.40435	7.034e-06	0.0006	V	9054222	9054877
F37C4.5	4.40503	1.505e-11	9.483e-09	IV	3871830	3874416
C24B9.3	4.40707	1.521e-11	9.483e-09	V	2706780	2711819
col-118	4.41316	2.488e-07	3.466e-05	IV	8848181	8849676
fbxa-59	4.41626	0.0003435	0.0140237	III	940878	943458
nlp-12	4.41676	0.0001263	0.006259	I	1843352	1843969
C50F4.1	4.41784	1.336e-09	4.031e-07	V	9526732	9529250
T15B7.1	4.42072	3.697e-09	9.806e-07	V	6842773	6846668
col-94	4.42402	1.622e-09	4.75e-07	III	10986825	10987843
T20B3.1	4.42788	0.0008441	0.027928	V	16815566	16820715
hda-5	4.42864	0.0001767	0.008155	II	11799036	11802409
C49G7.12	4.43151	0.0008441	0.027928	V	4038820	4039934
dod-19	4.43719	1.194e-11	8.5e-09	V	411778	414760
nhr-114	4.43792	1.983e-06	0.0002003	V	4187184	4190006
B0286.3	4.43869	8.546e-09	2.003e-06	II	4369624	4372568
dhs-7	4.44145	0.001376	0.0408689	II	7206989	7208379
F54F7.3	4.45169	3.733e-05	0.002336	X	11849389	11850143
ZK909.3	4.46929	1.452e-06	0.0001532	I	14953489	14955611
grd-13	4.4749	0.001376	0.0408689	IV	3438311	3439502
tag-120	4.49203	4.306e-06	0.0003947	V	9706602	9709814
nlp-7	4.50825	9.305e-05	0.004871	X	8593194	8594042
ttr-51	4.50857	1.615e-12	1.452e-09	IV	13250652	13252311
F55B11.4	4.51756	3.146e-11	1.691e-08	IV	14429572	14430920
col-125	4.51985	9.008e-10	2.826e-07	IV	11225504	11226519
F27E5.9	4.5284	4.45e-05	0.002688	II	10134937	10135829
F17E9.4	4.53812	9.936e-11	4.301e-08	IV	8348372	8349170
Y54G2A.52	4.53963	4.45e-05	0.002688	IV	2797058	2798685
T28H10.3	4.54541	1.353e-11	8.998e-09	V	12513020	12514947
F47D12.6	4.54692	2.036e-05	0.001426	III	6286632	6287315
F53H4.2	4.55707	1.011e-09	3.088e-07	X	15857156	15858059
clec-62	4.56138	1.065e-10	4.498e-08	II	12893063	12895098
F30A10.13	4.56177	1.387e-07	2.105e-05	I	9478466	9479091
fmi-1	4.56884	3.146e-11	1.691e-08	V	13019067	13033399
F45D3.3	4.57198	7.943e-08	1.285e-05	V	12549215	12550355
F58A6.1	4.58314	1.069e-05	0.0008442	II	5142342	5144021
asp-13	4.58402	1.409e-11	9.119e-09	V	8641490	8643225
Y34D9A.8	4.58567	0.0004206	0.0163085	I	1050920	1053645
tag-234	4.58797	3.371e-06	0.0003203	II	5864194	5866969
F56C11.6	4.60313	0.0003435	0.0140237	I	171339	175991
faah-2	4.60769	4.668e-08	8.174e-06	IV	8152444	8154859
F13B6.2	4.62169	0.0001492	0.007145	IV	7458917	7460341
nspc-7	4.62209	9.101e-05	0.004798	X	8541864	8542284
M04D5.3	4.6239	2.902e-06	0.0002808	I	11339777	11341611
Y58A7A.3	4.62625	2.492e-07	3.466e-05	V	5077848	5080896
cpr-4	4.62995	5.243e-12	4.089e-09	V	6614673	6615845
K01F9.2	4.64054	0.0009341	0.030179	III	8870098	8877127
nspc-1	4.64356	0.001196	0.0368658	X	8534669	8535106
C52A10.1	4.64957	3.07e-07	4.112e-05	V	5230476	5233888
K02A11.4	4.66028	2.447e-08	4.867e-06	I	9748293	9749942
sid-2	4.66579	5.964e-07	7.369e-05	III	13679444	13682456
D1005.4	4.66646	0.0009341	0.030179	X	1484856	1485809
hsp-16.49	4.66879	7.268e-10	2.359e-07	V	9089279	9089766
cdr-2	4.67631	3.842e-07	5.003e-05	V	12414621	12415711
col-166	4.68663	4.114e-11	2.068e-08	X	6279674	6281019
fbxa-98	4.68733	0.0007451	0.0254069	IV	13633438	13635220
skr-3	4.69339	1.068e-10	4.498e-08	V	16121779	16122641
hpo-15	4.69493	5.913e-11	2.821e-08	V	5509932	5513830
F52E4.5	4.71261	0.0002483	0.0108568	X	3085832	3087345
F46G10.1	4.72573	2.73e-12	2.364e-09	X	13310049	13311812
F13A7.11	4.72813	0.000358	0.0144412	V	16394030	16395077
dhs-9	4.7343	2.705e-08	5.291e-06	III	5364511	5368045
Y39C12A.1	4.74115	0.000634	0.0224032	IV	12222869	12227052
dhs-19	4.75024	3.833e-07	5.003e-05	V	11489048	11490361
C29F9.4	4.75443	6.251e-08	1.051e-05	III	120491	124686
C25E10.10	4.75461	0.0001767	0.008155	V	9055323	9056382
K08D8.4	4.7561	0.0001085	0.005527	IV	12907468	12909998
acl-12	4.76645	4.193e-05	0.002566	X	7439398	7442577
nlp-15	4.76886	0.000358	0.0144412	I	12988230	12995473
F45D3.4	4.78825	1.143e-08	2.518e-06	V	12552210	12553229
F54D5.3	4.80273	1.518e-13	1.65e-10	II	11571804	11573028
gst-22	4.80421	8.58e-08	1.364e-05	V	16231033	16232282
C04H5.7	4.80845	1.307e-06	0.0001395	II	14537945	14539162
C10C5.2	4.8151	0.001168	0.0361831	IV	9371507	9373636
cyp-33C8	4.83289	1.505e-05	0.001122	V	3800775	3803454
C29G2.6	4.83289	7.267e-06	0.0006154	V	2582859	2585908
col-77	4.83369	3.057e-05	0.001979	II	8358227	8359378
C23H5.8	4.84956	2.189e-13	2.274e-10	IV	2111889	2113422
T27A3.4	4.86587	0.00155	0.044704	I	6098976	6099726
Y43C5A.3	4.86733	3.057e-05	0.001979	IV	10274035	10275411
C28G1.5	4.87137	1.505e-05	0.001122	X	8826631	8828532
dhs-14	4.87823	8.688e-09	2.021e-06	V	2763963	2765225
cdr-4	4.88287	5.341e-09	1.321e-06	V	12407363	12408592
F49C12.7	4.88516	3.212e-10	1.146e-07	IV	9309107	9312927
msd-2	4.89386	0.0001046	0.005373	IV	10029055	10029502
F16H6.10	4.90312	8.237e-06	0.000684	V	18222797	18224447
spp-3	4.90954	1.995e-14	2.827e-11	X	7314882	7315353
sox-4	4.93006	2.43e-05	0.001658	X	3505439	3506391
T12D8.5	4.93352	8.785e-10	2.809e-07	III	13625969	13626531
Y60A3A.21	4.97183	3.842e-07	5.003e-05	V	20011958	20015077
col-10	4.97687	2.983e-11	1.64e-08	V	9164294	9165307
clec-10	4.98424	2.036e-05	0.001426	II	402659	404235
nspd-2	4.98457	7.395e-05	0.004096	IV	9844028	9844337
Y17D7B.4	4.98997	7.94e-07	9.303e-05	V	18776198	18780216
hex-1	4.99004	2.73e-08	5.317e-06	X	2223483	2226620
clec-222	4.99258	1.241e-08	2.712e-06	V	11271350	11272469
C25E10.8	5.00217	0.0001268	0.006272	V	9053316	9054017
his-11	5.00617	9.101e-05	0.004798	II	13821777	13822314
nspd-3	5.0079	0.0002483	0.0108568	IV	5162742	5163074
clc-1	5.02265	1.944e-10	7.511e-08	X	11047414	11049232
F10E9.12	5.02971	1.281e-07	1.964e-05	III	8324684	8325609
T19D12.4	5.04071	3.128e-09	8.454e-07	II	6631153	6637099
Y105C5A.8	5.04279	6.195e-07	7.542e-05	IV	15612767	15617087
Y34F4.4	5.04789	4.352e-06	0.0003982	III	1023282	1024561
tyr-2	5.05281	2.23e-05	0.001544	III	13744221	13747287
ZC204.12	5.05304	6.536e-05	0.003699	II	1656262	1657302
ech-7	5.05483	3.561e-14	4.499e-11	I	14367578	14369773
tba-7	5.06322	1.409e-08	3.049e-06	III	11368414	11371775
hsp-16.2	5.07171	0.0001722	0.007979	V	1804333	1804971
fat-7	5.07758	6.17e-07	7.542e-05	V	7151355	7153146
cri-2	5.07911	1.031e-07	1.617e-05	V	8201807	8202561
fbxa-60	5.08298	3.128e-09	8.454e-07	III	944779	946292
C52D10.1	5.09056	6.668e-09	1.607e-06	IV	17186909	17189806
cbp-2	5.10009	6.395e-08	1.071e-05	III	9923173	9924793
fmo-1	5.12383	0.0002924	0.0123434	IV	10661856	10664404
Y55F3BR.11	5.12727	0.0007734	0.0260494	IV	855707	857263
hsp-17	5.14198	7.789e-13	7.14e-10	V	8384773	8385927
clec-85	5.16527	3.723e-13	3.784e-10	IV	2854345	2855456
col-167	5.17705	7.985e-08	1.287e-05	X	6323296	6324517
B0035.13	5.17896	3.629e-12	3.084e-09	IV	11304720	11306720
W03D2.6	5.22174	4.661e-06	0.0004214	IV	4057299	4058243
F58F9.3	5.24226	1.046e-06	0.0001176	IV	6233252	6235607
F55H12.4	5.2457	1.667e-11	1.025e-08	I	8893307	8894137
msp-81	5.24931	0.001764	0.0493778	IV	9835996	9836451
gst-29	5.25993	0.000358	0.0144412	II	15168537	15169860
hsp-16.11	5.27393	1.334e-11	8.998e-09	V	9090076	9090604
ZK550.6	5.30378	9.922e-11	4.301e-08	IV	17260303	17262485
C27B7.9	5.31791	6.114e-11	2.887e-08	IV	8915388	8916128
Y22D7AR.10	5.33536	4.415e-15	8.257e-12	III	1701709	1702436
F59C6.14	5.37497	5.232e-05	0.003057	I	10526601	10530094
ZK1055.7	5.38233	1.833e-09	5.257e-07	V	6602736	6605375
hsp-12.3	5.38372	0.0005124	0.0191005	IV	9444787	9445324
arf-1.1	5.42179	2.311e-07	3.244e-05	IV	7634831	7635707
C18H7.11	5.42555	2.625e-05	0.001763	IV	596890	598769
nspc-9	5.42863	1.841e-06	0.0001875	X	12342954	12343355
Y75B8A.28	5.43383	2.625e-05	0.001763	III	12319107	12323868
F40F12.7	5.43908	1.784e-10	6.949e-08	III	9914260	9915817
acs-2	5.44398	6.363e-06	0.000555	V	15567393	15569889
Y37D8A.19	5.44582	3.363e-15	6.55e-12	III	12929772	12931436
grd-10	5.45158	8.304e-05	0.004498	IV	3441090	3441788
nspc-18	5.47368	0.001764	0.0493778	X	14527170	14527582
F45E4.5	5.4749	0.0007734	0.0260494	IV	7628207	7629040
col-3	5.49202	5.248e-12	4.089e-09	IV	8824803	8826013
ttr-15	5.49642	6.493e-16	1.518e-12	III	10337839	10339435
K02E2.6	5.53731	2.43e-05	0.001658	V	20380579	20382036
M60.4	5.53771	1.021e-11	7.574e-09	X	8232253	8236316
F21C10.9	5.54713	3.079e-08	5.899e-06	V	9097120	9098696
C32F10.4	5.55068	1.75e-05	0.001272	I	5808420	5810002
col-168	5.55078	0.001442	0.0425652	X	6326190	6327375
C49G7.10	5.55151	4.226e-10	1.453e-07	V	4040408	4042004
kgb-2	5.55289	0.0005124	0.0191005	IV	3606795	3609229
scl-2	5.56891	1.696e-10	6.664e-08	IV	13057677	13059092
E04F6.15	5.58837	3.847e-09	9.99e-07	II	7208800	7210272
nlp-29	5.61032	3.709e-11	1.885e-08	V	3984412	3984849
dhs-2	5.63746	5.232e-05	0.003057	I	5354159	5357028
C54E4.5	5.68184	1.377e-06	0.000146	IV	2146670	2149299
C49C3.9	5.68246	4.665e-09	1.173e-06	IV	17339655	17342314
lys-4	5.683	5.669e-13	5.409e-10	IV	11621442	11623124
nlp-34	5.69159	0.0007734	0.0260494	V	3978828	3979134
C33H5.13	5.69426	3.129e-09	8.454e-07	IV	7791652	7792225
cyp-37B1	5.69911	0.0005961	0.0213201	V	16278190	16280614
gsto-1	5.71308	4.245e-09	1.079e-06	III	7945156	7947018
C41G7.8	5.72824	2.797e-05	0.001844	I	9530815	9532831
nspc-13	5.73159	1.261e-05	0.0009696	X	12357507	12357919
Y39B6A.5	5.73239	7.839e-10	2.527e-07	V	19157658	19158820
spp-1	5.73377	1.586e-10	6.285e-08	III	10355117	10355668
T24C4.4	5.73523	7.841e-07	9.256e-05	III	872621	873531
F21C10.11	5.73603	8.902e-09	2.06e-06	V	9123487	9123840
T26H5.14	5.74837	0.0002253	0.0100124	V	15449164	15449601
thn-2	5.78185	4.314e-11	2.123e-08	IV	12383167	12384007
ram-2	5.78689	1.248e-11	8.58e-09	II	11015587	11016842
Y34F4.1	5.79389	4.016e-05	0.002474	III	1020969	1021876
F53A9.8	5.80205	8.564e-15	1.467e-11	X	8718557	8718974
cyp-32B1	5.81621	0.0004304	0.0166028	V	2198054	2201415
F08B12.4	5.82289	7.85e-14	8.95e-11	X	11407055	11407781
K12C11.6	5.8353	3.416e-06	0.000322	I	1337019	1338120
lec-6	5.83588	2.923e-17	9.49e-14	III	599508	600609
Y22D7AL.15	5.85365	5.597e-13	5.409e-10	III	1658247	1659863
ttr-18	5.87327	1.218e-11	8.5e-09	II	11485509	11486774
nspc-20	5.8783	4.459e-07	5.71e-05	X	14529784	14530209
irg-2	5.89536	0.0002924	0.0123434	V	4042403	4043600
nspd-5	5.95582	0.001168	0.0361831	II	4860062	4860407
C41G11.1	5.96376	8.832e-10	2.809e-07	X	5717534	5720268
W02A2.9	5.98189	5.414e-07	6.785e-05	IV	13347686	13348575
E04F6.8	5.98823	6.033e-13	5.64e-10	II	7210746	7211466
F08F1.4	6.00686	6.682e-06	0.0005742	X	8411697	8414065
Y51H4A.8	6.0217	0.0001987	0.009017	IV	16575097	16578546
C08A9.10	6.03884	1.989e-09	5.635e-07	X	17081102	17082044
dod-23	6.05332	6.141e-17	1.609e-13	II	8398159	8399160
K08D9.9	6.07077	3.541e-08	6.675e-06	V	3236486	3236711
fmo-3	6.11081	0.001442	0.0425652	III	10694646	10698868
W03D2.13	6.14265	6.658e-06	0.0005742	IV	4056519	4057256
cyp-13B1	6.16636	2.797e-05	0.001844	X	13406674	13409644
F31E9.11	6.1727	9.516e-07	0.0001077	V	17315590	17315954
ZC395.5	6.17382	3.394e-06	0.0003205	III	5267808	5268781
W02D9.6	6.18261	4.384e-11	2.135e-08	I	12560259	12560709
ttr-32	6.19294	9.515e-06	0.0007709	III	7566412	7567489
B0272.4	6.21726	1.014e-08	2.3e-06	X	9428430	9430323
R09A1.3	6.27754	9.948e-05	0.005156	V	1023781	1027065
col-117	6.28166	2.706e-11	1.506e-08	IV	8822964	8824174
K07C11.7	6.29899	3.138e-15	6.377e-12	V	8207627	8213968
dhs-20	6.30752	4.135e-08	7.437e-06	V	11602311	11604563
F19C7.2	6.39069	3.435e-06	0.0003231	IV	4599953	4602776
zip-10	6.41995	4.135e-08	7.437e-06	V	11650077	11650798
Y43F8B.24	6.4451	4.275e-05	0.002602	V	19457561	19458695
sodh-1	6.44567	3.954e-12	3.243e-09	V	11888235	11889650
ttr-44	6.44749	4.97e-13	4.943e-10	V	13529561	13530744
F53B2.8	6.47363	3.159e-14	4.102e-11	IV	12526246	12527339
F53F8.4	6.51828	7.34e-07	8.731e-05	V	20690587	20691685
K02E2.11	6.52799	9.197e-05	0.00482	V	20383361	20384404
C15A11.4	6.59945	6.267e-05	0.003573	I	7398823	7401023
T28C6.8	6.61993	6.658e-06	0.0005742	IV	8829546	8830686
swt-6	6.67791	8.421e-15	1.467e-11	V	13954276	13956378
ads-1	6.76103	4.93e-14	5.762e-11	III	295646	298556
Y48G8AL.13	6.80827	3.45e-11	1.772e-08	I	1223955	1229282
Y87G2A.2	6.83921	7.348e-11	3.335e-08	I	13534744	13537137
Y59H11AR.6	6.88563	1.118e-08	2.488e-06	IV	8597761	8598727
M02H5.8	6.90578	1.901e-17	6.838e-14	V	449740	450441
T19C9.8	6.93834	0.0006601	0.023011	V	17239096	17240656
C27A7.8	6.95364	3.363e-11	1.747e-08	V	12153075	12154265
C08F11.12	6.98054	1.716e-17	6.683e-14	IV	13650659	13651511
C47F8.7	7.00264	3.297e-07	4.404e-05	I	12326440	12327030
sdz-24	7.09524	2.686e-07	3.704e-05	II	658668	659867
dct-17	7.12159	6.032e-09	1.469e-06	V	13727760	13730776
C25F9.11	7.16184	0.0001597	0.007509	V	19432440	19433158
fmo-5	7.16248	1.201e-07	1.859e-05	V	899311	903579
fbxa-156	7.21714	8.885e-07	0.0001023	V	17895306	17896804
Y41C4A.11	7.2376	1.086e-09	3.298e-07	III	11719899	11723602
F53F1.6	7.24608	0.0006601	0.023011	V	13416098	13417604
C34H4.1	7.25151	8.885e-07	0.0001023	IV	1555579	1557562
nspc-14	7.25418	1.62e-07	2.366e-05	X	12358610	12359097
F53A9.6	7.28123	2.186e-07	3.078e-05	X	8713462	8713952
F17E9.2	7.30289	3.052e-06	0.0002924	IV	8355906	8356503
C54D10.13	7.32515	0.0001496	0.007145	V	12431367	12432377
Y45F10C.2	7.36108	3.329e-18	1.556e-14	IV	13662114	13662670
cnc-4	7.43166	0.0001496	0.007145	V	1447221	1447707
col-12	7.48406	1.054e-07	1.648e-05	V	10423906	10425092
spp-2	7.50295	3.182e-16	7.829e-13	X	7315994	7316773
F13H10.6	7.50747	4.586e-12	3.696e-09	IV	11009293	11010078
nnt-1	7.50996	0.001721	0.0484451	X	6122314	6127541
skr-4	7.54824	1.866e-14	2.726e-11	V	19924223	19925030
Y50D4A.10	7.56595	4.183e-08	7.437e-06	V	1219935	1220558
F53A9.7	7.57889	6.623e-05	0.003721	X	8716533	8716999
rncs-1	7.74079	2.447e-15	5.199e-12	X	1011500	1012347
M02D8.6	7.78677	1.147e-08	2.518e-06	X	8731273	8731911
F23F12.12	7.82822	0.0006601	0.023011	III	6508131	6509502
tsp-2	7.97683	4.716e-08	8.225e-06	III	8236916	8237893
nspc-10	8.00305	1.147e-08	2.518e-06	X	12343613	12344043
R02D5.3	8.05075	4.86e-07	6.158e-05	V	14483159	14484347
nspc-17	8.19342	0.0001032	0.005315	X	14524757	14525181
Y37E11B.7	8.19816	0.001065	0.0334856	IV	3599522	3600066
Y51F10.7	8.31669	1.516e-21	1.012e-17	I	1911677	1913966
catp-3	8.33095	2.948e-05	0.001927	V	8076084	8079914
hpo-6	8.59745	2.371e-14	3.26e-11	IV	1562183	1564076
B0024.4	8.65266	0.0001032	0.005315	V	10297398	10298982
comt-4	8.8847	0.001721	0.0484451	V	2049222	2050172
ZC239.22	8.89583	8.864e-06	0.0007282	II	3219686	3220774
valv-1	8.95732	3.082e-14	4.102e-11	IV	7444633	7445365
ttr-26	8.9588	1.442e-07	2.167e-05	V	18558734	18560306
C49G7.7	8.9697	0.0002549	0.0110653	V	4034475	4038054
F33H12.7	8.98581	8.786e-15	1.467e-11	II	2586076	2586911
cnc-2	9.2294	1.526e-09	4.545e-07	V	1449666	1450189
cyp-25A3	9.22966	7.856e-06	0.000658	III	3837540	3839477
F12A10.1	9.24996	1.612e-13	1.713e-10	II	5496625	5497043
nspc-12	9.25711	1.832e-06	0.0001874	X	12356193	12356681
cpi-1	9.25988	4.442e-24	4.153e-20	IV	6092598	6093648
col-14	9.34706	0.001721	0.0484451	IV	7753407	7754647
ZC239.14	9.50362	3.388e-06	0.0003205	II	3221124	3222010
T26H5.9	9.65846	6.196e-17	1.609e-13	V	15444909	15445372
F26G1.2	9.70256	1.648e-07	2.401e-05	II	4763193	4764178
C34H4.2	9.70948	2.661e-11	1.503e-08	IV	1553789	1555567
nspc-16	9.72989	1.838e-05	0.001316	X	14523574	14523997
lips-10	9.81756	3.823e-09	9.985e-07	II	8439149	8442152
flp-28	9.88939	4.785e-14	5.736e-11	X	10087345	10087958
F15E6.4	9.93456	1.375e-14	2.143e-11	IV	4291461	4292109
btb-16	10.0377	0.0001589	0.007505	II	3296907	3298176
B0462.5	10.0416	2.462e-05	0.001671	V	18322214	18323327
clec-5	10.0905	2.821e-05	0.001858	III	4881913	4883578
C02F12.5	10.2569	1.369e-15	3.047e-12	X	3670372	3672058
dod-3	10.2972	1.068e-14	1.721e-11	V	2730509	2731097
F53A9.2	10.7838	0.0001589	0.007505	X	8709704	8710157
clec-81	11.139	3.909e-07	5.076e-05	IV	2825153	2828065
Y116A8B.4	11.3399	0.0001589	0.007505	IV	17223778	17224987
W01F3.2	11.3767	2.249e-20	1.168e-16	V	20660367	20662031
tbb-6	11.5846	9.99e-09	2.289e-06	V	12261803	12263368
Y54G2A.7	11.7845	5.153e-06	0.0004627	IV	2838620	2839418
oac-14	12.1476	4.315e-07	5.542e-05	X	10139373	10142013
fbxa-182	12.2048	3.388e-06	0.0003205	II	2409642	2412741
F15E6.3	12.2695	3.657e-17	1.069e-13	IV	4294876	4295685
Y46G5A.20	12.7287	6.108e-12	4.681e-09	II	12811036	12811931
tsp-1	12.9719	8.408e-09	1.985e-06	III	8237994	8239423
skr-5	13.0409	6.633e-09	1.607e-06	V	17347905	17348712
gba-2	13.1395	0.001107	0.0345445	II	2182502	2186433
W08A12.2	13.5149	6.484e-07	7.86e-05	V	3684661	3685767
F44G3.10	13.552	3.909e-05	0.002424	V	16138760	16139627
W09G12.7	13.7507	2.462e-05	0.001671	IV	1229079	1230795
col-147	13.7903	2.668e-11	1.503e-08	V	9632270	9633337
Y37H2A.14	14.1454	1.557e-26	1.819e-22	V	18143737	18144721
far-4	14.542	0.0003869	0.0153244	V	12998424	12999659
mtl-1	14.8213	5.842e-08	9.967e-06	V	6691368	6691863
B0348.2	15.8496	2.524e-06	0.000249	V	45462	46923
tts-1	16.0104	2.05e-28	3.194e-24	X	1504130	1504841
fipr-22	16.0328	0.0006534	0.0228854	I	14155496	14156334
Y37H2A.13	16.0559	1.426e-14	2.151e-11	V	18142848	18143543
Y41G9A.10	17.355	1.032e-10	4.424e-08	X	2945802	2946570
C08E8.4	18.2158	3.045e-17	9.49e-14	V	18371845	18373531
C04G6.5	19.3003	0.0002619	0.0113152	II	5085784	5086121
col-107	21.3529	9.004e-10	2.826e-07	IV	1548723	1549718
ilys-2	25.8608	0.0001462	0.007062	IV	2467680	2468879
fat-5	26.6576	6.681e-21	3.904e-17	V	17723779	17726825
C54D10.14	28.0804	0.0004722	0.0178303	V	12437498	12441266
lys-3	28.4794	0.0001462	0.007062	V	10282203	10283448
dct-3	30.257	2.645e-05	0.001769	V	12441664	12443835
lys-10	32.5405	0.0001462	0.007062	IV	8332825	8333559
cyp-13A5	32.8892	1.455e-10	5.813e-08	II	9798275	9800363
ins-19	34.8522	3.769e-40	1.762e-35	II	3126031	3126441
nlp-39	37.5538	8.218e-05	0.004462	I	12461644	12462097
far-3	42.0955	5.488e-35	1.283e-30	V	12996817	12997524
C08E3.13	55.0232	1.768e-09	5.134e-07	II	1631994	1633850
spp-20	55.7339	4.648e-05	0.002772	V	6556652	6558310
ugt-37	61.6477	3.587e-07	4.737e-05	V	7141941	7145318
cyp-13A12	67.3742	7.874e-22	6.135e-18	III	13024595	13028012
spp-9	76.5685	2.645e-05	0.001769	X	11487787	11488178
spp-12	183.186	6.992e-11	3.236e-08	V	13889868	13890319
F48C1.9	234.033	3.845e-18	1.634e-14	I	5332246	5332781

## Sheet: csr-1Phe DE genes
Table S1. RNA-Seq DE and Seesaw Genes
csr-1Phe DE genes
Feature ID	Fold change	P-value	FDR p-value correction	Chromosome	Chromosome region start	Chromosome region end
Y38H6C.23	-1795.92	4.274e-51	1.998e-46	V	20555628	20556238
col-107	-53.8871	2.863e-06	0.002231	IV	1548723	1549718
C42D4.3	-42.4673	5.461e-12	1.216e-08	IV	7179238	7180414
col-74	-40.4793	2.593e-05	0.0159506	II	5830868	5832014
abu-8	-39.8868	9.322e-09	1.245e-05	V	5192992	5194608
F15E6.3	-37.0042	7.17e-13	1.817e-09	IV	4294876	4295685
abu-10	-36.061	2.593e-05	0.0159506	X	3798178	3799741
F13B6.3	-30.2718	2.593e-05	0.0159506	IV	7461963	7465957
grl-21	-29.4223	3.568e-08	4.276e-05	IV	10737476	10738191
T06E4.14	-27.1833	1.634e-09	2.546e-06	V	9625424	9626269
W08E12.3	-24.9264	1.499e-06	0.001298	IV	3303979	3304496
R12E2.7	-21.6327	1.076e-13	3.592e-10	I	4153956	4154550
Y47D7A.13	-20.948	8.183e-20	1.913e-15	V	4434881	4435927
K01D12.9	-20.5443	3.964e-06	0.002896	V	12403955	12404644
pqn-71	-20.4604	8.039e-05	0.0422232	V	15465676	15467074
ram-2	-17.9628	1.406e-18	1.315e-14	II	11015587	11016842
T25E4.1	-17.6792	3.83e-06	0.002842	II	5578319	5579965
R12E2.14	-17.6422	6.434e-12	1.367e-08	I	4149980	4150634
phat-5	-17.5269	1.135e-07	0.0001294	V	4121485	4122517
col-167	-17.4651	1.441e-15	7.484e-12	X	6323296	6324517
R12E2.15	-16.7434	2.546e-13	7.797e-10	I	4148831	4149429
Y47D3B.6	-16.3724	9.059e-11	1.629e-07	III	11427134	11428347
col-65	-16.288	6.466e-11	1.26e-07	I	11489157	11490560
ZK180.5	-14.34	4.589e-17	3.065e-13	IV	4515038	4517169
col-97	-14.2593	2.46e-09	3.709e-06	III	12992401	12993704
C08E3.13	-13.6854	3.83e-06	0.002842	II	1631994	1633850
col-14	-13.502	1.504e-05	0.009766	IV	7753407	7754647
C45B2.2	-13.4487	5.031e-10	8.11e-07	X	6084738	6085188
C47F8.7	-12.9422	1.504e-05	0.009766	I	12326440	12327030
Y95B8A.2	-12.8804	2.442e-06	0.002002	I	938482	941776
col-169	-12.7469	6.058e-05	0.0337134	X	6329159	6330127
C02E7.7	-12.5579	7.386e-13	1.817e-09	V	4918153	4918585
col-109	-12.2515	2.706e-07	0.0002875	IV	1817044	1820253
H10E21.4	-12.2213	2.442e-06	0.002002	III	17315	19627
W08E12.6	-11.8903	6.025e-06	0.004268	IV	3298628	3299687
col-3	-11.7786	5.956e-19	6.961e-15	IV	8824803	8826013
asp-17	-11.7149	3.231e-15	1.511e-11	V	19035714	19037320
col-125	-11.242	2.215e-17	1.726e-13	IV	11225504	11226519
grl-16	-10.6612	6.41e-09	8.813e-06	I	572176	575119
F41F3.3	-10.5085	6.898e-14	2.481e-10	V	4647660	4648241
col-104	-10.0544	7.935e-07	0.0007273	IV	1353678	1355305
col-117	-9.25387	2.669e-13	7.797e-10	IV	8822964	8824174
cut-2	-9.14064	1.497e-19	2.333e-15	V	13415061	13416121
col-165	-9.10529	5.756e-15	2.446e-11	X	4353617	4354811
ZK970.7	-8.99955	2.725e-05	0.0165419	II	10312322	10313293
B0024.4	-8.61637	2.252e-08	2.924e-05	V	10297398	10298982
pqn-74	-8.56089	4.536e-07	0.0004512	IV	13329535	13331388
abu-14	-8.52692	9.216e-12	1.873e-08	II	9225177	9227233
col-10	-8.15122	6.08e-16	3.553e-12	V	9164294	9165307
ZK84.1	-7.66332	6.401e-05	0.0352055	II	6020652	6023349
cut-3	-7.47096	5.299e-09	7.506e-06	II	8445164	8446831
mtl-1	-7.2958	1.337e-12	3.126e-09	V	6691368	6691863
C50F7.5	-7.04939	4.647e-07	0.0004526	IV	7726717	7727951
tnt-4	-7.00016	1.796e-07	0.0001999	V	1989478	1992889
C02E7.6	-6.61774	5.444e-14	2.121e-10	V	4919206	4919581
cnc-4	-6.13989	1.295e-05	0.008647	V	1447221	1447707
tts-2	-5.76094	5.522e-13	1.518e-09	II	10201124	10202230
col-144	-5.57839	1.684e-10	2.916e-07	V	9159641	9160642
nlp-34	-5.42848	1.191e-05	0.008069	V	3978828	3979134
Y37H2A.14	-5.29559	4.638e-09	6.775e-06	V	18143737	18144721
R02F11.1	-4.95534	5.601e-07	0.0005343	V	4801098	4802626
T05H10.3	-4.86455	2.145e-07	0.0002332	II	8049048	8050563
myo-2	-4.8198	3.135e-05	0.0187878	X	12468060	12475341
R02E4.3	-4.59584	7.54e-05	0.0400553	X	4101701	4102125
T26H5.9	-4.49675	7.623e-06	0.005241	V	15444909	15445372
F53A9.8	-4.35856	4.441e-10	7.414e-07	X	8718557	8718974
spp-2	-4.26178	7.345e-07	0.0006867	X	7315994	7316773
Y97E10C.1	-4.12158	6.451e-08	7.54e-05	V	7728812	7730028
C53C9.2	-4.10785	6.532e-05	0.0355057	X	7686645	7689219
Y47H10A.5	-4.0847	5.636e-05	0.0317436	I	12095734	12097939
F33H12.7	-3.83425	5.295e-05	0.0301883	II	2586076	2586911
grl-4	-3.62762	4.347e-06	0.003126	IV	7309834	7310760
C17H12.8	-3.57871	3.442e-08	4.235e-05	IV	6818605	6820643
nlp-29	-3.41075	2.807e-06	0.002224	V	3984412	3984849
col-166	-3.26603	9.873e-07	0.0008708	X	6279674	6281019
col-95	-3.0547	3.094e-08	3.909e-05	III	11703978	11705085
tts-1	-2.97881	2.852e-07	0.0002963	X	1504130	1504841
lys-7	-2.86935	8.4e-07	0.0007551	V	3481418	3482600
F28C10.1	-2.79702	6.823e-05	0.0366597	X	543106	544256
cpr-1	-2.77451	2.724e-06	0.002196	V	11975514	11976759
T24B8.5	-2.72453	3.15e-06	0.002414	II	9082681	9083142
cpr-4	-2.67391	7.312e-06	0.005102	V	6614673	6615845
clec-85	-2.6388	3.732e-05	0.0218096	IV	2854345	2855456
M199.9	-2.63149	3.996e-05	0.0230632	IV	15127490	15127791
dod-19	-2.58151	1.957e-05	0.0125308	V	411778	414760
F08B12.4	-2.56673	3.539e-05	0.0209427	X	11407055	11407781
clec-41	-2.42918	9.457e-05	0.0491222	V	13134964	13138086
nduo-3	3.13446	3.89e-07	0.0003954	MtDNA	11355	11691
far-3	3.17599	1.715e-06	0.001458	V	12996817	12997524
col-124	4.12744	9.004e-11	1.629e-07	IV	10216449	10217643

## Sheet: csr-1Stv DE genes
Table S1. RNA-Seq DE and Seesaw Genes
csr-1Stv DE genes
Feature ID	Fold change	P-value	FDR p-value correction	Chromosome	Chromosome region start	Chromosome region end
ugt-29	-42.5584	1.295e-17	3.027e-13	V	696522	699614
F32H2.7	-28.1779	1.746e-07	0.0001384	I	8995577	8997290
R105.1	-27.0231	2.879e-07	0.0001923	IV	4633696	4634505
C41G7.6	-24.2103	3.964e-08	4.751e-05	I	9526539	9527440
msp-152	-24.1604	4.435e-11	3.456e-07	II	4932992	4933449
F27C1.1	-21.7258	9.913e-10	5.149e-06	I	5434806	5435786
sss-2	-21.0643	1.374e-07	0.000119	V	14346007	14346997
nspa-4	-20.5503	2.782e-06	0.001218	V	14884617	14884820
catp-4	-19.8335	1.015e-05	0.003342	II	14593523	14597640
F42A9.7	-19.0835	0.0001039	0.0223812	IV	8616058	8617079
R09E10.2	-18.8587	3.265e-06	0.0014	IV	10317556	10318299
B0280.17	-18.8271	5.858e-06	0.002209	III	7135021	7136127
alg-4	-18.5509	5.28e-05	0.0132694	III	9887210	9891437
alg-3	-18.4624	5.28e-05	0.0132694	IV	11704250	11708237
F26A3.5	-18.0109	2.745e-05	0.007824	I	7667728	7669797
M70.3	-17.8567	7.384e-05	0.0172603	IV	2237662	2242417
C17F3.1	-17.4797	4.8e-08	5.219e-05	I	6669183	6669593
msp-10	-16.7888	6.206e-07	0.0003538	IV	9837631	9838065
Y69A2AR.19	-16.7152	0.0001471	0.028936	IV	2488819	2494145
ZK688.10	-16.5156	0.0002094	0.038247	III	7895756	7896979
F58A6.9	-16.3979	1.615e-08	2.462e-05	II	5158592	5158967
T05C12.1	-16.1334	5.28e-05	0.0132694	II	8173679	8174862
C31H1.5	-16.036	5.28e-05	0.0132694	IV	5794931	5796762
F34D10.8	-15.6423	5.986e-06	0.002239	III	3730828	3731248
F17E9.5	-15.6284	2.746e-09	8.557e-06	IV	8345817	8346546
T08B6.4	-15.5138	4.699e-07	0.0002929	IV	4905680	4908489
T08B2.12	-15.4217	1.469e-11	1.716e-07	I	6231497	6232118
F49C12.15	-15.3446	6.206e-07	0.0003538	IV	9324441	9327532
Y57G11A.2	-15.2264	1.864e-08	2.517e-05	IV	14517022	14519536
C36H8.1	-15.1254	2.814e-06	0.001218	IV	12743038	12744738
C04G2.9	-15.0474	2.467e-10	1.648e-06	IV	10112890	10114231
acdh-8	-15.0282	4.432e-06	0.001771	II	5794506	5796274
msp-3	-14.9949	6.844e-07	0.0003855	II	4785860	4786315
T10E9.4	-14.9037	9.415e-08	8.982e-05	I	6525048	6528689
W03D8.9	-14.8905	3.598e-09	1.047e-05	I	2784616	2786068
R13H9.5	-14.6295	5.419e-05	0.0134744	IV	5065685	5066969
C06A8.6	-14.5687	3.58e-06	0.001508	II	7772566	7773912
kel-10	-14.4344	4.058e-05	0.0109657	III	10098472	10101584
Y43F8A.2	-14.4199	1.805e-06	0.000861	V	19371567	19376583
F07A5.2	-14.3834	8.404e-08	8.359e-05	I	7352443	7353707
F32A11.3	-14.1295	1.018e-08	1.83e-05	II	13151459	13153386
F26B1.8	-14.1024	3.825e-10	2.235e-06	I	6329535	6330183
B0218.7	-14.0518	4.058e-05	0.0109657	IV	8164593	8166050
msp-113	-14.0298	2.11e-07	0.0001543	IV	5297926	5298380
C33F10.1	-13.7974	2.021e-08	2.625e-05	II	4835028	4835717
gsp-3	-13.7957	1.434e-08	2.312e-05	I	4709316	4710708
nspa-5	-13.7748	2.439e-11	2.28e-07	V	14878323	14878502
Y38E10A.17	-13.6682	5.103e-07	0.0003098	II	12632585	12634787
ZK849.6	-13.633	0.0002456	0.0430063	I	14198611	14199058
Y69E1A.2	-13.4758	5.087e-09	1.189e-05	IV	10949816	10951133
T16A9.5	-13.4718	2.684e-08	3.391e-05	V	14213590	14215089
msp-38	-13.3181	3.674e-08	4.519e-05	IV	10143311	10143775
R07E5.15	-13.2999	1.22e-06	0.000611	III	4401457	4402505
ZK1010.5	-13.2938	0.0001799	0.0337772	III	12984498	12987502
C45G9.9	-13.1879	2.202e-07	0.0001559	III	5054604	5055755
msp-78	-13.1378	2.696e-09	8.557e-06	IV	9770029	9770456
snf-5	-13.1116	2.373e-05	0.006892	II	12861947	12865821
K01H12.4	-13.0122	1.329e-05	0.004156	IV	9713219	9714886
C34F11.2	-12.9673	0.0001471	0.028936	II	5212225	5212789
ant-1.4	-12.9238	7.781e-06	0.00271	IV	8459221	8460277
C02F5.5	-12.8874	3.052e-05	0.008542	III	8236145	8236906
Y106G6D.3	-12.8628	0.0001799	0.0337772	I	10112083	10114198
C27D6.3	-12.7979	1.004e-06	0.0005275	II	5173722	5174196
C05B5.2	-12.7348	5.043e-06	0.001948	III	9999818	10000516
C53D6.10	-12.4932	9.786e-05	0.0212742	IV	9033587	9034206
T03F6.6	-12.476	5.585e-06	0.002123	III	13378440	13380352
ZK354.2	-12.3713	1.448e-05	0.004424	IV	5313481	5315525
B0205.10	-12.3525	5.043e-06	0.001948	I	10708362	10710375
Y69E1A.1	-12.1997	1.516e-07	0.0001254	IV	10947231	10948896
msp-49	-12.1093	2.711e-06	0.001207	II	5194331	5194792
C04G2.8	-12.1034	2.275e-09	8.557e-06	IV	10110346	10111577
Y38H8A.3	-12.0887	2.122e-06	0.0009822	IV	13472505	13473979
msp-142	-12.0513	4.303e-08	4.79e-05	II	5797892	5798339
msp-77	-11.9264	1.126e-09	5.264e-06	IV	9894595	9895033
D1086.17	-11.9105	7.713e-06	0.00271	V	14067855	14071214
ZK265.3	-11.8908	4.432e-06	0.001771	I	8242105	8243571
ZK945.7	-11.8525	3.327e-06	0.001414	II	10107473	10108438
C14C11.1	-11.8267	1.229e-06	0.000611	V	5663599	5665263
F32B6.4	-11.8183	4.432e-06	0.001771	IV	9890490	9892027
F21H7.5	-11.7993	5.504e-08	5.847e-05	V	16237538	16238821
C39H7.1	-11.775	1.131e-07	0.0001036	IV	5631738	5633370
ssp-11	-11.7112	1.752e-08	2.483e-05	IV	4999431	4999853
msp-56	-11.6467	1.885e-08	2.517e-05	IV	9841442	9841951
ant-1.3	-11.5836	2.555e-06	0.00116	IV	9708190	9709302
sss-1	-11.4874	4.165e-09	1.048e-05	IV	9892738	9893749
msp-64	-11.4222	1.379e-08	2.303e-05	II	5809923	5810342
T22B3.3	-11.4215	2.214e-06	0.001015	IV	11703181	11703785
F08B4.8	-11.3767	1.027e-06	0.0005336	IV	8677602	8678019
K05F1.9	-11.3645	1.136e-05	0.003714	II	5799742	5801153
T23G11.1	-11.2703	3.253e-07	0.0002112	I	7701362	7702035
E03H12.7	-11.249	5.096e-05	0.0132229	IV	4987756	4988616
F26F4.2	-11.2268	0.0001799	0.0337772	III	4911227	4911948
B0025.5	-11.2143	3.937e-05	0.0107634	I	6024150	6024955
T27E7.1	-11.1999	6.164e-08	6.403e-05	IV	14519758	14521000
F36D3.4	-11.1831	7.713e-06	0.00271	V	16516474	16517704
F53B6.4	-11.1365	1.904e-07	0.0001484	I	8947333	8948711
ttbk-2	-11.1297	5.419e-05	0.0134744	IV	5258714	5259972
msp-51	-11.0399	4.26e-09	1.048e-05	IV	5294921	5295375
smz-1	-11.0104	7.482e-07	0.0004067	IV	12455116	12456200
Y59E9AL.2	-10.9833	2.325e-05	0.006835	IV	5226890	5228230
ssp-34	-10.9724	3.083e-07	0.000203	IV	10738203	10738658
C08F8.6	-10.8851	0.0001127	0.0237423	IV	11162785	11164288
F32B5.1	-10.8704	4.507e-06	0.001785	I	2700419	2702082
F08H9.2	-10.8229	1.078e-07	0.0001008	V	14460625	14461134
Y38C1AA.7	-10.8134	6.643e-09	1.242e-05	IV	158966	159831
E03H12.5	-10.7947	7.681e-08	7.806e-05	IV	4977200	4978073
msp-76	-10.782	1.653e-08	2.462e-05	IV	9688981	9689436
F37A4.5	-10.7802	0.0002456	0.0430063	III	6711943	6713640
msp-59	-10.755	1.755e-09	7.458e-06	IV	5312689	5313146
msp-81	-10.7531	5.841e-09	1.242e-05	IV	9835996	9836451
ssp-19	-10.5882	5.096e-05	0.0132229	I	2562657	2563049
F55H12.5	-10.5396	0.0001948	0.0359934	I	8869714	8871531
msp-50	-10.5091	5.543e-07	0.0003322	II	5199762	5200222
clec-73	-10.4609	0.0001127	0.0237423	IV	3953934	3956206
D2062.7	-10.4476	3.052e-05	0.008542	II	2616904	2617371
gsp-4	-10.4231	7.41e-07	0.0004067	I	3838236	3839899
msp-36	-10.3882	6.626e-09	1.242e-05	IV	10095399	10095851
K06A5.2	-10.3248	1.433e-06	0.0007052	I	6468128	6469388
C15C6.2	-10.2861	2.745e-07	0.000186	I	12203799	12205809
R10E9.2	-10.2019	1.255e-07	0.0001107	III	3962727	3964098
htas-1	-10.2003	9.786e-05	0.0212742	IV	9682983	9683532
T23B3.5	-10.1843	4.256e-08	4.79e-05	I	6705547	6706378
ZK484.5	-10.1778	3.809e-09	1.047e-05	I	6087368	6087764
F17C8.7	-10.1061	0.0001127	0.0237423	III	4736069	4737256
C10G11.9	-10.0888	1.17e-07	0.0001052	I	6274574	6275268
Y106G6A.4	-9.99766	9.856e-06	0.003291	I	9930976	9931880
clec-79	-9.95883	0.0002456	0.0430063	IV	3973348	3975935
C14C10.1	-9.90364	9.856e-06	0.003291	V	12588427	12589621
cyc-2.2	-9.84292	7.713e-06	0.00271	V	12611679	12612222
ZK938.1	-9.83532	3.937e-05	0.0107634	II	9829417	9830754
R13H9.6	-9.78897	9.786e-05	0.0212742	IV	5067363	5068652
msp-19	-9.74849	1.189e-08	2.058e-05	IV	5260553	5261010
gipc-1	-9.71823	5.873e-09	1.242e-05	III	4870777	4872049
Y106G6G.4	-9.67652	0.0001479	0.028936	I	10321347	10323254
C38C3.3	-9.65996	0.0001127	0.0237423	V	1495672	1497942
K01D12.15	-9.63806	1.204e-05	0.00383	V	12386311	12386765
W02B12.12	-9.62336	6.883e-06	0.002512	II	11476754	11479161
Y37E11B.10	-9.61874	5.096e-05	0.0132229	IV	3603548	3606466
rmd-3	-9.59189	5.691e-07	0.0003368	II	11338449	11339599
C27D8.2	-9.58394	0.0001479	0.028936	IV	12712769	12714755
ssq-2	-9.57899	4.066e-08	4.752e-05	IV	4996141	4997553
B0379.7	-9.55473	7.463e-05	0.0173577	I	10072581	10074387
F58E6.5	-9.50624	1.204e-05	0.00383	V	9753424	9754578
C30G7.3	-9.49909	1.855e-05	0.005524	V	14942132	14945668
ZK1307.4	-9.47708	0.0001127	0.0237423	II	9650958	9651800
Y59E9AL.3	-9.45535	1.855e-05	0.005524	IV	5218831	5220165
msp-57	-9.44555	1.685e-08	2.462e-05	IV	5062542	5062997
msp-53	-9.44479	1.548e-07	0.0001254	IV	5064640	5065153
K04H4.5	-9.4134	9.856e-06	0.003291	III	9360268	9361331
C10G11.8	-9.40402	4.457e-07	0.0002852	I	6271980	6273768
ssq-3	-9.33754	9.926e-06	0.003291	IV	7111631	7112861
msp-65	-9.32639	8.611e-08	8.386e-05	IV	5316487	5316944
T27A3.4	-9.28808	6.512e-09	1.242e-05	I	6098976	6099726
R10E4.7	-9.18015	0.0001213	0.0248498	III	4295282	4296610
F36D1.4	-9.13958	9.501e-05	0.0209497	I	11271707	11272346
spe-11	-9.1334	6.639e-06	0.002444	I	5330575	5332175
ZK858.8	-9.13057	0.0002574	0.0445721	I	9124692	9126086
R148.7	-9.00904	6.618e-05	0.0156758	III	3195560	3198361
Y59E9AL.6	-8.96191	1.46e-06	0.0007109	IV	5224895	5225769
C09B9.2	-8.92063	0.0001479	0.028936	IV	5029265	5031043
T13F2.9	-8.78481	2.065e-07	0.0001543	IV	9768056	9768984
F32B4.2	-8.72714	0.0001553	0.0299927	I	11512820	11513833
K01D12.7	-8.71391	6.455e-05	0.0153954	V	12401150	12401840
ssq-4	-8.64093	1.458e-07	0.0001239	IV	5016480	5017762
K08C9.2	-8.61045	2.79e-06	0.001218	I	11486895	11488446
Y54E2A.9	-8.58595	2.92e-05	0.008273	II	14785175	14786003
ZK858.2	-8.53265	9.501e-05	0.0209497	I	9123177	9124459
T27A3.5	-8.46641	0.0001948	0.0359934	I	6100262	6101681
ssp-9	-8.45478	2.113e-07	0.0001543	IV	4994324	4994739
smz-2	-8.45455	1.395e-05	0.004291	I	6872596	6873755
msp-55	-8.35569	4.515e-07	0.0002852	IV	5055592	5056049
gln-2	-8.31716	3.924e-06	0.001623	III	9943239	9944761
T23F11.2	-8.25194	0.0001553	0.0299927	III	4654306	4655468
F40H6.1	-8.19618	0.0001479	0.028936	III	6057056	6058446
Y71G12B.27	-8.18477	9.501e-05	0.0209497	I	1797434	1798695
msp-40	-8.15044	2.113e-07	0.0001543	II	4825379	4825845
C50E10.1	-8.06791	2.374e-05	0.006892	II	12301082	12302414
ssp-16	-8.02256	6.104e-06	0.002265	I	6102031	6102465
C34D4.3	-8.00534	1.172e-05	0.003779	IV	7153661	7154198
R09E10.6	-7.99754	2.16e-07	0.0001553	IV	10293007	10294130
C05C12.5	-7.98223	0.0001576	0.0301989	IV	11260330	11261170
F36A4.4	-7.96138	0.0002574	0.0445721	IV	4267630	4268235
F13A7.1	-7.8627	1.741e-05	0.00525	V	16376238	16377925
msd-2	-7.8516	2.415e-07	0.000166	IV	10029055	10029502
nspd-6	-7.79341	9.979e-07	0.0005275	IV	5165419	5165841
Y106G6H.13	-7.65253	7.061e-06	0.002539	I	10471213	10471959
gipc-2	-7.61595	5.818e-07	0.00034	IV	10026410	10027665
W09D6.4	-7.59941	0.0001213	0.0248498	III	11079791	11080373
ssp-10	-7.58482	5.342e-06	0.002047	IV	9850645	9851061
rmd-6	-7.36645	0.0002567	0.0445721	IV	5068867	5069853
ZC317.6	-7.35585	5.616e-05	0.0137454	V	5465821	5468609
F58D5.7	-7.35034	0.0001982	0.0363364	I	12032333	12033703
C48E7.7	-7.27536	4.362e-05	0.0117195	I	6234718	6235343
Y43F8C.9	-6.9956	8.424e-05	0.0191166	V	19646091	19647340
nspd-1	-6.98454	2.266e-07	0.0001581	I	6097495	6097837
C24D10.2	-6.83653	5.938e-05	0.0143092	IV	5163338	5164351
nspd-4	-6.74575	1.371e-05	0.004243	II	4842563	4842907
T28H11.7	-6.74178	2.613e-05	0.007493	IV	5015280	5016273
Y59E9AR.7	-6.59288	6.182e-05	0.0148207	IV	5241363	5241794
nspd-3	-6.46956	7.661e-07	0.0004117	IV	5162742	5163074
ZC477.7	-6.11575	0.0002299	0.0413305	IV	7110456	7111469
C27D8.1	-5.99845	0.0002403	0.0427164	IV	12717882	12719390
col-129	-5.87285	7.225e-07	0.0004021	IV	12108670	12110258
col-133	-5.78887	5.799e-05	0.0140468	IV	14098334	14099352
ssq-1	-5.67532	6.931e-06	0.002512	IV	9852553	9853558
col-81	-5.48119	1.951e-06	0.000921	II	11012394	11013779
ssp-35	-5.39088	9.83e-05	0.0212742	V	12263367	12263845
F55G11.4	-5.33992	1.334e-05	0.004156	IV	12973635	12975597
nspd-5	-5.3333	8.574e-06	0.002947	II	4860062	4860407
col-139	-5.27757	2.668e-06	0.001199	V	4652381	4653986
cyn-2	-5.22732	7.604e-05	0.0174246	III	13692693	13693811
msd-4	-5.19424	3.776e-05	0.0104438	III	4868333	4868769
nspd-2	-5.02924	1.934e-05	0.005721	IV	9844028	9844337
F41H10.1	-5.0186	0.0001573	0.0301989	IV	5382908	5383864
F08A8.2	-4.85404	0.0001177	0.0244662	I	12942279	12946585
T22B7.7	-4.73698	1.693e-05	0.00514	X	5651869	5653925
C30G12.2	-4.71989	5.582e-05	0.0137332	II	7290372	7291943
clec-223	-4.6482	9.294e-05	0.0207881	V	11273147	11278159
C49G7.3	-4.59488	7.597e-05	0.0174246	V	4046404	4047436
C04F12.7	-4.57744	6.639e-05	0.0156758	I	9695707	9696762
asp-17	-4.48691	0.0001508	0.0293767	V	19035714	19037320
K08D12.6	-4.12267	5.148e-05	0.0132229	IV	1720789	1723069
acdh-1	-3.97977	0.0001189	0.024588	I	6497437	6499559
unc-54	-3.67662	0.0002231	0.0402623	I	14855898	14863540
ins-19	3.7311	0.0001886	0.0352636	II	3126031	3126441
F53A9.8	3.77567	0.0001217	0.0248498	X	8718557	8718974
rncs-1	3.8233	0.0001448	0.028936	X	1011500	1012347
W04A8.4	3.85636	0.0002814	0.0483711	I	13841894	13842739
aqp-2	3.85917	0.0001281	0.0260309	II	9258912	9261994
dpy-17	3.95778	7.563e-05	0.0174246	III	5107329	5108589
cht-1	4.06145	0.0002627	0.0453234	X	3397607	3400017
ttr-50	4.15607	5.141e-05	0.0132229	IV	11640144	11641015
T24B8.3	4.16799	5.786e-05	0.0140468	II	9059383	9061138
Y46H3C.5	4.16914	0.0001178	0.0244662	V	1691028	1691735
F46E10.2	4.19125	0.000223	0.0402623	V	6520434	6521086
asp-10	4.20901	4.85e-05	0.0128092	V	12742040	12744170
T09B4.5	4.23308	0.0001136	0.0238142	I	6154074	6157400
H37A05.4	4.24513	0.0001982	0.0363364	V	13646883	13648397
dpy-7	4.33862	0.0001754	0.0333384	X	7536459	7537792
hil-3	4.3953	7.228e-05	0.0169799	X	8159153	8160086
tts-2	4.41487	0.0002402	0.0427164	II	10201124	10202230
clec-266	4.6249	4.663e-05	0.0123845	X	6617440	6622892
dao-2	4.64079	2.437e-05	0.007031	II	4562852	4563546
F28D1.2	4.69688	0.000165	0.0314905	IV	12374494	12376121
wrt-10	4.70731	0.0001927	0.0358816	II	7533299	7534514
hil-2	4.74794	1.225e-05	0.003869	IV	6294239	6295220
col-121	4.75795	0.0001317	0.026538	IV	9394933	9396218
noah-2	4.80769	8.056e-05	0.0183697	IV	14091253	14096624
cav-1	4.8484	7.826e-06	0.00271	IV	9771153	9773474
zip-8	5.05159	0.0002333	0.0417781	III	6478958	6481236
abu-14	5.09737	0.0002125	0.0386444	II	9225177	9227233
cut-2	5.17912	8.76e-06	0.002989	V	13415061	13416121
dpy-10	5.26644	4.573e-05	0.0122146	II	6710149	6712932
Y65B4BL.1	5.27921	5.46e-05	0.0135053	I	530968	532852
his-24	5.36672	1.786e-06	0.0008608	X	14490106	14491111
Y110A2AL.4	5.48323	8.865e-05	0.0200036	II	2839303	2840386
sqt-3	5.64382	1.207e-06	0.000611	V	12352993	12354314
dpy-14	5.69151	1.147e-06	0.0005892	I	6843594	6845136
R02F11.1	5.80129	8.9e-05	0.0200036	V	4801098	4802626
tts-1	5.82201	4.95e-07	0.0003045	X	1504130	1504841
lys-4	5.85432	4.078e-06	0.001672	IV	11621442	11623124
T02E9.5	5.87925	4.759e-06	0.00187	V	11342230	11344735
hil-7	5.92801	2.061e-06	0.0009635	IV	6646033	6646939
dpy-3	6.18189	1.147e-05	0.003723	X	2144601	2145647
C03C10.5	6.21483	3.509e-05	0.009764	III	4090290	4090557
retr-1	6.88306	1.556e-07	0.0001254	III	8853803	8861102
acs-2	8.66124	3.785e-06	0.00158	V	15567393	15569889
C23G10.11	12.4132	0.0002456	0.0430063	III	6215164	6215542
far-3	12.7412	1.285e-11	1.716e-07	V	12996817	12997524
F48C1.9	19.0848	2.385e-09	8.557e-06	I	5332246	5332781
fmo-2	27.8105	0.0001302	0.0263449	IV	10682523	10684385
C47F8.7	2016.02	8.999e-40	4.207e-35	I	12326440	12327030

## Sheet: WTPhe up vs. microarray up
Table S1. RNA-Seq DE and Seesaw Genes
Overlap between WTPhe up-regulated genes (RNA-Seq) and WTPhe up-regulated genes (Hall et al. 2010)
Feature ID	P-value (from Hall et al. 2010)	Fold change (from Hall et al. 2010)	FDR p-value correction (from Hall et al. 2010)
fbxb-82	1	5.25	1
pqn-60	0.6	4.42	1
ugt-37	0.89	4.38	1
Y48A6B.10	0.000202	3.41	0.01
gsk-3	1.23e-05	3.09	0.00142
F53H4.6	0.4	3.08	1
gld-2	3.02e-05	3.07	0.00296
F56E10.1	0.00301	3.05	0.11
mrp-7	0.00015	3.05	0.01
lin-13	0.000448	2.82	0.03
ced-5	0.00164	2.81	0.07
gei-6	8.1e-05	2.81	0.00669
F57G9.3	0.6	2.78	1
B0034.2	1	2.77	1
spat-3	0.02	2.77	0.46
K06B9.4	0.92	2.76	1
lip-1	5.74e-05	2.73	0.00514
wee-1.3	2.46e-06	2.73	0.000363
F54A3.6	0.000501	2.7	0.03
F29G9.1	0.00455	2.67	0.15
F54B3.1	0.01	2.64	0.27
smc-4	1.08e-05	2.63	0.00128
Y9D1A.1	0.00166	2.6	0.07
F59E12.9	0.000208	2.6	0.01
ifg-1	1.75e-07	2.6	3.69e-05
let-418	3.76e-05	2.6	0.00362
F55F10.1	0.00513	2.58	0.16
Y9D1A.2	0.00594	2.58	0.18
smgl-2	0.00357	2.58	0.12
wip-1	5.83e-06	2.57	0.000747
M116.5	0.00181	2.56	0.07
spr-4	0.01	2.56	0.33
C06A5.6	8.51e-05	2.55	0.00693
Y73B3A.9	0.07	2.54	0.96
Y65A5A.2	6.37e-05	2.53	0.00558
pqn-65	0.02	2.53	0.37
C11G6.2	1	2.52	1
pis-1	0.00317	2.51	0.11
sos-1	0.01	2.51	0.27
F34D10.4	0.000855	2.5	0.04
T24C4.4	0.08	2.49	1
drsh-1	0.00298	2.49	0.11
C39D10.7	2.22e-07	2.47	4.5e-05
Y59A8B.19	1	2.47	1
inft-2	0.0072	2.46	0.2
rfc-1	2.82e-06	2.46	0.000405
dnj-25	0.00188	2.46	0.07
brc-1	0.00265	2.45	0.1
mut-16	0.000543	2.44	0.03
D1037.1	0.00168	2.44	0.07
unc-11	0.00422	2.43	0.14
nrd-1	0.000761	2.42	0.04
pms-2	0.00381	2.42	0.13
C28A5.2	0.06	2.4	0.85
F26A1.14	0.0048	2.4	0.15
H14A12.3	0.001	2.37	0.05
lin-15B	0.08	2.35	1
ZK418.9	5.97e-05	2.34	0.00531
D2007.3	1	2.34	1
gei-8	0.13	2.34	1
evl-14	0.00258	2.33	0.09
Y46H3C.5	0.0029	2.31	0.1
nhr-2	0.17	2.31	1
npp-3	0.00105	2.3	0.05
pqe-1	0.00142	2.3	0.06
B0334.5	0.00142	2.3	0.06
alg-1	0.13	2.3	1
smgl-1	0.00834	2.29	0.22
ZK154.5	0.08	2.28	1
npp-14	0.000159	2.28	0.01
sec-8	0.01	2.27	0.31
Y87G2A.7	0.004	2.27	0.13
emb-5	2.53e-05	2.26	0.00257
B0205.1	0.00519	2.26	0.16
tag-232	0.00136	2.25	0.06
Y92H12A.5	0.02	2.24	0.39
Y50D7A.8	0.00277	2.23	0.1
clh-5	0.00482	2.22	0.15
ppk-2	0.00268	2.22	0.1
hmp-1	0.00158	2.22	0.07
fbxa-10	1	2.21	1
ego-2	0.02	2.21	0.36
T26A5.4	0.00183	2.2	0.07
uri-1	0.000318	2.19	0.02
F02H6.2	0.02	2.18	0.45
glp-1	0.000595	2.18	0.03
mut-2	0.00294	2.17	0.11
F10G7.9	0.00331	2.17	0.11
Y54E10BR.1	0.08	2.17	1
Y42H9AR.1	0.00153	2.16	0.07
sin-3	0.000712	2.16	0.04
Y76B12C.6	0.0022	2.16	0.08
top-2	4.52e-05	2.16	0.00418
exoc-7	0.00867	2.15	0.23
Y73B3A.10	0.21	2.15	1
T05E8.3	0.00494	2.15	0.15
ergo-1	0.000178	2.14	0.01
Y54E2A.4	0.02	2.13	0.4
rpc-1	0.01	2.13	0.26
let-19	0.21	2.13	1
F53H1.1	0.000768	2.12	0.04
adr-1	0.00494	2.11	0.15
F25B4.5	0.00504	2.1	0.16
C36B1.9	0.21	2.1	1
C44C10.4	0.27	2.09	1
dcr-1	0.00764	2.09	0.21
gfi-3	0.24	2.09	1
lst-3	0.000158	2.08	0.01
Y106G6D.7	0.00667	2.07	0.19
spdl-1	0.01	2.07	0.26
Y41D4B.4	0.01	2.07	0.29
rnr-1	3.05e-05	2.06	0.00298
Y39A3CR.3	0.05	2.05	0.83
F40H3.6	0.17	2.04	1
gon-4	0.0089	2.04	0.24
F17C11.10	0.000451	2.04	0.03
F09E5.10	0.23	2.03	1
F59E12.11	0.000538	2.03	0.03
itsn-1	0.00106	2.03	0.05
rga-4	0.00354	2.02	0.12
F23C8.9	0.00192	2.02	0.08
C04G6.6	0.16	2.02	1
rsa-2	0.00268	2.02	0.1
cpg-1	4.97e-07	2.01	8.84e-05
W02B8.2	0.15	2	1
C05C10.2	0.00689	2	0.19
Y14H12B.2	0.00121	2	0.05
tcl-2	0.23	2	1
F02H6.4	0.02	1.99	0.45
unc-26	0.12	1.99	1
scm-1	0.00614	1.99	0.18
C27A12.2	0.00371	1.98	0.13
F02E8.4	0.02	1.98	0.4
T20F5.6	0.00542	1.98	0.16
C37A2.8	0.00278	1.98	0.1
ref-1	0.61	1.97	1
adm-2	0.3	1.97	1
Y65B4A.1	0.00339	1.97	0.12
Y38C9A.1	0.04	1.97	0.64
Y54G2A.17	0.01	1.96	0.32
F12A10.1	0.02	1.95	0.4
npp-6	0.01	1.95	0.29
ppfr-2	0.00489	1.95	0.15
hcp-6	0.02	1.95	0.4
K07B1.7	0.03	1.95	0.56
mtk-1	0.02	1.95	0.44
xrn-1	0.03	1.94	0.56
dpy-26	0.01	1.94	0.26
C04E6.8	1	1.94	1
cct-2	3.47e-05	1.94	0.00336
C34B7.2	0.03	1.94	0.56
rgr-1	0.03	1.94	0.54
rbg-3	0.00109	1.94	0.05
F26F2.7	0.05	1.93	0.78
prg-2	0.000152	1.93	0.01
prom-1	0.03	1.92	0.5
Y110A7A.19	0.0062	1.92	0.18
puf-5	7.95e-06	1.91	0.000973
lin-53	0.000139	1.91	0.01
dnc-1	0.01	1.9	0.29
T05F1.2	0.000124	1.9	0.00932
npp-11	0.00552	1.9	0.17
ceh-39	0.09	1.9	1
R166.2	0.02	1.9	0.43
Y24F12A.3	0.3	1.9	1
kle-2	0.00491	1.9	0.15
mom-4	0.02	1.9	0.49
Y20F4.4	0.3	1.9	1
cyn-4	0.00704	1.9	0.2
flh-1	0.00295	1.89	0.11
C01G8.1	9.66e-05	1.89	0.00761
sex-1	0.16	1.88	1
C08A9.6	0.48	1.88	1
mop-25.1	0.1	1.88	1
T23B12.6	0.02	1.87	0.43
Y54E5A.2	0.92	1.87	1
rde-1	0.02	1.87	0.47
mix-1	0.01	1.86	0.28
bmk-1	0.01	1.86	0.26
B0495.7	0.02	1.86	0.35
F54A3.2	0.09	1.85	1
C36A4.5	0.007	1.85	0.2
lsd-1	0.32	1.85	1
aman-2	0.02	1.85	0.38
set-24	0.09	1.85	1
T07A9.10	0.01	1.85	0.32
fbxa-181	0.71	1.84	1
tim-1	0.01	1.84	0.29
eor-2	0.24	1.83	1
F58G11.3	0.00447	1.82	0.14
rha-1	0.01	1.82	0.34
F39G3.3	0.08	1.82	1
H14E04.2	0.04	1.82	0.71
C18D4.6	0.76	1.81	1
F38A1.8	0.03	1.81	0.52
nhr-256	0.32	1.81	1
mog-1	0.0087	1.8	0.23
ehbp-1	0.02	1.8	0.37
Y25C1A.8	0.01	1.8	0.3
C52B9.8	0.26	1.79	1
K04C1.2	0.27	1.79	1
rib-2	0.17	1.79	1
C07H6.4	0.01	1.79	0.28
Y43F8B.10	1	1.79	1
Y57G11C.9	0.00597	1.78	0.18
zfp-2	0.02	1.78	0.43
pak-1	0.14	1.77	1
ZK328.4	0.03	1.77	0.59
mig-32	0.00858	1.77	0.23
F25D7.4	0.0019	1.77	0.07
F11A3.2	0.02	1.76	0.41
daf-12	0.94	1.76	1
Y39B6A.33	0.02	1.76	0.42
mtm-1	0.1	1.76	1
taf-3	0.21	1.75	1
F57B10.4	0.02	1.74	0.43
set-16	0.12	1.74	1
mcm-2	0.00183	1.74	0.07
C17D12.7	0.06	1.74	0.91
F17C11.7	0.03	1.74	0.59
mcm-7	0.000653	1.74	0.03
brf-1	0.04	1.73	0.7
Y45G5AL.1	0.00973	1.73	0.25
sas-5	0.01	1.73	0.28
K11G12.6	0.3	1.73	1
exoc-8	0.03	1.73	0.51
dpy-27	0.26	1.73	1
C11H1.8	0.19	1.73	1
F19F10.9	0.00512	1.73	0.16
mtm-9	0.03	1.73	0.61
oma-2	0.000213	1.73	0.01
mat-1	0.0064	1.73	0.18
osm-3	1	1.72	1
unc-84	0.15	1.72	1
npp-22	0.00817	1.72	0.22
vit-4	6.39e-05	1.71	0.00558
lpd-6	0.00496	1.71	0.15
mut-7	0.04	1.71	0.63
cul-1	0.01	1.71	0.31
dkf-2	0.24	1.71	1
F49E8.2	0.03	1.71	0.62
set-14	0.06	1.7	0.89
C04F12.1	0.16	1.7	1
Y50D4C.2	0.69	1.7	1
ima-2	0.000477	1.7	0.03
Y59C2A.3	0.21	1.7	1
T25D3.4	0.03	1.69	0.61
sym-4	0.21	1.69	1
C01F1.1	0.00809	1.69	0.22
Y38E10A.22	0.02	1.68	0.35
fbxc-47	0.51	1.68	1
ZC506.1	0.21	1.68	1
C34F6.7	0.58	1.68	1
C35E7.3	1	1.67	1
F16B12.6	0.26	1.67	1
T04A8.6	0.0047	1.66	0.15
C24H12.5	0.04	1.66	0.71
wve-1	0.03	1.66	0.56
xrn-2	0.04	1.66	0.63
C49F5.6	0.16	1.66	1
clk-2	0.08	1.66	1
lys-10	1	1.65	1
lgc-4	1	1.65	1
F21D5.6	0.01	1.65	0.34
rpt-3	0.00329	1.65	0.11
Y4C6B.1	0.02	1.65	0.43
srh-88	1	1.65	1
mat-3	0.07	1.64	0.99
pdi-1	0.0019	1.64	0.07
klp-8	0.51	1.63	1
tra-1	0.2	1.63	1
C36B7.6	0.26	1.63	1
aph-2	0.12	1.63	1
mes-2	0.06	1.62	0.87
C05D11.9	0.06	1.62	0.87
fbxa-203	0.46	1.62	1
K01D12.6	0.03	1.62	0.52
Y39G10AR.8	0.00303	1.62	0.11
smg-3	0.07	1.62	0.99
nfya-1	0.3	1.62	1
F09C8.2	0.42	1.61	1
taf-12	0.04	1.61	0.66
lin-61	0.06	1.61	0.9
F54F2.9	0.13	1.61	1
cpt-2	0.04	1.6	0.64
F22G12.4	0.16	1.6	1
msh-5	0.2	1.6	1
dog-1	0.13	1.59	1
sdc-1	0.42	1.59	1
R08F11.1	0.95	1.59	1
him-10	0.03	1.59	0.5
Y9C9A.13	1	1.58	1
bpl-1	0.28	1.58	1
lig-1	0.01	1.58	0.34
Y46D2A.2	0.36	1.57	1
T01G6.10	1	1.57	1
tbb-2	0.000873	1.57	0.04
F55G1.6	0.05	1.56	0.79
C46A5.5	0.21	1.56	1
rgs-5	0.48	1.56	1
Y105E8A.21	0.12	1.56	1
unc-76	0.07	1.55	0.99
pqn-39	0.38	1.55	1
Y73C8B.1	0.65	1.55	1
rsp-8	0.02	1.55	0.37
H28G03.2	0.35	1.55	1
Y55F3BL.2	0.09	1.55	1
D1007.15	0.76	1.55	1
B0025.4	0.05	1.55	0.83
trt-1	0.13	1.55	1
F36A2.2	0.11	1.54	1
vit-3	0.00102	1.54	0.05
T12A2.7	0.04	1.53	0.69
cnt-1	0.3	1.53	1
ced-9	0.03	1.52	0.57
rcq-5	0.12	1.52	1
tbx-32	1	1.52	1
M70.5	0.45	1.52	1
fbxb-35	0.95	1.51	1
F59D6.1	1	1.51	1
prpf-4	0.03	1.51	0.49
Y50D4A.4	0.36	1.5	1
ZK546.2	0.05	1.5	0.79
oga-1	0.43	1.5	1
pig-1	0.1	1.5	1
daf-3	0.51	1.5	1
sto-4	0.28	1.49	1
ZK1098.3	0.65	1.49	1
rab-18	0.13	1.49	1
C28C12.12	0.05	1.48	0.78
scl-24	1	1.48	1
K08F4.1	0.1	1.48	1
F18H3.4	0.49	1.48	1
hmp-2	0.14	1.48	1
fbxb-106	1	1.47	1
W04B5.3	0.26	1.47	1
clec-173	0.64	1.47	1
tra-4	0.37	1.47	1
icp-1	0.06	1.47	0.88
D2030.7	0.07	1.46	0.99
K09E4.2	0.18	1.45	1
F28H6.4	0.42	1.45	1
Y116A8C.40	1	1.45	1
F59A6.5	0.1	1.45	1
C12D8.1	0.05	1.45	0.76
lrk-1	0.82	1.45	1
elks-1	0.47	1.44	1
W03F9.4	0.94	1.44	1
pri-1	0.1	1.44	1
snt-5	0.94	1.44	1
B0303.7	0.49	1.44	1
ZK1127.6	0.13	1.43	1
M01E11.2	0.12	1.43	1
T07F10.3	0.15	1.43	1
F07C6.4	0.31	1.43	1
C10G11.7	0.03	1.43	0.56
arr-1	0.66	1.43	1
Y55F3AM.3	0.13	1.43	1
hst-2	0.54	1.43	1
wapl-1	0.1	1.42	1
Y119D3B.12	0.14	1.42	1
zyg-1	0.15	1.42	1
spt-5	0.08	1.42	1
cyb-2.2	0.02	1.42	0.45
math-30	1	1.42	1
T26F2.2	1	1.41	1
C18E3.3	0.79	1.41	1
kqt-2	1	1.41	1
T10E9.1	0.23	1.41	1
crn-1	0.05	1.41	0.8
T16G12.1	0.83	1.41	1
W05H7.1	0.54	1.41	1
ZK1053.4	0.52	1.4	1
fbxb-40	1	1.4	1
egg-1	0.02	1.4	0.38
emb-27	0.14	1.4	1
W02H5.2	0.28	1.4	1
ZK550.4	0.14	1.39	1
his-61	0.52	1.39	1
Y55D9A.2	0.21	1.39	1
glit-1	0.69	1.39	1
cep-1	0.19	1.39	1
pmk-1	0.54	1.39	1
dod-18	0.45	1.38	1
Y47H10A.2	1	1.38	1
stip-1	0.18	1.38	1
cyp-13A10	1	1.38	1
B0395.3	0.48	1.38	1
hsp-60	0.03	1.37	0.55
usp-14	0.05	1.37	0.8
sfa-1	0.14	1.37	1
lips-10	0.52	1.37	1
ZK1236.1	0.32	1.37	1
eri-5	0.35	1.37	1
C08F8.2	0.3	1.36	1
C07D8.6	0.05	1.36	0.84
mcm-5	0.07	1.36	1
rpn-5	0.06	1.36	0.87
dnj-2	0.18	1.36	1
npp-19	0.11	1.36	1
F31E9.6	1	1.36	1
prp-21	0.19	1.36	1
T14F9.2	0.61	1.35	1
mbk-1	0.56	1.35	1
tbb-1	0.03	1.35	0.59
ntl-2	0.12	1.35	1
rnp-5	0.11	1.35	1
sdz-15	1	1.35	1
K10D11.6	1	1.34	1
eif-3.H	0.13	1.34	1
fbxb-17	0.92	1.34	1
dnj-10	0.22	1.33	1
cyn-16	0.27	1.33	1
mek-2	0.27	1.33	1
cyp-36A1	0.95	1.33	1
C46H3.2	0.64	1.33	1
R144.10	0.2	1.33	1
T18D3.1	0.56	1.32	1
egg-4	0.16	1.32	1
ztf-9	0.48	1.32	1
rgs-7	0.66	1.32	1
abl-1	0.71	1.32	1
M04B2.2	0.41	1.31	1
F49E8.7	0.34	1.31	1
T04D1.2	1	1.31	1
E02H9.6	1	1.31	1
F48F7.6	0.51	1.31	1
K03H9.3	1	1.31	1
C04A11.2	0.79	1.31	1
sip-1	0.04	1.3	0.7
pch-2	0.29	1.3	1
T14G8.3	0.46	1.3	1
F46B6.6	0.32	1.3	1
lin-5	0.16	1.3	1
K12H6.7	1	1.29	1
srr-5	1	1.29	1
C03H5.3	0.23	1.29	1
C03H12.1	0.86	1.29	1
T26C11.4	0.74	1.29	1
Y42H9B.3	0.19	1.29	1
T27F6.7	0.46	1.29	1
D2030.3	0.3	1.29	1
ksr-1	0.96	1.28	1
cyp-29A2	0.82	1.28	1
EEED8.10	0.34	1.28	1
vps-41	0.82	1.28	1
lin-25	0.96	1.28	1
B0303.3	0.22	1.28	1
pps-1	0.31	1.28	1
C35E7.5	0.59	1.28	1
shc-1	0.83	1.27	1
ncbp-2	0.2	1.27	1
W03F9.2	0.55	1.27	1
mdt-8	0.26	1.26	1
str-138	1	1.26	1
etr-1	0.39	1.26	1
ZC504.3	0.71	1.26	1
hrp-1	0.11	1.26	1
strd-1	0.39	1.26	1
F01F1.15	0.51	1.26	1
fbxb-103	1	1.26	1
hrpf-1	0.34	1.26	1
rpt-4	0.15	1.26	1
F23C8.3	1	1.26	1
abi-1	0.19	1.26	1
set-10	0.83	1.26	1
Y105E8A.20	0.5	1.26	1
C01G6.3	0.26	1.26	1
cdc-25.2	0.44	1.25	1
Y116A8C.13	0.55	1.25	1
T20F7.1	0.65	1.25	1
his-17	1	1.25	1
bag-1	0.25	1.25	1
sdz-28	0.95	1.25	1
C38D4.4	0.29	1.25	1
D1054.11	0.12	1.25	1
C05D12.3	0.65	1.24	1
R10D12.13	0.41	1.24	1
pup-3	0.85	1.24	1
F12F6.7	0.32	1.24	1
K04C1.3	0.96	1.24	1
far-3	0.4	1.24	1
his-59	0.96	1.24	1
fbxa-192	0.78	1.24	1
ztf-11	0.96	1.24	1
C47F8.1	1	1.24	1
tba-2	0.13	1.23	1
dut-1	0.19	1.23	1
sop-2	0.79	1.23	1
cey-2	0.1	1.23	1
Y48E1B.3	0.59	1.23	1
B0361.2	0.35	1.23	1
Y17G9B.9	0.32	1.22	1
F02E9.7	0.44	1.22	1
acdh-7	0.39	1.22	1
nhr-125	1	1.22	1
dnj-23	0.29	1.22	1
vps-33.2	0.45	1.22	1
K03H1.7	0.32	1.22	1
B0361.6	0.38	1.22	1
C12D12.1	0.58	1.22	1
scrm-4	1	1.22	1
nhr-205	1	1.22	1
F28C10.3	0.86	1.21	1
hmg-12	0.24	1.21	1
npp-1	0.39	1.21	1
smg-6	0.56	1.21	1
unc-37	0.4	1.2	1
hpl-1	0.85	1.2	1
Y5F2A.4	0.49	1.2	1
E01A2.2	0.29	1.2	1
Y105C5B.19	0.77	1.2	1
F54C8.4	0.32	1.19	1
dsh-2	0.42	1.19	1
hda-2	0.6	1.19	1
F52D10.2	0.72	1.19	1
F32B6.3	0.5	1.19	1
klp-16	0.36	1.19	1
R11H6.5	0.4	1.19	1
F21D5.7	0.36	1.19	1
figl-1	0.63	1.19	1
T23G11.4	0.43	1.19	1
T04G9.7	0.3	1.19	1
C05B5.4	1	1.19	1
ucp-4	0.72	1.19	1
fbxa-215	0.32	1.18	1
Y62E10A.6	0.64	1.18	1
bath-29	0.73	1.18	1
rmd-2	0.4	1.17	1
F59C12.3	0.89	1.17	1
F56C9.6	0.34	1.17	1
vet-6	0.95	1.17	1
pcaf-1	0.63	1.17	1
F32A7.4	0.53	1.17	1
T22B7.4	0.96	1.16	1
K07H8.3	0.38	1.16	1
btb-6	0.79	1.16	1
sor-3	0.87	1.16	1
pro-2	0.51	1.16	1
rnp-6	0.55	1.16	1
rpn-12	0.39	1.15	1
bmy-1	0.48	1.15	1
K08A2.1	0.64	1.15	1
T19D12.4	0.97	1.15	1
C46E10.8	0.86	1.14	1
C31E10.6	0.96	1.14	1
R12C12.6	0.63	1.14	1
nhr-239	1	1.14	1
B0334.4	0.52	1.14	1
rsp-7	0.52	1.14	1
clec-223	0.98	1.13	1
T10B11.2	0.6	1.13	1
B0035.1	0.49	1.13	1
sir-2.1	0.65	1.13	1
C53D6.4	0.68	1.13	1
fbxc-26	1	1.13	1
B0303.14	1	1.13	1
gcy-18	1	1.12	1
F48E3.4	0.53	1.11	1
fbxb-43	1	1.11	1
dnj-27	0.88	1.11	1
ZK813.3	0.46	1.11	1
F52H2.7	1	1.11	1
fbxb-104	1	1.11	1
Y73C8B.2	0.98	1.11	1
eif-3.I	0.55	1.11	1
gly-4	0.92	1.11	1
H40L08.1	0.9	1.11	1
R02D3.7	0.64	1.11	1
ugt-3	1	1.1	1
R03G5.6	1	1.1	1
clec-12	1	1.1	1
fbxb-22	1	1.1	1
aakb-2	0.67	1.1	1
F53A10.2	1	1.09	1
fbxb-94	1	1.09	1
F35C11.4	1	1.09	1
B0001.3	0.76	1.09	1
C47G2.4	0.74	1.09	1
tag-30	0.82	1.09	1
Y37D8A.4	0.79	1.08	1
F46C5.9	0.74	1.08	1
syp-2	0.74	1.08	1
R03D7.4	0.73	1.08	1
dsc-4	0.98	1.08	1
F08G2.7	1	1.07	1
csn-1	0.8	1.07	1
ZK652.6	0.83	1.07	1
K09H9.2	0.84	1.07	1
Y43F4B.5	0.78	1.06	1
F22G12.7	1	1.06	1
aly-2	0.71	1.06	1
F52D2.6	1	1.06	1
T24E12.11	1	1.06	1
F40G9.9	1	1.06	1
Y106G6H.1	1	1.06	1
T23G4.3	0.98	1.06	1
unc-43	1	1.05	1
T10H9.1	1	1.05	1
cTel55X.1	0.93	1.05	1
F13D2.1	1	1.05	1
dap-3	0.9	1.05	1
T23C6.4	1	1.05	1
T05D4.2	1	1.05	1
R08E3.1	1	1.04	1
hsp-43	0.92	1.04	1
inx-2	1	1.04	1
mppb-1	0.88	1.04	1
sdz-14	1	1.04	1
gpr-1	0.98	1.04	1
B0205.6	0.95	1.04	1
D2045.9	1	1.04	1
Y17G9B.8	0.98	1.03	1
F11A10.5	0.89	1.03	1
C44B9.3	1	1.03	1
T28D9.1	0.85	1.03	1
ZK1248.13	0.95	1.03	1
B0564.2	0.99	1.03	1
F18A1.7	0.86	1.03	1
his-48	1	1.03	1
ckb-4	1	1.03	1
vha-3	0.97	1.02	1
exo-3	0.95	1.02	1
cdk-1	0.92	1.02	1
B0205.8	0.96	1.02	1
F55H2.7	1	1.02	1
bir-1	1	1.02	1
M03B6.4	1	1.02	1
F28B4.3	1	1.02	1
C15C8.5	1	1.02	1
Y106G6H.14	0.99	1.01	1
gpa-4	1	1.01	1
ZC328.2	1	1.01	1
C41H7.6	1	1.01	1
hpl-2	1	1.01	1
E02H9.9	1	1.01	1
T14G8.2	1	1.01	1
trm-1	1	1.01	1
calu-1	1	1	1
T24B8.2	1	1	1
gale-1	1	1	1
Y53C12A.6	1	1	1
F14B6.3	1	1	1
C01G10.18	1	1	1
C53C11.4	1	1	1
clec-135	1	1	1
cyp-13A11	1	1	1
D1007.9	1	1	1
F27C1.4	1	1	1
rrn-3.1	1	1	1
rrn-3.56	1	1	1
srbc-79	1	1	1
srh-159	1	1	1
srv-8	1	1	1
srx-134	1	1	1
T26H8.5	1	1	1
VT23B5.1	1	1	1
Y41E3.13	1	1	1
Y54B9A.1	1	1	1

## Sheet: WTPhe down vs. microarray down
Table S1. RNA-Seq DE and Seesaw Genes
Overlap between WTPhe down-regulated genes (RNA-Seq) and WTPhe down-regulated genes (Hall et al. 2010)
Feature ID	P-value (from Hall et al. 2010)	Fold change (from Hall et al. 2010)	FDR p-value correction (from Hall et al. 2010)
fipr-6	0.03	-14.62	0.5
Y45F10B.3	0.67	-12.54	1
nspa-1	0.67	-9.35	1
nspd-7	3.98e-05	-9.01	0.00376
C18G1.9	0.67	-8.7	1
msp-63	0.22	-8.42	1
E04D5.4	0.23	-8.15	1
nspb-6	0.67	-7.27	1
nspd-5	5.31e-05	-7.2	0.00481
ssp-16	0.09	-7.06	1
F46F5.9	0.67	-6.57	1
Y59H11AM.1	0.67	-6.52	1
T27E4.5	0.67	-6.47	1
nspd-3	3.13e-05	-6.29	0.00305
ZK1307.3	0.67	-5.84	1
Y47G6A.26	0.67	-5.73	1
C26B9.2	0.67	-5.59	1
ZK666.2	0.67	-5.5	1
ssp-19	0.22	-5.48	1
msp-56	0.23	-5.41	1
T10B9.9	0.09	-5.32	1
F47B3.2	0.67	-5.19	1
msp-64	0.00907	-4.9	0.24
F32B5.4	0.23	-4.63	1
C32E8.1	1	-4.58	1
msp-113	0.04	-4.49	0.71
acdh-8	0.23	-4.48	1
msp-33	0.67	-4.48	1
Y70D2A.1	0.67	-4.46	1
C54E4.2	4.95e-17	-4.4	5.03e-14
ssp-31	0.52	-4.33	1
nspd-4	0.09	-4.26	1
nspd-2	0.000379	-4.21	0.02
che-13	0.52	-4.19	1
F15G9.1	2.4e-10	-4.18	8.7e-08
F21D9.4	0.23	-4.15	1
T28C12.6	0.23	-4.14	1
C54G10.1	1	-4.11	1
F08H9.2	0.42	-4.06	1
F52A8.3	0.52	-3.99	1
Y75B8A.23	0.2	-3.95	1
K10C9.1	0.42	-3.87	1
col-12	5.19e-07	-3.79	9.13e-05
C14A11.5	0.67	-3.77	1
nspd-1	0.00972	-3.69	0.25
F41E6.8	1	-3.68	1
C10G11.8	0.23	-3.64	1
Y71G12B.27	0.67	-3.63	1
Y53F4A.2	1	-3.62	1
Y37H2B.1	1	-3.6	1
K10H10.4	0.18	-3.6	1
D2062.4	0.67	-3.52	1
C25D7.1	0.67	-3.48	1
msp-152	0.09	-3.46	1
Y42A5A.3	0.23	-3.44	1
msp-49	0.08	-3.42	1
Y69E1A.5	4.51e-07	-3.38	8.17e-05
mlp-1	7.08e-08	-3.35	1.62e-05
col-113	0.09	-3.34	1
msp-59	0.02	-3.33	0.39
cyc-2.2	1	-3.31	1
msp-31	1	-3.28	1
H25K10.4	1	-3.27	1
W08E12.3	0.18	-3.24	1
gst-3	0.52	-3.22	1
K08C9.2	1	-3.2	1
H36L18.2	4.71e-09	-3.18	1.41e-06
hlh-10	0.67	-3.16	1
msp-36	0.04	-3.16	0.64
msp-3	0.42	-3.12	1
F56D6.13	1	-3.11	1
F36H9.4	0.000126	-3.07	0.00945
C34D4.3	0.42	-3.07	1
nlp-26	2.85e-06	-3.04	0.000405
Y37E11AL.2	1	-3.02	1
F26B1.1	1	-3.01	1
cyn-17	0.18	-3.01	1
msp-142	0.18	-3.01	1
W03F11.5	0.52	-2.99	1
clec-117	1	-2.94	1
Y57G7A.5	0.67	-2.94	1
Y81G3A.4	1	-2.93	1
T19D12.3	1	-2.87	1
C17D12.5	1	-2.86	1
msp-78	0.16	-2.86	1
msp-40	0.07	-2.84	0.99
K06A1.2	1	-2.83	1
T28H11.7	0.52	-2.82	1
gln-2	0.52	-2.8	1
gsp-4	1	-2.78	1
col-110	0.42	-2.77	1
Y53F4B.11	0.52	-2.73	1
F38H4.6	1	-2.71	1
F13H10.1	1	-2.69	1
oig-3	0.01	-2.66	0.32
nspb-11	0.67	-2.61	1
C47A4.3	1	-2.6	1
col-139	4.15e-07	-2.58	7.67e-05
fax-1	1	-2.55	1
Y45F3A.8	0.67	-2.55	1
nspb-12	0.52	-2.53	1
col-177	1	-2.52	1
C39B10.3	1	-2.52	1
odr-3	1	-2.5	1
W09D6.4	1	-2.49	1
R09E10.6	0.3	-2.48	1
R07E5.15	1	-2.48	1
F58A6.9	0.35	-2.46	1
msp-38	0.42	-2.44	1
T04A6.2	1	-2.44	1
F42G8.10	2.9e-09	-2.43	8.99e-07
Y69E1A.2	0.42	-2.43	1
Y17G9A.4	0.42	-2.41	1
M03E7.1	0.52	-2.39	1
W10G11.2	0.25	-2.39	1
B0252.5	0.67	-2.39	1
col-81	4.16e-05	-2.38	0.00389
glb-15	1	-2.38	1
C05C12.5	1	-2.36	1
col-129	1.55e-05	-2.35	0.00173
msp-57	0.11	-2.35	1
K08C7.6	0.03	-2.33	0.59
T11G6.3	0.64	-2.32	1
C05D10.4	0.19	-2.3	1
F25H5.8	0.000789	-2.27	0.04
dyf-6	1	-2.25	1
cor-1	0.19	-2.25	1
acl-12	0.12	-2.25	1
K11G9.5	0.42	-2.24	1
clec-55	0.67	-2.24	1
ssp-11	0.3	-2.24	1
M02G9.2	1	-2.22	1
H12D21.2	1	-2.21	1
F17E9.5	0.35	-2.2	1
ins-3	0.81	-2.19	1
C32H11.3	0.67	-2.19	1
C48E7.7	0.64	-2.18	1
Y38C1AA.7	0.52	-2.18	1
R10E9.2	0.64	-2.15	1
dct-9	0.67	-2.13	1
dhs-23	1	-2.13	1
F36H12.5	1	-2.12	1
T27E7.1	0.81	-2.11	1
W01B11.1	1	-2.11	1
F36H12.9	1	-2.11	1
F23F12.12	0.14	-2.1	1
clec-24	1	-2.1	1
W01B11.6	0.00778	-2.1	0.21
C14C10.1	1	-2.09	1
C03A7.13	1	-2.08	1
Y49E10.10	1	-2.07	1
clec-52	0.52	-2.07	1
rmd-3	0.81	-2.06	1
ocam-1	1	-2.06	1
K10C9.7	1	-2.06	1
ZK484.5	0.16	-2.05	1
ZK666.8	1	-2.04	1
F15A8.6	0.43	-2.04	1
F28H7.2	1	-2.04	1
Y59E9AR.1	0.81	-2.03	1
K09G1.2	1	-2.03	1
T23B3.5	0.42	-2.01	1
K09C6.7	0.67	-2.01	1
Y106G6H.13	0.81	-2.01	1
ncs-3	0.43	-2.01	1
C05E11.7	1	-2	1
F08G5.3	0.43	-1.99	1
gsp-3	1	-1.99	1
F53A9.7	0.2	-1.98	1
cdh-5	0.81	-1.98	1
F15E6.3	0.01	-1.96	0.3
ZK550.5	1	-1.96	1
F35E8.2	1	-1.95	1
T27C5.12	1	-1.94	1
T27A3.5	1	-1.93	1
C36H8.1	0.67	-1.93	1
tag-191	1	-1.93	1
C27D8.1	1	-1.92	1
glb-18	0.52	-1.92	1
K05F1.9	1	-1.92	1
F58D2.2	1	-1.92	1
msp-76	0.43	-1.91	1
C10G8.3	0.67	-1.9	1
F46G11.4	0.64	-1.9	1
Y59E9AL.2	0.81	-1.89	1
ZK945.7	1	-1.89	1
clec-48	0.04	-1.88	0.68
elc-2	1	-1.88	1
srab-16	1	-1.88	1
ins-18	0.81	-1.88	1
msp-19	0.31	-1.87	1
B0218.7	1	-1.87	1
str-159	1	-1.87	1
msp-55	0.43	-1.86	1
sfxn-1.3	1	-1.86	1
M01H9.4	0.43	-1.86	1
C23G10.6	1	-1.86	1
srd-20	1	-1.86	1
srx-128	1	-1.86	1
F36A2.10	1	-1.84	1
kin-26	1	-1.84	1
ttr-24	0.00027	-1.83	0.02
F02D8.4	0.12	-1.83	1
E03H12.5	0.81	-1.82	1
F55C10.4	1	-1.82	1
M70.3	1	-1.8	1
F41E6.11	0.81	-1.8	1
mec-2	1	-1.78	1
W06A7.2	0.12	-1.77	1
T19B4.3	0.00114	-1.77	0.05
F26F12.5	1	-1.77	1
dpy-31	0.2	-1.77	1
C06A12.3	0.36	-1.76	1
cyp-34A10	1	-1.74	1
grd-2	1	-1.74	1
gst-15	0.64	-1.73	1
K01D12.15	0.81	-1.73	1
ptr-20	1	-1.72	1
T07E3.2	1	-1.72	1
F56B3.6	1	-1.72	1
F40H6.1	1	-1.71	1
H09G03.1	1	-1.71	1
T06E4.9	1	-1.71	1
M70.1	1	-1.71	1
Y71G12B.26	1	-1.71	1
C46H11.6	1	-1.71	1
F54F7.3	0.1	-1.7	1
ZC190.8	1	-1.7	1
K01H12.4	1	-1.68	1
Y38H8A.2	1	-1.68	1
W03D8.10	1	-1.67	1
B0379.1	0.2	-1.67	1
R13H4.2	0.02	-1.67	0.44
snf-5	1	-1.67	1
F10D7.4	1	-1.67	1
ceh-33	1	-1.66	1
C56C10.6	1	-1.66	1
K07A1.4	1	-1.65	1
T05A7.6	1	-1.65	1
F22B7.9	0.34	-1.65	1
C18D4.8	0.81	-1.65	1
F53B6.4	1	-1.64	1
K09H11.6	1	-1.63	1
W08E12.8	1	-1.63	1
C23G10.1	1	-1.62	1
K08A2.2	1	-1.62	1
msp-77	0.42	-1.61	1
Y47G6A.22	0.02	-1.61	0.37
F52H3.6	1	-1.6	1
lips-17	1	-1.58	1
F09B9.4	0.22	-1.58	1
ZK795.2	1	-1.58	1
Y5F2A.3	1	-1.57	1
msp-81	0.7	-1.57	1
math-47	1	-1.57	1
abu-10	1	-1.57	1
R09E10.1	1	-1.57	1
R10E9.3	0.86	-1.57	1
F49C12.5	1	-1.57	1
srd-42	1	-1.56	1
C29F5.1	0.24	-1.56	1
srh-28	1	-1.55	1
B0273.1	1	-1.55	1
twk-26	0.64	-1.54	1
fbxa-202	1	-1.54	1
F49E12.8	1	-1.53	1
col-72	1	-1.53	1
C30B5.7	1	-1.52	1
ZK84.1	0.74	-1.52	1
ZK669.3	0.57	-1.51	1
srg-37	1	-1.5	1
srd-1	1	-1.5	1
C34B2.3	1	-1.49	1
Y39B6A.31	1	-1.49	1
K03H1.12	1	-1.49	1
nhr-101	0.81	-1.49	1
msp-50	0.7	-1.49	1
srj-16	1	-1.48	1
ZK418.6	0.81	-1.48	1
ZK622.4	0.86	-1.47	1
ZK546.7	1	-1.47	1
thn-1	1	-1.47	1
ZK546.4	1	-1.47	1
gar-3	0.81	-1.46	1
C28D4.7	1	-1.46	1
grd-14	0.57	-1.46	1
C52E4.7	1	-1.46	1
msp-65	0.86	-1.46	1
C49C8.1	1	-1.46	1
prk-2	1	-1.46	1
R08A2.2	1	-1.46	1
dat-1	1	-1.45	1
Y119D3B.13	0.35	-1.45	1
ZK507.1	1	-1.45	1
W02D7.3	1	-1.45	1
ZC412.5	1	-1.45	1
T06E4.5	1	-1.44	1
msp-45	1	-1.44	1
C04A11.1	1	-1.44	1
C04G2.9	0.86	-1.44	1
sss-1	0.86	-1.44	1
D2062.6	1	-1.44	1
nhr-275	1	-1.43	1
Y65B4A.9	1	-1.43	1
F32B4.5	1	-1.42	1
C33F10.1	1	-1.42	1
F53G12.8	1	-1.42	1
W02B12.12	1	-1.42	1
T12B3.3	0.17	-1.41	1
F43C9.2	0.57	-1.41	1
clec-142	1	-1.41	1
nhr-105	0.55	-1.4	1
F36D4.1	1	-1.4	1
str-253	1	-1.4	1
prdx-6	0.11	-1.4	1
ZK353.3	1	-1.39	1
arl-1	0.12	-1.39	1
C06A1.2	0.86	-1.39	1
Y38F1A.7	1	-1.39	1
C47E12.11	1	-1.39	1
C05B5.2	1	-1.39	1
dim-1	0.17	-1.39	1
T06D8.2	1	-1.39	1
ZK1025.4	1	-1.39	1
ZK938.1	1	-1.38	1
Y43F8A.2	1	-1.37	1
rps-29	0.01	-1.37	0.27
C02F5.5	1	-1.37	1
dpf-1	1	-1.37	1
mlc-1	0.05	-1.37	0.83
F16G10.15	1	-1.36	1
D1081.4	1	-1.36	1
C33F10.8	1	-1.36	1
C16A11.7	1	-1.35	1
des-2	1	-1.35	1
T13A10.1	1	-1.34	1
F23C8.11	1	-1.34	1
ZK596.2	1	-1.33	1
F47D12.7	1	-1.33	1
F54B11.11	1	-1.33	1
Y57G11C.6	1	-1.33	1
C34D1.4	1	-1.32	1
C15C6.2	0.81	-1.32	1
F09E5.3	0.12	-1.32	1
F32D8.10	1	-1.31	1
ZK616.1	1	-1.31	1
D2062.7	1	-1.31	1
F12E12.1	0.23	-1.31	1
F53F4.8	1	-1.3	1
col-142	0.25	-1.3	1
pqn-72	1	-1.3	1
T02E1.6	1	-1.3	1
H10D18.5	1	-1.3	1
Y66A7A.4	1	-1.3	1
Y46G5A.15	0.9	-1.3	1
F13E9.5	1	-1.29	1
clec-40	1	-1.28	1
ZK809.8	0.33	-1.28	1
F15H10.7	1	-1.28	1
T10F2.2	0.21	-1.28	1
str-18	1	-1.28	1
F58A3.3	1	-1.27	1
F07H5.8	1	-1.27	1
T21H3.5	1	-1.27	1
F08G12.8	1	-1.26	1
ctb-1	0.07	-1.26	1
ZK1128.7	0.9	-1.26	1
F36A4.2	1	-1.26	1
F23H11.7	1	-1.26	1
W01B6.2	1	-1.26	1
C27D6.3	1	-1.26	1
act-4	0.09	-1.25	1
nas-38	1	-1.25	1
F37A8.2	1	-1.24	1
Y71F9AL.2	1	-1.24	1
H27M09.5	1	-1.24	1
F16G10.14	1	-1.24	1
F34D10.9	1	-1.24	1
F38B7.2	1	-1.24	1
gcy-8	1	-1.24	1
K06A5.2	0.81	-1.23	1
F46F5.6	1	-1.23	1
F32B5.6	0.92	-1.22	1
T10E9.4	1	-1.22	1
wht-3	1	-1.21	1
ins-37	1	-1.21	1
Y59E9AL.6	1	-1.2	1
C04G2.8	1	-1.2	1
ttr-9	1	-1.2	1
W04E12.7	0.88	-1.2	1
C44H4.6	1	-1.2	1
flp-27	0.88	-1.19	1
T28C6.5	1	-1.19	1
T22B3.3	1	-1.18	1
C27H5.4	0.88	-1.18	1
rmd-4	1	-1.18	1
Y39A3CR.8	1	-1.18	1
unc-87	0.49	-1.18	1
F01G10.5	1	-1.18	1
B0281.6	1	-1.17	1
F08F8.6	1	-1.17	1
F33D11.1	1	-1.16	1
ftt-2	0.32	-1.16	1
F18E9.4	1	-1.16	1
Y75B7B.2	1	-1.16	1
F21H7.5	1	-1.16	1
ram-5	1	-1.15	1
M195.4	1	-1.15	1
F59F4.2	0.33	-1.15	1
fis-1	1	-1.14	1
W03G9.7	1	-1.14	1
F07A5.2	1	-1.14	1
C14C11.1	1	-1.13	1
K07A12.5	1	-1.13	1
C31B8.12	1	-1.13	1
axl-1	1	-1.13	1
spe-10	1	-1.13	1
ferl-1	1	-1.13	1
C25D7.12	1	-1.12	1
cal-2	1	-1.12	1
C18H2.4	1	-1.12	1
F32D8.12	0.81	-1.12	1
pph-2	1	-1.12	1
Y47H10A.3	1	-1.11	1
elt-3	0.91	-1.11	1
fmo-4	1	-1.11	1
B0222.5	1	-1.1	1
kin-9	1	-1.1	1
C18G1.6	1	-1.1	1
spe-26	1	-1.1	1
ZK354.7	1	-1.1	1
F27D4.6	1	-1.1	1
C53B4.1	1	-1.1	1
Y116A8A.4	1	-1.1	1
F36A2.14	1	-1.09	1
ZK154.6	1	-1.09	1
ZK563.2	1	-1.09	1
B0379.7	1	-1.09	1
clec-118	1	-1.08	1
C04F5.8	0.68	-1.08	1
clec-236	1	-1.08	1
ZK470.1	1	-1.08	1
F20A1.10	0.94	-1.07	1
nas-9	1	-1.07	1
F32B6.4	1	-1.07	1
F57F4.1	1	-1.06	1
Y69A2AR.18	0.65	-1.06	1
T22C1.8	1	-1.06	1
K09E2.2	1	-1.05	1
W03D8.2	1	-1.05	1
C31H2.3	1	-1.05	1
C34G6.3	1	-1.05	1
K03E6.7	1	-1.04	1
F55C12.1	1	-1.04	1
lim-9	1	-1.04	1
R03H10.7	1	-1.04	1
F21C10.7	1	-1.04	1
Y106G6D.3	1	-1.03	1
M04F3.3	1	-1.03	1
pkc-2	1	-1.03	1
C04F12.7	1	-1.03	1
fbxa-38	1	-1.03	1
F21H7.2	1	-1.03	1
acdh-4	1	-1.02	1
cyc-1	0.87	-1.02	1
F25D7.5	1	-1.02	1
snf-7	1	-1.02	1
C07A4.3	1	-1.02	1
C35D10.8	1	-1.01	1
C17G10.3	1	-1.01	1
F25D1.5	1	-1.01	1
W07A12.4	1	-1.01	1
ZC513.7	0.97	-1.01	1
B0410.3	1	-1	1
nhr-208	1	-1	1
che-3	1	-1	1
