# Supplementary material for: Early experiences mediate distinct adult gene expression and reproductive programs in Caenorhabditis elegans
Source: PLoS Genet. 2018 Feb 15;14(2):e1007219. doi: 10.1371/journal.pgen.1007219 (PMC5831748; doi:10.1371/journal.pgen.1007219)
Supplement: S2 Table — (XLSX) [file pgen.1007219.s013.xlsx]

## Sheet: WTPhe Up & WTStv Down seesaw
Table S2. Seesaw genes
WTPhe up::WTStv down seesaw genes	WormBase (WS253) overview
acs-13	Ortholog of human ACSL5 (acyl-CoA synthetase long-chain family member 5), ACSL1 (acyl-CoA synthetase long-chain family member 1) and ACSL6 (acyl-CoA synthetase long-chain family member 6); acs-13 is predicted to have catalytic activity, based on protein domain information; acs-13 is expressed in the pharynx, hypodermis, head, intestine, and the body wall musculature.
acs-4	Ortholog of human ACSL4 (acyl-CoA synthetase long-chain family member 4) and ACSL3 (acyl-CoA synthetase long-chain family member 3); acs-4 is involved in embryo development, lipid storage, locomotion and reproduction; acs-4 is predicted to have catalytic activity, based on protein domain information; acs-4 is expressed in the pharynx, hypodermis, intestine, ventral nerve cord, and the dorsal nerv…
air-1	AIR-1 belongs to the Aurora-A family of serine/threonine kinases that localize to centrosomes; AIR-1 is required for embryonic survival, germline proliferation and development, locomotion, and vulval development; AIR-1 is required to recruit centrosomal gamma-tubulin during maturation; Aurora-A kinases are implicated in centrosome separation and spindle assembly.
akir-1	akir-1 is an ortholog of human AKIRIN2 (akirin 2) and AKIRIN1 (akirin 1); akir-1 is involved in embryo development; akir-1 is expressed in the hypodermis, nervous system, and the body wall musculature.
ama-1	ama-1 encodes the large subunit of RNA polymerase II required for mRNA transcription; AMA-1 is essential for proper embryonic development, particularly for the early division and migration of the endodermal precursor (E) cells that initiate gastrulation; AMA-1 is expressed ubiquitously in the developing embryo until the 550-cell stage.
ani-2	ani-2 encodes one of three C. elegans anillins; ANI-2 activity is required in the syncytial gonad for proper gonad structure and oocyte formation; specifically, ANI-2 appears to be required for maintaining the structure of the rachis, the syncytial compartment of germline cytoplasm that connects developing ooctyes; in the adult gonad, ANI-2 localizes to the surface of the rachis.
attf-2	attf-2 is involved in embryo development, lipid storage and reproduction.
B0035.6	B0035.6 is involved in reproduction.
B0336.3	B0336.3 is an ortholog of human RBM27 (RNA binding motif protein 27) and RBM26 (RNA binding motif protein 26); B0336.3 is involved in body morphogenesis and striated muscle myosin thick filament assembly; B0336.3 is predicted to have metal ion binding activity, nucleic acid binding activity, and nucleotide binding activity, based on protein domain information; B0336.3 is expressed in the pharynx,…
B0393.6	B0393.6 is an ortholog of human RNF224 (ring finger protein 224) and RNF182 (ring finger protein 182); B0393.6 is involved in apoptotic process and embryo development; B0393.6 is predicted to have zinc ion binding activity, based on protein domain information; B0393.6 is expressed in the reproductive system, intestine, and the rectal gland cell.
B0524.6	RNA sequencing and microarray studies indicate that B0524.6 is regulated by tatn-1, gld-2, clk-1, and daf-16; RNA sequencing and microarray studies indicate that B0524.6 is regulated by Rotenone, Progesterone, and Chlorpyrifos; tiling array and RNA sequencing studies indicate that B0524.6 is enriched in the body wall muscle cell and germ line.
C01G8.1	C01G8.1 is expressed in the germ line.
C06A5.6	C06A5.6 is involved in lipid storage and reproduction.
C14C10.5	C14C10.5 is an ortholog of human PSME4 (proteasome (prosome, macropain) activator subunit 4); C14C10.5 is expressed in the pharynx.
C17E4.6	C17E4.6 is an ortholog of human VPS72 (vacuolar protein sorting 72 (S. cerevisiae)); C17E4.6 is involved in negative regulation of vulval development and reproduction.
C18H9.3	C18H9.3 is an ortholog of human GIGYF2 (GRB10 interacting GYF protein 2) and GIGYF1 (GRB10 interacting GYF protein 1); microarray, tiling array, proteomic, and RNA sequencing studies indicate that C18H9.3 is regulated by zfp-1, daf-16, lin-35, daf-12, gld-1, let-7, tatn-1, clk-1, tdp-1, htz-1, mir-35, and let-60; RNA sequencing and microarray studies indicate that C18H9.3 is regulated by Rotenone…
C27F2.8	C27F2.8 is an ortholog of human TMEM131 (transmembrane protein 131) and KIAA0922 (KIAA0922); C27F2.8 is involved in body morphogenesis, embryo development, locomotion, nematode larval development, positive regulation of growth and reproduction.
C36B1.11	RNA sequencing and microarray studies indicate that C36B1.11 is regulated by Rotenone, Cholestanol, Estrogen, Progesterone, Testosterone, Atrazine, Chlorpyrifos, Diazinon, and Paraquat; RNA sequencing studies indicate that C36B1.11 is enriched in the germ line.
C39D10.7	C39D10.7 encodes a large (1185-residue) protein with 11 chitin-binding peritrophin-A domains; C39D10.7 transcripts are enriched in hermaphrodites; like CEJ-1 and CPG-2, C39D10.7 might participate in eggshell synthesis and early embryonic development, and C39D10.7's multiple peritrophin-A domains might enable mechanical cross-linking of chitin; however, C39D10.7 alone has no visible function in ma…
C50F2.2	C50F2.2 is involved in embryo development.
C53B4.4	C53B4.4 is an ortholog of human PDZD8 (PDZ domain containing 8); microarray, tiling array, and RNA sequencing studies indicate that C53B4.4 is regulated by cyc-1, daf-16, daf-12, tatn-1, clk-1, tdp-1, ain-1, ain-2, dpy-10, fbf-1, and alg-1; RNA sequencing and microarray studies indicate that C53B4.4 is regulated by Rotenone, Progesterone, Testosterone, Cry5B, Diazinon, Humic substances, and singl…
capg-1	apg-1 encodes the C. elegans homolog of human CAP-G, a subunit of the condensin I complex that functions to organize chromosomal structure and regulate chromosome segregation; immunoprecipitation experiments using C. elegans embryonic extracts demonstrate that CAPG-1 is a member of two distinct condensin I complexes, condensin I and condensin I-DC, that regulate meiotic and mitotic chromosome seg…
car-1	car-1 encodes a putative RNA-binding protein orthologous to budding yeast Scd6p, fission yeast Sum2p, Drosophila TRAL, and human LSM14A and LSM14B; CAR-1 inhibits physiological apoptosis in oocytes, keeping it down to a normal level of ~50% in hermaphrodite gonads; independently of apoptosis, CAR-1 is also required for normal oogenesis, early embryonic cytokinesis, and normally organized endoplas…
cash-1	ash-1 encodes an ortholog of Drosophila CKA and the human striatins STRN, STRN3, and STRN4 that is required for vulval development; CASH-1 has an N-terminal region which may bind caveolin or calmodulin, and a C-terminal region with five tandem WD domains; by its orthology with CKA and striatins, CASH-1 is predicted to act as a scaffold linking signal transduction proteins (such as JKK-1 and JNK-1…
cbd-1	cbd-1 encodes a large (1319-residue) protein with 12 chitin-binding peritrophin-A domains; cbd-1(RNAi) animals have an osmotically-sensitive embryonic lethal phenotype, perhaps because of defects in chitin and eggshell synthesis; like CEJ-1 and CPG-2, CBD-1 may participate in eggshell synthesis and early embryonic development; CBD-1's multiple peritrophin-A domains might enable mechanical cross-l…
ccf-1	a homolog of subunit 7 of CCR4-NOT transcription complex from S. cerevisiae.
cct-1	ct-1 encodes a putative alpha subunit of the eukaryotic cytosolic ('T complex') chaperonin, orthologous to human TCP1 (OMIM:186980), and required for normal pronuclear-centrosome rotation, positioning of the mitotic spindle, meiosis, and distal tip cell migration; CCT-1 is also required to repress SKN-1-dependent transcription of gst-4, and for fertility and viability; CCT-1 is expressed in larva…
cct-2	cct-2 encodes a putative beta subunit of the eukaryotic cytosolic ('T complex') chaperonin, orthologous to human CCT2 (OMIM:605139); CCT-2 is expressed in most, if not all, tissues; CCT-2 represses SKN-1-dependent transcription of gst-4; CCT-2 is expressed in touch receptor neurons in a MEC-3-dependent fashion; in mass RNAi assays, CCT-2 is required for normal transgene repression and subcellular…
cct-8	cct-8 encodes a putative theta subunit of the eukaryotic cytosolic ('T complex') chaperonin, orthologous to human CCT8, ENSG00000020219, and CCT8L2/KCNMB3L; in mass RNAi assays, CCT-8 is required for transgene repression, distal tip cell migration, embryonic and larval viability, fertility, normal body coloration, locomotion, and vulval development, and normally rapid growth.
cdc-25.1	cdc-25.1 encodes a CDC25 phosphatase homolog that affects embryonic viability, meiosis, mitosis, proliferation of the intestine (E cell lineage), and germ line proliferation; it is expressed in the developing germline, in the nuclei of oocytes, embryonic nuclei, nuclei of embryonic cortical membranes, and sperm pronuclei, and in the germline precursors Z2 and Z3.
cdc-48.1	cdc-48.1 encodes a type II AAA ATPase, homologous to yeast Cdc48 and mammalian p97/VCP, that functions as a ubiquitin-selective chaperone; cdc-48.1 acts redundantly with cdc-48.2 and in conjunction with ufd-1 and npl-4 in endoplasmic reticulum-associated protein degradation (ERAD); in addition, CDC-48.1, UFD-2 and chn-1 function together to regulate myosin assembly and muscle formation via the UN…
cdc-48.2	cdc-48.2 encodes a AAA (ATPase associated with various cellular activities) ATPase that is one of two C. elegans p97/VCP/CDC48 homologs; cdc-48.2 acts redundantly with cdc-48.1 in endoplasmic reticulum-associated protein degradation (ERAD); in addition, cdc-48.1 and cdc-48.2 together provide an essential function during embryonic development; CDC-48.2 exhibits ATPase activity when expressed in vi…
cdl-1	cdl-1 encodes a homolog of human hairpin (stem-loop) binding proteins (HBP/SLBP) that bind to the hairpin (stem-loop) structure in the 3' untranslated region (3' UTR) of histone mRNAs, and thus promote histone pre-mRNA processing and translation of mature histone mRNA; CDL-1 is required for normally high levels of histone gene expression, normal cell division during late larval development, embry…
ced-3	ced-3 encodes a caspase, a cysteine-aspartate protease; CED-3 activity is required for execution of apoptosis and functions in a conserved genetic pathway with CED-4, CED-9, and EGL-1 to regulate apoptosis during C. elegans development.
cee-1	cee-1 is an ortholog of human GET4 (golgi to ER traffic protein 4); cee-1 is involved in embryo development and nematode larval development.
ceh-100	ceh-100 is an ortholog of human GSX1 (GS homeobox 1) and NOTO (notochord homeobox); ceh-100 is involved in embryo development and response to food; ceh-100 is predicted to have DNA binding activity, based on protein domain information; ceh-100 is expressed widely.
cgh-1	cgh-1 encodes a putative DEAD-box RNA helicase, orthologous to budding yeast Dhh1p, fission yeast Ste13p, Drosophila ME31B, and human DDX6 (OMIM:600326); CGH-1 inhibits physiological apoptosis in oocytes, keeping it down to a normal level of ~50% in hermaphrodite gonads; independently of apoptosis, CGH-1 is also required for sperm function, oocyte fertilization, and early embryonic cytokinesis; b…
chc-1	chc-1 encodes the C. elegans clathrin heavy chain ortholog; loss of chc-1 activity via RNAi results in defects in receptor-mediated yolk endocytosis and thus, embryonic lethality.
chs-1	chs-1 encodes a chitin synthase, paralogous to CHS-2; chs-1 is required for embryonic chitin synthesis, eggshell synthesis and osmotic integrity, error-free chromosomal segregation during meiosis, polar body extrusion, association of the sperm pronucleus/centrosome complex (SPCC) with the early embryonic cortex, localization of PAR-2 in early embryos, posterior localization of P granules or PIE-1…
clu-1	clu-1 encodes an ortholog of CLU1/TIF31 in S. cerevisiae, which directs proper cytoplasmic distribution of mitochondria and physically interacts with eukaryotic translation initiation factor 3 (eIF3); worm CLU-1 may be required for the proper distribution of mitochondria.
cpb-1	cpb-1 encodes a cytoplasmic polyadenylation element binding (CPEB) protein homolog involved in two steps of spermatogenesis; two CPEB proteins have distinct functions in spermatogenesis, with FOG-1 specifying sperm cell fate, and CPB-1 conversely executing that decision, being required for progression through meiosis; cpb-1(RNAi) spermatocytes fail to undergo meiotic cell divisions; CPB-1 protein…
cpb-3	cpb-3 encodes a CPEB orthologous to Drosophila ORB, zebrafish ZORBA, and human CPEB1, and paralogous to FOG-1 and CPB-1/2; CPB-3 inhibits physiological apoptosis in oocytes, keeping it down to a normal level of ~50% in hermaphrodite gonads; independently of apoptosis, CPB-3 is also required for normal oogenesis, sperm/oocyte switching (upstream of FEM-3), and the transistion from mitosis to meios…
cpg-1	cpg-1 encodes, by alternative splicing, two isoforms of a chondroitin proteoglycan; CPG-1 contains three chitin-binding peritrophin-A domains and two mucin-like regions; CPG-1 is individually dispensable for normal embryonic development; however, CPG-1 and CPG-2 are jointly required for osmotic integrity of early embryos, error-free chromosomal segregation during meiosis, polar body extrusion, as…
cra-1	cra-1 is an ortholog of human NAA25 (N(alpha)-acetyltransferase 25, NatB auxiliary subunit); cra-1 is involved in embryo development and oogenesis; cra-1 is expressed in the reproductive system, intestine, and the body wall musculature.
cyb-1	cyb-1 encodes a cyclin B homolog that appears to be required both for embryogenesis (via maternally encoded CYB-1) and for postembryonic development and fertility (via zygotically encoded CYB-1); removing maternal product in cyb-1(RNAi) embryos causes multiple nuclei, and affected embryos arrest development at an early embryonic stage.
cye-1	cye-1 encodes the sole C. elegans E-type cyclin; CYE-1 is required for progression through the mitotic cell cycle during embryonic, larval, and germline development; cye-1 is also required for endoreduplication in intestinal cells; CYE-1 is expressed ubiquitously in nuclei during embryonic development and postembryonically in proliferating blast cells, including germline stem cells; in the germli…
cyk-4	cyk-4 encodes a Rho GAP (Rho guanosine triphosphatase (GTPase) activating protein); during development, cyk-4 is required for two different processes: 1) paternally provided CYK-4 regulates anterior-posterior polarity in the one-cell embryo by controlling the actomyosin cytoskeletal network, and 2) together with ZEN-4, CYK-4 is sufficient to promote formation of the large bundles of microtubules …
cyk-7	cyk-7 is involved in apoptotic process, cytokinesis and reproduction.
D1044.6	D1044.6 is an ortholog of human ZNF318 (zinc finger protein 318); RNA sequencing and microarray studies indicate that D1044.6 is regulated by tatn-1, emr-1, lem-2, tdp-1, rrf-2, dcr-1, dpy-9, dpy-10, fbf-1, mir-243, gld-2, rnp-8, alg-1, and mir-35; RNA sequencing and microarray studies indicate that D1044.6 is regulated by Rotenone, Progesterone, Chlorpyrifos, Diazinon, Humic substances, Paraquat…
D1081.7	D1081.7 is involved in reproduction.
dab-1	dab-1 encodes an ortholog of the cytoplasmic adaptor protein DISABLED, required for normal molting and meiotic arrest; DAB-1 is also required for EGL-17 secretion from vulval cells, and thus indirectly for normal sex myoblast (SM) migration and egg-laying; DAB-1 contains a conserved PTB domain and signals that confer localization to Golgi-proximal vesicles, and DAB-1 localizes to vesicular struct…
daf-18	daf-18 encodes a lipid phosphatase homologous to the human PTEN tumor suppresor (OMIM:601728, mutated in Cowden disease and several cancers); DAF-18 negatively regulates insulin-like signaling mediated by DAF-2/IR and AGE-1/PI3K and thus plays a role in metabolism, development, and longevity; based on sequence and genetic analysis, DAF-18 is predicted to dephosphorylate AGE-1-generated PIP3 in or…
dao-5	dao-5 encodes a predicted nucleolar phosphoprotein related to Saccharomyces cerevisiae SRP40 and the vertebrate Nopp140 proteins that may play a role in rRNA gene transcription and nucleolar structural organization; dao-5 expression is negatively regulated by the DAF-2/insulin-like receptor and positively regulated by the DAF-16/fork-head transcription factor, suggesting that dao-5 may be involve…
daz-1	daz-1 encodes a protein containing an RNA recognition motif that is required for the progression of meiosis during oogenesis; DAZ-1 is expressed in the germline, and expression levels peak in the proximal pachytene region; cpb-3(bt17);daz-1(tj3) hermaphrodites have a synthetic phenotype of total sterility and masculinization; DAZ-1 colocalizes with CPB-3 in vivo, coimmunoprecipitates with CPB-3, …
deps-1	deps-1 encodes an large (619-residue), unfamiliar P-granule-associated protein required for germline RNAi, PGL-1's localization in P granules, accumulation of GLH-1 and RDE-4 (along with glh-1 mRNA), germline proliferation and fertility at high temperatures, and embryonic viability at low temperatures; unless rescued by maternal DEPS-1, deps-1 mutants show temperature-sensitive sterility at 24+ d…
dnj-5	This gene encodes a protein containing a DnaJ ('J') domain.
dpl-1	dpl-1 encodes the C. elegans ortholog of mammalian DP, the E2F-heterodimerization partner; dpl-1 is a class B synMuv gene whose activity is required for oogenesis as well as embryonic asymmetry and vulval development; in addition, dpl-1 acts with a subset of class B synMuv genes and the MCD-1 zinc-finger protein to promote the killing process during programmed cell death; DPL-1 is a nuclear prote…
ect-2	ect-2 encodes, by alternative splicing, two isoforms of a putative RHO guanine nucleotide exchange factor (RhoGEF) required for cytokinesis of early embryos and epidermal P cells, as well as cell polarity of early embryos and migration of epidermal P cells; ECT-2 is thus required for normal vulval differentiation and locomotion, along with fertility and embryonic viability; ECT-2 also activates L…
eel-1	el-1 encodes a predicted Hect E3 ubiquitin ligase that contains multiple domains of similarity to the mammalian Mcl1 ubiquitin ligase Mule; eel-1 (enhancer of efl-1) was identified in a screen for modifiers of the transcription factor efl-1/E2F which is involved in the generation of SKN-1 protein asymmetry in the early embryo, a process essential for proper embryonic patterning; EEL-1 binds SKN-1…
efa-6	efa-6 encodes a putative guanine nucleotide exchange factor that inhibits DHC-1 in vivo; EFA-6's human orthologs are the pleckstrin and Sec7 domain proteins PSD/TYL/cytohesin-1 (OMIM:602327), PSD2, PSD3, and PSD4; efa-6(RNAi) suppresses the lethality of conditional dhc-1 mutations, as well as the spindle length and cytokinesis defects of dhc-1(or195), indicating that EFA-6 negatively regulates dy…
egg-6	egg-6 encodes an extracellular leucine-rich repeat protein; egg-6 is required for proper organization of the apical extracellular matrix.
egl-45	egl-45 is an ortholog of human EIF3A (eukaryotic translation initiation factor 3, subunit A); egl-45 is involved in axon extension, body morphogenesis, determination of adult lifespan, embryo development, locomotion, nematode larval development, oviposition and receptor-mediated endocytosis; egl-45 is predicted to have translation regulator activity, based on sequence information; egl-45 is expre…
emb-4	emb-4 (also known as mal-2 or sel-6) encodes a nuclear protein orthologous to human AQR/IBP160, an intron-binding spliceosomal 'Aquarius' protein with a helicase-like domain; EMB-4 is required for the loss of PIE-1 and H3meK4 histones from the germline at its Z2/Z3 stage, and thus for the condensation of germline chromatin in Z2/Z3; EMB-4 is also required for normal embryonic and postembryonic de…
emb-5	emb-5 encodes the C. elegans ortholog of the Spt6 family of RNA polymerase II transcription elongation factors; first identified in screens for temperature-sensitive embryonic lethal mutations, emb-5 is required for the correct timing of the second E (endoderm)-cell division in the early embryo and thus, for normal embryonic gastrulation; in addition, emb-5 activity is required postembryonically …
ergo-1	ergo-1 encodes an Argonaute protein; ERGO-1 is required for somatic gene regulation via the production or stabilization of endogenous (endo)-siRNAs, specifically the initial class of endo-siRNAs which are 26-nt, 5'-monophosphorylated, 5'-G-enriched antisense siRNAs; ERGO-1 activity is also required for the subcellular redistribution of the NRDE-3 Argonaute protein which, upon binding secondary si…
F09G2.2	F09G2.2 is an ortholog of human CNPPD1 (cyclin Pas1/PHO80 domain containing 1); F09G2.2 is expressed in the marginal cell, pharyngeal muscle cell, hypodermis, head, tail, intestine, and the body wall musculature.
F10C2.4	F10C2.4 encodes a homolog of the DNA polymerase delta complex subunit A that is required in embryos for the normal timing of embryonic cell divisions (much as DIV-1 is) and, also, for normal chromosome segregation (probably because of defective DNA replication).
F11E6.7	RNA sequencing and microarray studies indicate that F11E6.7 is regulated by Rotenone, Progesterone, Testosterone, Deoxyglucose, Diazinon, and Paraquat; tiling array and RNA sequencing studies indicate that F11E6.7 is enriched in the hypodermis, pharyngeal muscle cell, and germ line.
F13B12.6	F13B12.6 is an ortholog of members of the human SH2 domain containing family including SH2D2A; microarray, tiling array, and RNA sequencing studies indicate that F13B12.6 is regulated by isp-1, lin-35, daf-12, tatn-1, emr-1, lem-2, tdp-1, and ain-2; RNA sequencing and microarray studies indicate that F13B12.6 is regulated by Rotenone and Humic substances; tiling array, RNA sequencing, and microar…
F17C11.10	F17C11.10 is an ortholog of human WDHD1 (WD repeat and HMG-box DNA binding protein 1); F17C11.10 is involved in embryo development and meiotic chromosome segregation.
F25G6.9	F25G6.9 is an ortholog of human SRP14 (signal recognition particle(ous Alu RNA binding protein)); F25G6.9 is involved in embryo development, lipid storage and meiotic chromosome segregation; F25G6.9 is predicted to have 7S RNA binding activity and endoplasmic reticulum signal peptide binding activity, based on protein domain information.
F34D10.4	Microarray and RNA sequencing studies indicate that F34D10.4 is regulated by lin-35, cyc-1, nhr-114, drh-3, tdp-1, htz-1, sir-2.1, eri-1, rrf-1, rrf-3, dcr-1, fbf-1, mir-243, gld-2, aak-2, tax-6, lin-54, daf-2, and daf-16; microarray studies indicate that F34D10.4 is regulated by Progesterone, Humic substances, and Paraquat; tiling array and RNA sequencing studies indicate that F34D10.4 is enrich…
F36A2.13	ubr-5 encodes an E3 ubiquitin ligase similar to the mammalian UBR5 ubiquitin ligases; F36A2.13 is predicted to function in ubiquitin-dependent protein catabolic processes.
F39B2.1	hinf-1 is an ortholog of human HINFP (histone H4 transcription factor); hinf-1 is involved in embryo development, hermaphrodite genitalia development and nematode larval development; hinf-1 is predicted to have nucleic acid binding activity, based on protein domain information; hinf-1 is expressed in the pharynx, hypodermis, nervous system, reproductive system, intestine, rectal epithelium, excre…
F41H10.3	Tiling array, RNA sequencing, and microarray studies indicate that F41H10.3 is regulated by daf-12, tatn-1, emr-1, lem-2, sir-2.1, dpy-10, tdp-1, alg-1, and nuo-6; RNA sequencing and microarray studies indicate that F41H10.3 is regulated by Rotenone, Progesterone, Testosterone, Resveratrol, Chlorpyrifos, Diazinon, Humic substances, and Paraquat.
F44E7.4	F44E7.4 is an ortholog of human IDE (insulin-degrading enzyme); F44E7.4 is predicted to have catalytic activity and metal ion binding activity, based on protein domain information; F44E7.4 is expressed in the gonad.
F45F2.10	F45F2.10 is an ortholog of human ANKRD36C (ankyrin repeat domain 36C), ANKRD36 (ankyrin repeat domain 36) and ANKRD31 (ankyrin repeat domain 31); F45F2.10 is involved in embryo development and reproduction.
F45F2.11	Microarray, tiling array, and RNA sequencing studies indicate that F45F2.11 is regulated by cgh-1, cyc-1, daf-12, tatn-1, emr-1, lem-2, tdp-1, sir-2.1, lin-35, dcr-1, dpy-9, dpy-10, fbf-1, mir-243, gld-2, rnp-8, gld-1, and nuo-6; microarray studies indicate that F45F2.11 is regulated by Cholestanol, Progesterone, Testosterone, Cadmium, Diazinon, Humic substances, Paraquat, and Colistin; tiling ar…
F46B6.5	Microarray and RNA sequencing studies indicate that F46B6.5 is regulated by cyc-1, cid-1, tatn-1, emr-1, lem-2, ain-1, ahr-1, fbf-1, tdp-1, and alg-1; microarray studies indicate that F46B6.5 is regulated by Progesterone, Testosterone, Chlorpyrifos, Diazinon, Humic substances, and single-walled carbon nanotubes; microarray, tiling array, and RNA sequencing studies indicate that F46B6.5 is enriche…
F49C12.9	F49C12.9 is an ortholog of human UBAC2 (UBA domain containing 2); F49C12.9 is involved in determination of adult lifespan.
F53C11.5	F53C11.5 is expressed in the pharynx, nervous system, and the body wall musculature.
F54D11.4	RNA sequencing and microarray studies indicate that F54D11.4 is regulated by tatn-1, emr-1, lem-2, and ain-1; microarray studies indicate that F54D11.4 is regulated by Chlorpyrifos and Diazinon; RNA sequencing studies indicate that F54D11.4 is enriched in the germ line.
F55A3.3	F55A3.3 is an ortholog of human SUPT16H (suppressor of Ty 16 (S. cerevisiae)); F55A3.3 is involved in embryo development, the molting cycle, nucleus organization and reproduction.
F55D12.5	Microarray and RNA sequencing studies indicate that F55D12.5 is regulated by lin-15B, tatn-1, tdp-1, rrf-2, fbf-1, rnp-8, gld-1, alg-1, xpa-1, and nuo-6; RNA sequencing and microarray studies indicate that F55D12.5 is regulated by Rotenone, Progesterone, Humic substances, and Dafa#1; microarray studies indicate that F55D12.5 is enriched in the intestine and in the PVD and OLL neurons.
F59E12.1	F59E12.1 is an ortholog of human BRD8 (bromodomain containing 8); microarray, tiling array, and RNA sequencing studies indicate that F59E12.1 is regulated by cyc-1, daf-12, tatn-1, emr-1, lem-2, sir-2.1, dpy-9, dpy-10, fbf-1, mir-243, rnp-8, cdk-4, and cyd-1; RNA sequencing and microarray studies indicate that F59E12.1 is regulated by Rotenone, Progesterone, Testosterone, Fluoranthene, Diazinon, …
F59E12.9	RNA sequencing and microarray studies indicate that F59E12.9 is regulated by eat-2, tatn-1, emr-1, lem-2, htz-1, ain-1, ain-2, mir-243, alg-1, and tbx-2; RNA sequencing and microarray studies indicate that F59E12.9 is regulated by Rotenone, Progesterone, Atrazine, Fluoranthene, Humic substances, and single-walled carbon nanotubes; microarray and RNA sequencing studies indicate that F59E12.9 is en…
gei-6	gei-6 is an ortholog of human BTF3 (basic transcription factor 3) and BTF3L4 (basic transcription factor 3-like 4); microarray and RNA sequencing studies indicate that gei-6 is regulated by daf-16, tatn-1, emr-1, lem-2, sir-2.1, lin-14, and lin-4; RNA sequencing and microarray studies indicate that gei-6 is regulated by Rotenone, Progesterone, Resveratrol, Humic substances, and single-walled carb…
gfat-1	gfat-1 encodes two isoforms of glucosamine--fructose-6-phosphate aminotransferase (EC:2.6.1.16, also known as glutamine-fructose-6-phosphate transaminase), paralogous to GFAT-2; GFAT-1 is predicted to catalyze the first, and rate-limiting, step of the hexosamine pathway in which glucosamine-6-phosphate is synthesized from L-glutamine and fructose-6-phosphate and ultimately converted to UDP-N-acet…
gld-1	gld-1 encodes a protein containing a K homology (KH) RNA binding domain; GLD-1 is required for regulation of the mitosis/meiosis decision during germline development (promotion of meiotic entry) in parallel with gld-2, gld-3, and nos-3 and also affects spermatogenesis; GLD-1 physically interacts with the 3'- and 5'UTR of its putative mRNA targets in vitro to negatively regulate their translation;…
gld-2	gld-2 encodes the catalytic subunit of a cytoplasmic poly(A) polymerase (PAP) associated with P granules in early embryos, which encodes the central catalytic domain but lacks the normal RNA-binding (RRM) domain of eukaryotic PAPs; GLD-2 regulates the switch from mitosis to meiosis in the germline, is necessary for formation of functional sperm or oocytes, requires activation by GLD-3 for PAP act…
gld-3	gld-3 encodes two KH domain-containing RNA-binding proteins, GLD-3L and GLD-3S, that are homologous to Drosophila Bicaudal-C; gld-3 activity is required for two aspects of germ line development: the sperm/oocyte and mitosis/meiosis decisions; in regulating the sperm/oocyte switch, GLD-3L acts by binding and negatively regulating FBF's regulatory interaction with the fem-3 3'UTR; in regulating the…
gld-4	gld-4 encodes a noncanonical poly(A) polymerase orthologous to Saccharomyces cerevisiae Trf4/5p; GLD-4 activity is required for early meiotic progression of male and female gametes in the absence of GLD-2 and for regulation of gld-1 mRNA levels; GLD-4 physically interacts with GLS-1 which stimulates GLD-4 poly(A) polymerase activity in vivo; GLD-4 is expressed predominantly in germ cells and loca…
glp-1	glp-1 encodes an N-glycosylated transmembrane protein that, along with LIN-12, comprises one of two C. elegans members of the LIN-12/Notch family of receptors; from the N- to the C-terminus, GLP-1 is characterized by ten extracellular EGF-like repeats, three LIN-12/Notch repeats, a CC-linker, a transmembrane domain, a RAM domain, six intracellular ankyrin repeats, and a PEST sequence; in C. elega…
gls-1	gls-1 is an ortholog of human ZCCHC14 (zinc finger, CCHC domain containing 14) and ZCCHC2 (zinc finger, CCHC domain containing 2); gls-1 is involved in body morphogenesis, embryo development, germline cell cycle switching, mitotic to meiotic cell cycle, nematode larval development and oogenesis; gls-1 is predicted to have phosphatidylinositol binding activity, based on protein domain information;…
gtbp-1	gtbp-1 is an ortholog of human G3BP2 (GTPase activating protein (SH3 domain) binding protein 2) and G3BP1 (GTPase activating protein (SH3 domain) binding protein 1); gtbp-1 is involved in cellular response to DNA damage stimulus and negative regulation of vulval development; gtbp-1 is predicted to have nucleic acid binding activity and nucleotide binding activity, based on protein domain informat…
H34C03.2	H34C03.2 is an ortholog of human USP4 (ubiquitin specific peptidase 4 (proto-oncogene)), USP15 (ubiquitin specific peptidase 15) and USP11 (ubiquitin specific peptidase 11); H34C03.2 is predicted to have ubiquitin-specific protease activity, based on protein domain information.
hcp-1	hcp-1 encodes a homolog of the mammalian centromere protein-F (CENP-F) and is involved in mitotic chromosome segregation; hcp-1 functions in an ordered pathway consisting of two other CENP proteins encoded by hcp-3 and hcp-4 to control assembly of the kinetochore; hcp-1 localization to the kinetochore is dependent on hcp-3 and hcp-4.
hda-1	The hda-1 gene encodes a histone deacetylase 1, similar to histone deacetylases RPD3 from yeast and fly; maternal and zygotic expression of hda-1 is required for embryonic viability, and zygotic expression of hda-1 is also required for gonadogenesis and vulval development.
him-1	him-1 encodes a homolog of the conserved eukaryotic protein, SMC1, a member of the SMC (structural maintenance of chromosomes) superfamily that is required for embryonic viability, germline mitosis, chromosome pairing, and the segregation of mitotic chromosomes; HIM-1 can interact with SMC-3 and is required for DPY-28 localization to meiotic chromosomes; associates with the chromatin of transitio…
hpo-40	Microarray, tiling array, proteomic, and RNA sequencing studies indicate that hpo-40 is regulated by cyc-1, cid-1, hpl-2, nhr-114, gld-1, let-7, tatn-1, emr-1, lem-2, drh-3, sir-2.1, dcr-1, fbf-1, mir-243, and tdp-1; microarray studies indicate that hpo-40 is regulated by Progesterone, Testosterone, Chlorpyrifos, Diazinon, Humic substances, and Paraquat.
hsp-1	hsp-1 encodes hsp70A, a member of the heat shock family of proteins; hsp70A is closely related to the Drosophila heat inducible hsp70s and the S. cerevisiae SSA hsp70 subfamily; the hsp-1 gene is normally expressed throughout development and upon heat-shock the hsp-1 mRNA is enhanced 2-6 fold; down-regulation of hsp-1 via RNA interference results in a small reduction in the life-span of an age-1 …
hsp-110	C30C11.4 encodes a member of the Hsp70 family of heat shock proteins; loss of C30C11.4 activity via large-scale RNAi screens results in a variety of defects including embryonic and larval lethality, slow growth rates, and locomotory and morphological defects; in addition loss of C30C11.4 has been reported to result in a small but reproducible reduction in adult lifespan in otherwise long-lived an…
hsp-6	hsp-6 encodes a nuclear-encoded mitochondrion-specific chaperone that is a member of the DnaK/Hsp70 superfamily of molecular chaperones; hsp-6 is involved in the mitochondrial unfolded protein response, as hsp-6 expression, normally broadly detected from the L1 larval through adult stages of development, is greatly increased in response to treatments that disrupt mitochondrial protein handling; l…
hsr-9	hsr-9 encodes a protein containing a BRCT (BRCA 1 C terminus) domain that is found in proteins that regulate the cell cycle checkpoint in response to DNA damage; HSR-9 activity is required for a normal response to DNA damage caused by gamma-irradiation; loss of HSR-9 function via RNA-mediated interference after gamma-irradiation results in defects in mitotic cell cycle arrest, reduction of apopto…
ifet-1	ifet-1 is involved in embryo development, negative regulation of translation and oogenesis; ifet-1 is localized to the P granule.
ifg-1	ifg-1 encodes, by alternative splicing, two orthologs of the translation initiation factor 4F, ribosome/mRNA-bridging subunit (eIF-4G); by homology, IFG-1 is predicted to function in poly(A) tail-dependent translation initiation; loss of ifg-1 activity in adult animals extends lifespan.
ify-1	ify-1 encodes a rapidly evolving protein ligand of FZY-1, with only 53% identity between C. elegans and C. briggsae and with no visible homologs in more distant species; IFY-1 binds FZY-1 and SEP-1 in yeast two-hybrid assays; ify-1(RNAi) and sep-1(RNAi) animals arrest as one-cell embryos with disorganized chromosomes, supporting the hypothesis that IFY-1 is a securin; the fzy-1(h1983) mutation bl…
ima-2	ima-2 encodes one of three C. elegans importin alpha proteins; IMA-2 is predicted to function as an adaptor protein that regulates import of nuclear proteins; during development, ima-2 activity is required for normal germline and embryonic mitoses, specifically for proper chromosome segregration and nuclear reassembly; IMA-2 expression is detected in germ cells, oocytes, and early embryonic cells…
ima-3	ima-3 encodes one of three C. elegans importin alpha nuclear transport factors and the importin alpha that is most similar to the alpha3-subtype; ima-3 activity is required throughout development: during oogenesis, ima-3 is essential for progression past pachytene of meiotic prophase I and for proper organization of the nuclear pore complex (NPC) as well as association of P granules with the NPC;…
imb-3	imb-3 encodes an importin-beta-like protein orthologous to Drosophila, vertebrate, and yeast importin/karyopherin-beta3; IMB-3 is predicted to function as a nuclear transport factor that, with the RAN-1 GTPase, regulates nuclear import of ribosomal proteins; in C. elegans, IMB-3 is essential for embryogenesis and germline development, and may also be required for normal postembryonic growth rates.
imp-1	imp-1 encodes an intramembrane aspartic protease orthologous to the mammalian signal peptide peptidase-like family of proteins; by homology, IMP-1 is predicted to function in the cleavage of type II transmembrane proteins within their transmembrane domain; an imp-1::gfp reporter fusion is expressed primarily in head neurons, with some expression also seen in the posterior intestine.
inf-1	inf-1 encodes a protein with high similarity to eukaryotic initiation factor 4A.
isw-1	isw-1 encodes a chromatin remodeling protein containing an AT-hook, two SANT domains, a DEXD/H box, and an ATPase domain that is the C. elegans ortholog of Drosophila ISWI, human SNF2H, and Saccharomyces cerevisiae ISW2; ISW-1 likely acts as the ATPase component of a Nucleosome Remodeling Factor (NURF)-like complex also containing NURF-1 that antagonizes the action of synMuv (synthetic Multivulva…
K03H4.2	Merged into noca-1; noca-1 is involved in apoptotic process, body morphogenesis, cytoplasmic microtubule organization, germ cell development, inductive cell migration, meiotic nuclear division, nematode larval development and receptor-mediated endocytosis; noca-1 is expressed in the hyp7 syncytium; noca-1 is localized to the microtubule.
K07H8.10	K07H8.10 is involved in embryo development; K07H8.10 is predicted to have nucleic acid binding activity and nucleotide binding activity, based on protein domain information.
knl-1	knl-1 encodes a novel acidic protein with a coiled-coil region at its C-terminus; KNL-1 is an essential kinetochore component that is required for proper spindle elongation and chromosome separation, and in the kinetochore assembly pathway, plays a key role in linking the initiation of kinetochore formation with the construction of a functional microtubule-binding interface; in the assembly pathw…
larp-1	larp-1 encodes an La-related protein containing an La RNA-binding motif and a conserved LARP1 domain; loss of larp-1 activity results in defective oogenesis, which is suppressed by loss of function mutations in Ras-MAPK signaling components, suggesting that in the germline, LARP-1 functions to negatively regulate Ras-MAPK pathway activity; as LARP-1 binds RNA homopolymers in vitro and larp-1 muta…
let-418	The let-418 gene encodes a homolog of Mi-2/CHD3, a component of the nucleosome remodeling and histone deacetylase (NURD) complex; LET-418 is similar to DNA helicases, homologous to human AIRE (OMIM:607358, mutated in autoimmune polyendocrinopathy syndrome), and paralogous to CHD-3; with MEP-1, LET-418 is required to repress germline-specific genes in somatic cells, and also negatively regulates R…
let-711	let-711 encodes the C. elegans ortholog of NOT1, the conserved core component of the multisubunit CCR4/NOT complex that plays a role in regulation of gene expression via various processes including transcriptional control, mRNA deadenylation, and protein ubiquitination; in C. elegans, let-711 activity is essential for embryonic and larval development and in particular, for proper spindle position…
lex-1	lex-1 encodes a protein that contains an ATPase domain and a bromodomain and is similar to Saccharomyces cerevisiae Yta7p which is involved in maintaining euchromatin-heterochromatin boundaries; lex-1 functions, together with tam-1, to positively regulate expression of repetitive sequences, such as those found in multicopy transgenes; in addition, like tam-1, lex-1 functions as a class B syntheti…
lin-13	in-13 encodes a large (2248-residue) nuclear protein with multiple zinc fingers of the C2H2 class and a LXCXE retinoblastoma protein-binding motif, that is required for survival through larval development and for negative regulation of vulval fates during postembryonic development.
lin-36	lin-36 is involved in embryonic digestive tract morphogenesis, negative regulation of vulval development and nematode larval development.
lin-41	lin-41 encodes a novel RBCC (Ring finger-B box-Coiled coil) protein that is a member of the NHL (NCL-1, HT2A, and LIN-41) family of proteins; lin-41 is a heterochronic gene required for temporal control of specific postembryonic cell fates; lin-41 is also required for proper male tail morphogenesis; lin-41 translation is negatively regulated during L4 and adult stages by the let-7 microRNA that b…
lin-53	lin-53 encodes a class B synMuv protein containing a 7 WD-repeat similar to the mammalian homolog RbAp48 (OMIM: 602923), an interaction between LIN-53 and LIN-9 is important for the incorporation of LIN-53 into the DRM complex; a complete loss of LIN-53 disrupts DRM complex formation and result in the degradation of other complex members; Null mutations in lin-53 causes decreases in the protein l…
lin-9	lin-9 encodes two novel proteins that are conserved amongst C. elegans, Drosophila, plants, and vertebrates; lin-9 activity is required redundantly with activity of the synMuv A genes, such as lin-8, for negative regulation of the RTK/Ras-mediated signal transduction pathway that controls vulval development; in addition, lin-9 activity is required non-redundantly for hermaphrodite gonadal sheath …
lip-1	lip-1 encodes a mitogen-activated protein (MAP) kinase phosphatase homologous to the vertebrate dual specificity phosphatase MKP-3; during development, LIP-1 negatively regulates MAP kinase activity to control the extent of germline proliferation and oocyte meiotic cell cycle progression; lip-1 activity is also required redundantly with dep-1 to negatively regulate MAPK signaling during vulval in…
lst-3	ccar-1 is an ortholog of human CCAR2 (cell cycle and apoptosis regulator 2) and CCAR1 (cell division cycle and apoptosis regulator 1); ccar-1 is involved in axon extension, hemidesmosome assembly, locomotion and negative regulation of vulval development.
map-2	map-2 encodes a methionine aminopeptidase; loss of map-2 activity via RNAi results in sterility due to germ line proliferation defects; when expressed in vitro, MAP-2 displays methionine aminopeptidase activity that is sensitive to the inhibitor fumagillin.
max-2	max-2 encodes, by alternative splicing, at least two isoforms of a putative p21-activated kinase that is required (redundantly with its paralog, PAK-1) for normal axonal guidance of motoneurons, P cell migration, and locomotion, with max-2(cy2);pak-1(ok448) double mutants phenotypically resembling unc-73 or ced-10;mig-2 mutants; max-2 is expressed ubiquitously in early embryos, then localizes to …
mcm-3	mcm-3 encodes a member of the MCM2/3/5 family with similarity to human DNA replication licensing factor, MCM3, and affects embryonic viability.
mcm-6	mcm-6 encodes a protein that has similarity to human DNA replication licensing factor MCM6 and affects embryonic viability.
mcm-7	mcm-7 encodes the C. elegans ortholog of the MCM7 member of the MCM complex, a hexameric protein complex required for the initiation and regulation of DNA replication.
meg-1	meg-1 encodes a novel protein that localizes exclusively to P granules; originally identified by microarray analyses of germline-enriched transcripts, loss of meg-1 activity via mutation and RNAi indicates that MEG-1 is required for germline development and normal levels of fertility; specifically, MEG-1 is required maternally for normal germ cell proliferation and/or survival and for fully norma…
mei-2	mei-2 encodes a novel protein that contains a region similar to the p80-targeting subunit of katanin that is required for embryonic viability, alignment of chromosomes at the metaphase plate, and establishment of the oocyte meiotic spindle together with MEI-1; can interact with MEI-1 in HeLa cells and this complex can function to disassemble microtubules, expressed in the germ line, throughout th…
mel-28	mel-28 encodes a large (1,784-residue) protein required for nuclear envelope assembly; MEL-28 is highly divergent from, but orthologous to human AT-hook-containing transcription factor 1 (AHCTF1); MEL-28 is found in nuclear pore complexes (NPCs) during interphase, kinetochores early in mitosis, and chromatin later in mitosis; mel-28 mutants were first identified in a screen for genes involved in …
mes-4	Unknown
met-1	met-1 encodes a histone methyltransferase whose SET domain is similar to that of Saccharomyces cerevisiae Set2p; loss of met-1 activity in the background of a mutant class A synMuv gene, such as lin-15A, results in a multivulval phenotype, indicating that met-1 acts to negatively regulate vulval cell fate specification; as met-1 is required for normal levels of histone H3K36 and H3K9 trimethylati…
mex-1	mex-1 encodes a CCCH-type zinc-finger protein that is required maternally for segregation of P granules, germ cell formation, and somatic cell differentiation in the early embryo; MEX-1 is expressed cytoplasmically in germ line blastomeres, is a component of P granules, and is required for restricting PIE-1 expression and function to these cells; mex-1 mRNA transcripts are also transiently associ…
mex-5	mex-5 encodes a novel protein that contains two CCCH zinc finger motifs; maternally provided MEX-5, which functions partly redundantly with the highly similar CCCH finger protein MEX-6, is essential for transducing polarity cues and establishing soma/germline asymmetry in the early embryo; in regulating soma/germline asymmetry, MEX-5 interacts with, and activates, the SOCS-box protein ZIF-1, whic…
mex-6	mex-6 encodes a CCCH zinc-finger protein highly similar to MEX-5 that functions with MEX-5 to affect embryonic viability, establish soma germline asymmetry in embryos and establish PIE-1, MEX-1, and POS-1 asymmetry in embryos, and also affects formation of intestinal cells; MEX-6 and MEX-5 may act downstream of the PAR proteins.
mom-2	mom-2 encodes a member of the Wnt family of secreted signaling glycoproteins that is required for induction of endodermal (gut) tissue in the 4-cell stage embryo; MOM-2, required in the inducing blastomere (P2) at the 4-cell stage, may be the ligand for MOM-5, a Frizzled homolog, thought to act in the receiving blastomere (EMS); MOM-2 genetically interacts in the same pathway as KIN-19, but paral…
mre-11	mre-11 encodes a protein orthologous to S. cerevisiae MRE11 and to human MRE11A (OMIM:600814, mutated in ataxia-telangiectasia-like disorder); MRE-11 is required for meiotic recombination and DNA repair in C. elegans, for multigenerational persistence of the germline, and (in conjunction with CHK-2 and SPO-11) for the localization of RAD-51 to foci in late zygotene/early pachytene nuclei.
mrp-4	mrp-4 encodes a putative member of subfamily C of the ATP-binding cassette transporters; MRP-4 is required, redundantly with its paralog WHT-2, for sperm to normally migrate towards a PUFA-based signal exuded by oocytes; hermaphrodites subjected to double wht-2(RNAi) mrp-4(RNAi) are infertile, both through aberrant loss of their own sperm and through failure of males to effectively inseminate the…
mrp-7	mrp-7 encodes a predicted ATP-binding cassette (ABC) transporter that is a member of the ABCC subfamily of ABC transporters that includes the multidrug resistance-associated proteins and the cystic fibrosis transmembrane conductance regulator; by homology, MRP-7 is predicted to function as an ATP-dependent organic anion transporter that transports molecules across the plasma membrane into the ext…
msh-6	msh-6 encodes a gene orthologous to human MSH6 (homolog of MutS), which is involved in post-replicative mismatch DNA repair (MMR); in elegans, msh-6 defective animals show an elevated level of spontaneous mutants in both the male and female germline; in elegans, similar to higher mammals, MMR surveillance is likely carried out by a MSH-2/MSH-6 heterodimer.
nfx-1	nfx-1 is an ortholog of human NFX1 (nuclear transcription factor, X-box binding 1); nfx-1 is predicted to have nucleic acid binding activity, transcription factor activity, sequence-specific DNA binding, and zinc ion binding activity, based on protein domain information.
nhl-2	nhl-2 encodes one of five C. elegans proteins that contain TRIM (tripartite-containing motif; RING, B-box, coiled-coil) and NHL (NCL-1, HT2A and LIN-41) domains; NHL-2 functions together with CGH-1 and in association with the miRSC complex to regulate the efficacy of microRNA-target interactions and hence, gene regulation, during postembryonic development; in addition, nhl-2 mutations suppress em…
nmy-2	nmy-2 encodes a non-muscle myosin II; NMY-2 is required for polarized cytoplasmic flow, polarized distribution of the PAR proteins, cytokinesis, and for proper anterior-posterior polarity in early embryos; NMY-2 functions with PAR-5 in the onset of the establishment phase of polarization in the C. elegans zygote along the anterior-posterior axis, and nmy-2 is partially redundant with nmy-1 with r…
nos-3	nos-3 encodes a homolog of Drosophila NANOS that physically interacts with FBF-1 (similar, though not orthologous, to Drosophila PUMILIO); NOS-3 is required in development of the hermaphrodite germ-line to promote the switch from sperm to oocyte production, perhaps by forming a complex with FBF-1 that controls fem-3 mRNA.
npp-10	npp-10 is orthologous to the human gene NUCLEOPORIN, 98-KD (NUP98; OMIM:601021), which can promote leukemias (myelodysplastic syndromes, AML, or CML) when chromosomally rearranged.
npp-14	npp-14 is orthologous to the human gene NUCLEOPORIN, 214-KD (NUP214; OMIM:114350), which encodes part of the nucleopore complex mediating nucleocytoplasmic transport; NUP214, as a fusion gene with DEK (OMIM:125264), is found in a subset of acute myeloid leukemia.
npp-21	npp-21 is an ortholog of human TPR (translocated promoter region, nuclear basket protein); npp-21 is involved in embryo development, locomotion, nematode larval development and reproduction.
npp-7	npp-7 is an ortholog of human NUP153 (nucleoporin); npp-7 is involved in apoptotic process, embryo development, nematode larval development, nucleus organization and reproduction; npp-7 is predicted to have zinc ion binding activity, based on protein domain information.
npp-8	npp-8 is an ortholog of human Nup155 (nucleoporin); npp-8 is involved in embryo development, hermaphrodite genitalia development, lipid storage, nematode larval development, nucleus organization and secretion by cell; npp-8 is a structural constituent of nuclear pore, based on protein domain information.
npp-9	npp-9 is an ortholog of human RANBP2 (RAN binding protein 2) and members of the TTC (Tetratricopeptide repeat domain containing) family including RGPD3; npp-9 is involved in RNA interference, collagen and cuticulin-based cuticle development, embryo development, hermaphrodite genitalia development, inductive cell migration, mitotic spindle organization and nucleus organization; npp-9 is predicted …
nrd-1	nrd-1 is an ortholog of human SCAF4 (SR-related CTD-associated factor 4) and SCAF8 (SR-related CTD-associated factor 8); nrd-1 is involved in embryo development and negative regulation of vulval development; nrd-1 is predicted to have nucleic acid binding activity and nucleotide binding activity, based on protein domain information; nrd-1 is expressed in the pharynx, hypodermis, reproductive syst…
oma-1	oma-1 encodes a zinc finger protein of the TIS11 finger type that is paralogous to OMA-2; while either oma-1 or oma-2 individually have no obvious mutant phenotype, oma-1 and oma-2 doubly mutant animals show defects in oocyte maturation, indicating that the two genes function redundantly in this process; whereas normal oocytes are released from meiotic prophase I arrest during oocyte maturation, …
oma-2	oma-2 encodes a zinc finger protein of the TIS11 finger type that is paralogous to OMA-1; while either oma-1 or oma-2 individually have no obvious mutant phenotype, oma-1 and oma-2 doubly mutant animals show defects in oocyte maturation, indicating that the two genes function redundantly in this process; whereas normal oocytes are released from meiotic prophase I arrest during oocyte maturation, …
par-3	par-3 encodes a PDZ domain-containing protein orthologous to mammalian atypical PKC isotype-specific interacting protein (ASIP) and Drosophila Bazooka; PAR-3 is required maternally for polarization of the zygote along the anterior-posterior (A-P) axis; PAR-3, PAR-6, and PKC-3 form a complex that localizes to the anterior cytoplasmic cortex of the one- and two-cell embryo; this localization is reg…
patr-1	Unknown
perm-1	perm-1 encodes a sugar modifying enzyme; perm-1 is required for formation of the eggshell permeability barrier, a distinct envelope that forms between the embryonic plasma membrane and the trilaminar eggshell.
pgl-1	pgl-1 encodes a predicted RNA-binding protein that contains a number of C-terminal RGG box motifs; PGL-1 activity is required at high temperatures during midlarval to adult stages for postembryonic germline development and hence fertility, and also for proper formation of the germline-specific P granules; PGL-1 protein, supplied maternally and embryonically, is a constitutive P granule component …
pitr-1	pitr-1 is an ortholog of human SLC20A1 (solute carrier family 20 (phosphate transporter), member 1) and SLC20A2 (solute carrier family 20 (phosphate transporter), member 2); pitr-1 is involved in embryo development, hermaphrodite genitalia development and negative regulation of vulval development; pitr-1 is predicted to have inorganic phosphate transmembrane transporter activity, based on protein…
plk-3	plk-3 encodes one of three C. elegans polo-like kinases; microarray analyses indicate that plk-3 transcripts are expressed maternally and downregulated in gonadal tissue mutant for deps-1, which encodes a novel, P granule-associated protein that promotes P granule assembly and germline RNA interference.
pme-1	parp-1 (formerly known as pme-1) encodes a poly(ADP-ribose) polymerase (PARP) orthologous to human PARP1 (OMIM:173870); PARP-1 has two N-terminal zinc fingers that probably bind DNA, and a C-terminal catalytic domain; PARP-1 exhibits poly(ADP-ribose) activity in vitro, which is blocked by mammalian PARP inhibitors; since these inhibitors also cause embryonic lethality in worms exposed to ionizing…
pqn-20	The protein product of this gene is predicted to contain a glutamine/asparagine (Q/N)-rich ('prion') domain, by the algorithm of Michelitsch and Weissman (as of the WS77 release of WormBase, i.e., in wormpep77).
pqn-59	pqn-59 encodes a protein containing a glutamine/asparagine (Q/N)-rich domain and similarity to the vertebrate ubiquitin-associated proteins UBAP2 and UBAP2L; microarray experiments indicate that pqn-59 is expressed maternally and embryonically and in situ hybridization studies show that pqn-59 mRNA exhibits strong germline expression; loss of pqn-59 activity via RNAi in a wild-type background res…
pqn-85	pqn-85 encodes an ortholog of budding yeast Scc2p, Drosophila NIPPED-B, and human NIPBL (OMIM:608667, mutated in Cornelia de Lange syndrome) that is required for resistance to double-stranded DNA breakage; PQN-85 is also required, with MAU-2 and SCC-3, for normal chromosome segregation and embryonic viability; pqn-85(RNAi) induces hypersensitivity to double-stranded breaks in DNA (manifested by a…
pqn-87	The protein product of this gene is predicted to contain a glutamine/asparagine (Q/N)-rich ('prion') domain, by the algorithm of Michelitsch and Weissman (as of the WS77 release of WormBase, i.e., in wormpep77).
prg-1	prg-1 encodes a novel, basic protein that is one of two C. elegans members of the Piwi subfamily of highly conserved Argonaut/Piwi proteins; during development, PRG-1 activity is essential for successful gametogenesis, normal levels of fertility, and accumulation of 21 U-RNAs (piRNAs), small RNAs expressed in the germ line; in addition, PRG-1 appears to act upstream of an siRNA pathway to regulat…
prp-8	prp-8 is orthologous to the human gene SIMILAR TO U5 SNRNP-SPECIFIC PROTEIN (220 KD), ORTHOLOG OF S.
ptc-1	ptc-1 encodes an ortholog of Drosophila PATCHED (PTC) and human PTCH which defines one of seven paralogous families of sterol sensing domain (SSD) proteins; PTC-1 is required for cytokinesis in the germline, but not in somatic cells (the converse of PTR-2's function, and a role conserved in C. briggsae); PTC-1 is also required to isolate meiotic germline nuclei from one another so that their nucl…
ptr-2	ptr-2 encodes an ortholog of Drosophila and human PTCHD3, which defines one of seven paralogous families of sterol sensing domain (SSD) proteins; PTR-2 is required for cytokinesis in somatic cells, but not in the germline (the converse of PTC-1's function); PTR-2 is partially required for normal molting from L4 to adult stages; PTR-2 is also required for normal male tail development, growth to fu…
puf-3	The puf-3 gene encodes a predicted RNA binding protein that is a member of the conserved PUF (Pumilio and FBF) family of RNA binding proteins; PUF-3 is expressed in the ovary and is required for multiple aspects of early embryogenesis including proper cell cycle timing, spindle positioning, and formation of the polar bodies and pronuclei.
puf-5	puf-5 encodes a Pumilio protein; PUF-5 is required, redundantly with PUF-6/7, for translational repression of glp-1 mRNA in oocytes (via specific elements in the 3' UTR site), and for normal oocyte maturation (growth, organization, nuclear enlargement, yolk uptake, and localization of RME-2 to the plasma membrane) and early embryogenesis (cell divisions and eggshell formation); since glp-1 mutati…
puf-6	The puf-6 gene encodes a predicted RNA binding protein that is a member of the conserved PUF (Pumilio and FBF) family of RNA binding proteins; PUF-6 appears to function redundantly with other PUF family members during primordial germ cell development, and interacts with GEX-3, a predicted transmembrane protein that is essential for embryonic tissue morphogenesis.
puf-7	puf-7 encodes a protein 97% identical to PUF-6 and functions redundantly with the other PUF genes, fbf-1, fbf-2, puf-6, and puf-8, during primordial germ cell development, based on combinatorial RNAi; interacts with NOS-2 in yeast two-hybrid screens.
pup-2	pup-2 encodes a template-independent poly(U) polymerase with 3'' end RNA substrates, orthologous to human ZCCHC6 and ZCCHC11, and paralogous to CID-1; like its paralog CID-1, PUP-2 is required for normally rapid growth and normally short lifespan; pup-2(RNAi) animals are slow-growing and abnormally long-lived; PUP-2 is paralogous to the GLD-2 family of poly(A) polymerases.
R11A8.7	The protein product of this gene is predicted to contain a glutamine/asparagine (Q/N)-rich ('prion') domain, by the algorithm of Michelitsch and Weissman (as of the WS77 release of WormBase, i.e., in wormpep77).
ran-3	ran-3 is an ortholog of human RCC1 (regulator of chromosome condensation 1); ran-3 is involved in RNA interference, embryo development, hermaphrodite genitalia development, mitotic spindle organization and nematode larval development.
rcor-1	rcor-1 is an ortholog of human RCOR3 (REST corepressor 3) and RCOR2 (REST corepressor 2); rcor-1 is predicted to have DNA binding activity, based on protein domain information.
rde-4	rde-4 encodes a protein containing two dsRNA-binding motifs; during the initiation phase of RNA interference (RNAi), RDE-4 appears to function in recognition and subsequent cleavage of long-trigger dsRNA molecules into small, interfering RNAs (siRNAs); RDE-4 exists in solution as a homodimer and binds long dsRNA with high affinity in a sequence-non-specific manner; in addition to forming a comple…
retr-1	Retrotransposon-like protein 1
rfc-1	rfc-1 is an ortholog of human RFC1 (replication factor C (activator 1) 1); rfc-1 is involved in cellular response to DNA damage stimulus, embryo development, nematode larval development, receptor-mediated endocytosis and reproduction; rfc-1 is predicted to have ATP binding activity and DNA clamp loader activity, based on protein domain information.
rga-3	rga-3 encodes a GTPase-activating protein (GAP); RNAi experiments predicted to target rga-3 and the related rga-4 gene result in early embryonic defects, specifically defects in cortical contractility, non-muscle myosin NMY-2 distribution, and the relative size of PAR protein domains; in vitro, RGA-3 positively regulates RHO-1 GTPase activity, consistent with genetic studies showing that the rga-…
rme-2	rme-2 encodes a member of the low-density lipoprotein (LDL) receptor superfamily; RME-2 functions as the C. elegans yolk receptor whose activity is required for yolk uptake during oogenesis; RME-2 is expressed in developing oocytes where it localizes at or near the cell surface.
rnp-8	rnp-8 is an ortholog of human RBM11 (RNA binding motif protein 11); rnp-8 is involved in feminization of hermaphroditic germ-line and positive regulation of polynucleotide adenylyltransferase activity; rnp-8 exhibits enzyme binding activity, poly(G) binding activity, and polynucleotide adenylyltransferase activator activity and is predicted to have nucleotide binding activity, based on protein do…
rnr-1	rnr-1 encodes the large subunit of ribonucleotide reductase; by homology, RNR-1 is predicted to function in deoxyribonucleotide biosynthesis; in C. elegans rnr-1 is an essential gene whose activity is required for reproduction and embryonic development.
rod-1	rod-1 encodes a novel protein that is orthologous to the Drosophila Rough Deal and mammalian KNTC1 kinetochore components; in C. elegans, ROD-1 functions as part of the RZZ (Rod/Zw10/Zwilch) complex that regulates microtubule attachment to the kinetochores; ROD-1 physically interacts with, and negatively regulates activity of, NDC-80, a member of the NDC80 complex that mediates end-coupled microt…
rpn-1	rpn-1 encodes a non-ATPase subunit of the 26S proteasome's 19S regulatory particle (RP) base subcomplex; rpn-1 activity is essential for embryonic, larval, and germline development; by homology, RPN-1 is predicted to function in unfolding and recognition of protein substrates and/or recycling of ubiquitin moieties during protein degradation.
rpn-2	rpn-2 encodes a non-ATPase subunit of the 26S proteasome's 19S regulatory paritcle (RP) base subcomplex; RPN-2 is required for embryonic, larval, and germline development and by homology, is predicted to function in unfolding and recognition of protein substrates and/or recycling of ubiquitin moieties during protein degradation; RPN-2 is expressed sporadically at all stages of development in the …
ruvb-1	ruvb-1 encodes a AAA+ ATPase orthologous to the RUVBL1 family of ATPases; ruvb-1 functions as a component of the TOR signaling pathway that promotes localization of the box C/D snoRNP complex to nucleoli, thus enabling robust protein synthesis; ruvb-1 mutations strongly suppress pha-4 mutations, suggesting that pha-4 and the CeTOR pathway antagonize one another to regulate larval development and …
sao-1	sao-1 encodes a novel GYF domain-containing protein that is conserved amongst nematodes; maternally provided SAO-1 functions together with SEL-10, a component of an E3 ubiquitin ligase with which it physically interacts, to negatively regulate the Notch receptor signaling pathway in the early embryo; mutations in sao-1 also suppress early cytokinesis defects in rfl-1 mutant embryos (rfl-1 encodes…
sec-16	sec-16 encodes a scaffolding protein homologous to human SEC-16A (OMIM: 612854); SEC-16 directly interacts with TFG-1; SEC-16 localizes to endoplasmic reticulum exit sites with both TFG-1 and COPII machinery; levels of SEC-16 correlates with those of TFG-1, regardless of whether they were high or low SEC-16 requires TFG-1 to accumulate normally and TFG-1 requires SEC-16 for its localization on en…
sgt-1	sgt-1 is an ortholog of human SGTA (small glutamine-rich tetratricopeptide repeat (TPR)-containing, alpha) and SGTB (small glutamine-rich tetratricopeptide repeat (TPR)-containing, beta); sgt-1 is involved in embryo development, nematode larval development and reproduction; sgt-1 is expressed in the pharynx, intestine, and the body wall musculature.
smc-3	smc-3 is an ortholog of human SMC3 (structural maintenance of chromosomes 3); smc-3 is involved in chromosome condensation, chromosome segregation, collagen and cuticulin-based cuticle development, embryo development, hermaphrodite genitalia development, locomotion, mitotic spindle midzone assembly, protein phosphorylation and receptor-mediated endocytosis; smc-3 is predicted to have ATP binding …
smc-4	The smc-4 gene encodes a homolog of the SMC4 subunit of mitotic condensin; SMC-4 acts with MIX-1 to enable chromosome segregation.
smc-6	smc-6 is an ortholog of human SMC6 (structural maintenance of chromosomes 6); smc-6 is involved in embryo development; smc-6 is predicted to have ATP binding activity, based on protein domain information; smc-6 is expressed in the germ line; smc-6 is localized to the condensed nuclear chromosome and the nucleoplasm.
spat-2	SPAT-2 encodes an unfamiliar protein with no obvious homologs outside of nematodes, and with several stretches of low-complexity sequence that may be nonglobular; SPAT-2 is specifically required for PAR protein-dependent cell-polarity; as with par-3, par-6, pkc-3, and cdc-42, RNAi of spat-2 suppresses the embryonic lethality of par-2(it5ts) at restrictive temperature.
spd-2	spd-2 encodes a protein with three predicted coiled-coil domains; SPD-2 activity is essential for centrosome maturation and duplication, and hence for proper mitotic spindle assembly; in regulating the early steps of centrosome maturation, SPD-2 acts together with the coiled-coil protein SPD-5, the Aurora-A kinase AIR-1, and the cytoplasmic dynein DHC-1; in regulating centrosome duplication, SPD-…
spn-4	spn-4 encodes a protein containing an RNP-type RNA-binding domain; SPN-4 is required for rotation, but not polarization, of the mitotic spindle in the P1 blastomere of the two-cell stage embryo; SPN-4 is also required for mesectoderm and mesendoderm formation in conjunction with proper localization of maternal cell-fate determinants such as SKN-1; in addition, SPN-4 binds the glp-1 3' UTR and is …
sqv-5	sqv-5 encodes a chondroitin synthase that both initiates and elongates chondroitin chains (unlike human chondroitin synthase, which only elongates them); SQV-5 is required for cytokinesis (e.g., at the one-cell embryo stage), gonad migration, and vulval morphogenesis (by expanding the extracellular space of the vulva in L4 larvae); the common requirement for SQV-5 in both processes may be to prom…
srgp-1	srgp-1 encodes the ortholog of the mammalian srGAP proteins, which are downstream effectors of the Slit-Robo neuronal guidance pathway and act as negative regulators of neuronal migration; srgp-1 positively regulates cell-cell adhesion during embryonic development and is required along with catenins, hmp-1 and hmp-2 for viability; srgp-1 also functions in engulfing cells to negatively regulate en…
sumv-1	sumv-1 encodes a protein with similarity to the KAT8 NLS2 non-enzymatic subunit of the mammalian KAT8/MOF histone acetyltransferase complex.
sup-17	sup-17 encodes an ADAM protein, an integral membrane disintegrin and zinc-activated metalloproteinase, orthologous to Drosophila and mouse KUZBANIAN and the vertebrate ADAM10 proteins; SUP-17 is required maternally for embryonic development and plays a role in LIN-12/Notch-mediated cell signaling required for several cell fate decisions during vulval development; SUP-17 is also required for norma…
swsn-7	swsn-7 is an ortholog of human ARID2 (AT rich interactive domain 2 (ARID, RFX-like)); swsn-7 is involved in apoptotic process, body morphogenesis, cellular response to DNA damage stimulus, embryo development, hermaphrodite genitalia development, nematode larval development, receptor-mediated endocytosis and striated muscle myosin thick filament assembly; swsn-7 is predicted to have DNA binding ac…
szy-20	szy-20 encodes a conserved RNA binding protein; szy-20 functions to negatively regulate centrosome size, duplication, and microtubule-nucleating capacity by limiting the amount of centriolar and pericentriolar material, such as gamma-tubulin and ZYG-1, SPD-2, and SPD-5, at the centrosomes; SZY-20 also plays a role in cytokinesis, centrosome attachment to the nucleus, mitotic metaphase spindle len…
T05F1.2	T05F1.2 encodes a novel protein; in situ hybridization studies indicate that T05F1.2 mRNA is expressed in the medial germline.
T05H10.1	T05H10.1 is an ortholog of human USP47 (ubiquitin specific peptidase 47); T05H10.1 is involved in reproduction; T05H10.1 is predicted to have ubiquitinyl hydrolase activity, based on protein domain information; T05H10.1 is expressed in the nervous system and the germ line; T05H10.1 is localized to the cytoplasm.
T07F8.4	T07F8.4 is an ortholog of human MIER1 (mesoderm induction early response 1, transcriptional regulator), MIER2 (mesoderm induction early response 1, family member 2) and MIER3 (mesoderm induction early response 1, family member 3); T07F8.4 is involved in body morphogenesis and reproduction; T07F8.4 is predicted to have DNA binding activity, based on protein domain information; T07F8.4 is expressed…
T08A11.2	T08A11.2 encodes the C. elegans ortholog of splicing factor 3b subunit 1, also known as SAP155; by homology, the product of T08A11.2 is predicted to be a component of the U2 snRNP that is required for pre-mRNA splicing; large-scale RNAi assays indicate that T08A11.2 activity is essential for a number of processes including embryonic development, normal adult lifespan, vulval morphogenesis, locomo…
T11G6.5	T11G6.5 is an ortholog of human FAM208B (family with sequence similarity 208, member B) and FAM208A (family with sequence similarity 208, member A); T11G6.5 is involved in apoptotic process and reproduction.
T13F2.6	T13F2.6 is involved in embryo development and lipid storage
T19B4.5	T19B4.5 is involved in RNA interference, embryo development and reproduction.
T21B10.3	T21B10.3 is involved in embryo development, hermaphrodite genitalia development and locomotion.
T22F3.3	T22F3.3 is orthologous to the human glycogen phosphorylase isozymes found in the muscle (PYGM), liver (PYGL) and brain (PYGB); T22F3.3 is down-regulated in efl-1/E2F transcription factor and dpl-1/DP (E2F-heterodimerization partner) mutants and has putative E2F consensus sites.
T24D1.3	T24D1.3 is involved in axon guidance, axonal fasciculation, dendrite development and embryo development.
T28B11.1	T28B11.1 encodes a protein containing an F-box, a motif predicted to mediate protein-protein interactions either with homologs of yeast Skp1 or with other proteins; about 5% to 15% of T28B11.1 transcripts are RNA edited to change A to G resulting in a change to residue 369 from an K to a E.
tag-153	tag-153 is an ortholog of human CNOT2 (CCR4-NOT transcription complex, subunit 2); microarray, tiling array, and RNA sequencing studies indicate that tag-153 is regulated by cyc-1, daf-12, tatn-1, emr-1, lem-2, tdp-1, sir-2.1, ain-1, ain-2, slr-2, fbf-1, gld-1, isp-1, and lin-35; RNA sequencing and microarray studies indicate that tag-153 is regulated by Rotenone, Progesterone, Testosterone, Resv…
tcc-1	tcc-1 is localized to the endoplasmic reticulum membrane.
tlk-1	tlk-1 encodes, through alternative splicing, two isoforms of a Tousled-class serine/threonine protein kinase; TLK-1A/B are orthologous to Tousled from A. thaliana; tlk-1(RNAi) embryos have, compared to normal embryos, reduced phosphorylation of the RNA polymerase II C-terminal domain at Serine-2 and methylation of histone H3 at Lysine-36 (posttranslational modifications associated with transcript…
top-2	top-2 is an ortholog of human TOP2A (topoisomerase (DNA) II alpha); top-2 is involved in embryo development; top-2 is predicted to have ATP binding activity, DNA binding activity, and DNA topoisomerase type II (ATP-hydrolyzing) activity, based on protein domain information.
tpxl-1	tpxl-1 encodes the C. elegans ortholog of Xenopus laevis TPX2; during mitosis, TPXL-1 activity is required for activation and localization of the AIR-1 Aurora A kinase to mitotic spindles, and thus for proper mitotic spindle assembly; like TPX2, TPXL-1 physically interacts with the Aurora A kinase AIR-1 in vitro, and colocalizes with AIR-1 at the centrosome, particularly the outer centrosomal lay…
trcs-2	trcs-2 is involved in embryo development and reproduction.
tsn-1	tsn-1 encodes the C. elegans ortholog of Tudor-SN (tudor staphylococcal nuclease); TSN-1 is a component of the RNA-induced silencing complex (RISC) and its activity is required for proper function of the let-7 miRNA in vivo; TSN-1 is found in both the nucleus and the cytosol.
uba-1	uba-1 encodes the only known ubiquitin-activating enzyme in C. elegans and is orthologous to Saccharomyces cerevisiae UBA1 and human UBE1; UBA-1 is essential for embryogenesis and larval development and is required for proper formation of the male tail, sperm fertility, proper body size, meiotic progression in the embryo and germline development; by homology, UBA-1 is predicted to function in an …
ulp-4	ulp-4 is an ortholog of human SENP7 (SUMO1/sentrin specific peptidase 7) and SENP6 (SUMO1/sentrin specific peptidase 6); ulp-4 is involved in body morphogenesis, embryo development, hermaphrodite genitalia development, oviposition and protein desumoylation; ulp-4 is predicted to have cysteine-type peptidase activity, based on protein domain information; ulp-4 is expressed in the pharynx, certain …
usp-48	usp-48 is an ortholog of human USP48 (ubiquitin specific peptidase 48); usp-48 is involved in apoptotic process, determination of adult lifespan, hermaphrodite genitalia development, locomotion, negative regulation of vulval development, regulation of cell proliferation and regulation of meiotic nuclear division; usp-48 is predicted to have ubiquitinyl hydrolase activity, based on protein domain …
vbh-1	vbh-1 encodes a DEAD-box RNA helicase with similarity to Drosophila Vasa and Belle; vbh-1 activity is required for the proper timing of the sperm-oocyte switch during germ line development; vbh-1 also plays a role in embryonic development; in regulating germ line development, vbh-1 appears to function at least partially redundantly with laf-1, which also encodes a DEAD-box RNA helicase; VBH-1 is …
W08E12.7	W08E12.7 is an ortholog of human PA2G4 (proliferation-associated 2G4); W08E12.7 is predicted to have transcription factor activity, sequence-specific DNA binding, based on protein domain information; W08E12.7 is expressed in the pharynx, gonad, and the intestine.
wago-1	wago-1 is an ortholog of members of the human AGO, PIWIL (Argonaute/PIWI) family including AGO1; wago-1 exhibits DEAD/H-box RNA helicase binding activity and is predicted to have nucleic acid binding activity, based on protein domain information; wago-1 is expressed in the germ line; wago-1 is localized to the P granule.
wago-2	wago-2 is an ortholog of members of the human AGO, PIWIL (Argonaute/PIWI) family including AGO1; wago-2 is involved in embryo development and reproduction; wago-2 is predicted to have nucleic acid binding activity, based on protein domain information.
wee-1.3	wee-1.3 encodes one of two C. elegans homologs of the Wee1 family of dual-specificity protein kinases (wee-1.1 encodes the second homolog; wee-1.2 is a pseudogene); in particular, WEE-1.3 is related to the membrane-associated vertebrate MYT1 kinases.
wnk-1	wnk-1 is orthologous to the human gene PROTEIN KINASE, LYSINE-DEFICIENT 1 (PRKWNK1; OMIM:605232), which when mutated leads to pseudohypoaldosteronism type II.
xnd-1	xnd-1 is involved in meiotic chromosome segregation; xnd-1 is expressed in the pharynx, nervous system, and the germ line.
xpc-1	xpc-1 is an ortholog of human XPC (xeroderma pigmentosum, complementation group C); xpc-1 is involved in apoptotic process; xpc-1 is predicted to have damaged DNA binding activity, based on protein domain information; xpc-1 is expressed in the nervous system and the intestine.
xpo-1	xpo-1 encodes exportin-1, an importin-beta-like protein orthologous to Drosophila, vertebrate, and yeast exportin-1/CRM1; XPO-1 is predicted to function as a nuclear export receptor for proteins containing leucine-rich nuclear export signals; in C. elegans, XPO-1 is essential for embryogenesis and larval development, and may also be required for normal body morphology and postembryonic growth rat…
xpo-3	imb-6 encodes an importin-beta-like protein orthologous to vertebrate Exportin-t, a specific mediator of tRNA export from the nucleus; IMB-6 is predicted to function by binding tRNAs directly in the presence of the RAN-1 GTPase and facilitating their nucleocytoplasmic transport; in C. elegans, loss of imb-6 function via RNA-mediated interference (RNAi) does not result in any obvious abnormalities.
Y10G11A.90	RNA sequencing studies indicate that Y10G11A.90 is regulated by tatn-1 and puf-8; RNA sequencing studies indicate that Y10G11A.90 is regulated by Rotenone.
Y41E3.11	Y41E3.11 is an ortholog of human HNRNPUL1 (heterogeneous nuclear ribonucleoprotein U-like 1), HNRNPU (heterogeneous nuclear ribonucleoprotein U (scaffold attachment factor A)) and HNRNPUL2 (heterogeneous nuclear ribonucleoprotein U-like 2); Y41E3.11 is involved in embryo development, germ cell development, lipid storage, locomotion, nematode larval development, regulation of cell proliferation an…
Y48A6B.10	Microarray and RNA sequencing studies indicate that Y48A6B.10 is regulated by cyc-1, spe-44, tdp-1, and nuo-6; RNA sequencing and microarray studies indicate that Y48A6B.10 is regulated by Rotenone, Progesterone, Dibromoacetic acid, and adsorbable organic bromine compounds; microarray studies indicate that Y48A6B.10 is enriched in the PVD and OLL neurons.
Y57A10A.31	Y57A10A.31 is an ortholog of human RNF216 (ring finger protein 216); Y57A10A.31 is involved in reproduction; Y57A10A.31 is predicted to have zinc ion binding activity, based on protein domain information.
Y65A5A.2	Microarray, tiling array, and RNA sequencing studies indicate that Y65A5A.2 is regulated by cyc-1, daf-12, hpl-2, tatn-1, emr-1, lem-2, puf-8, gld-2, clk-1, tdp-1, aak-2, crtc-1, eri-1, rrf-2, and lin-35; RNA sequencing and microarray studies indicate that Y65A5A.2 is regulated by Rotenone, Progesterone, and Atrazine; tiling array studies indicate that Y65A5A.2 is enriched in the pharyngeal muscl…
Y67H2A.10	Y67H2A.10 encodes a divergent ortholog of S. cerevisiae SFP1p; in yeast, and probably other eukaryotes, SFP1p is a stress-modulated transcription factor; Y67H2A.10's orthology is invisible in its primary sequence alone, but is detectable by examining the Brugia malayi ortholog of SFP1p, 14538
Y82E9BR.19	Y82E9BR.19 is an ortholog of human UHMK1 (U2AF y motif (UHM) kinase 1); microarray and RNA sequencing studies indicate that Y82E9BR.19 is regulated by cyc-1, eat-2, tatn-1, and tdp-1; RNA sequencing studies indicate that Y82E9BR.19 is regulated by Rotenone.
zbp-1	The protein product of this gene is predicted to contain a glutamine/asparagine (Q/N)-rich ('prion') domain, by the algorithm of Michelitsch and Weissman (as of the WS77 release of WormBase, i.e., in wormpep77).
ZK370.4	ZK370.4 is an ortholog of human PNPLA6 (patatin-like phospholipase domain containing 6) and PNPLA7 (patatin-like phospholipase domain containing 7); ZK370.4 is expressed in the pharynx, nervous system, reproductive system, intestine, and the body wall musculature.
ZK688.5	ZK688.5 is an ortholog of human BAG6 (BCL2-associated athanogene 6); ZK688.5 is involved in reproduction.
zyg-9	zyg-9 encodes a predicted microtubule-association protein (MAP) of the XMAP215 family; during early embryonic development, maternal zyg-9 activity is required for microtubule-dependent processes such as meiotic and mitotic spindle organization and pronuclear migration; further, zyg-9 is essential for formation of long astral microtubules; ZYG-9 is required for centrosomal localization of TAC-1, t…

## Sheet: WTPhe Down & WTStv Up seesaw
Table S2. Seesaw genes
WTPhe down::WTStv up seesaw genes	WormBase (WS253) overview
acbp-1	acbp-1 encodes a highly conserved protein containing a functional acyl-CoA-binding binding domain orthologous to human DBI (Diazepam Binding inhibitor) (OMIM: 125950) required for protein stability and ligand binding; acyl-CoA proteins are required for lipid droplet morphology and lipid storage function; acbp-1 mutants have reduced triglycerides, aberrant lipid droplet morphology and number in th…
acbp-3	acbp-3 encodes a highly conserved protein containing a functional acyl-CoA-binding binding domain required for protein stability and ligand binding; mutant contains approximately 30% fewer lipid droplets and 20% less triglycerides; loss of ACBP-3 results in 35-40% reduction in lipid chain unsaturation; ACBP-3::GFP is predominantly expressed in hypodermis, body wall muscles and pharynx.
ads-1	ads-1 is an ortholog of human AGPS (alkylglycerone phosphate synthase; OMIM:603051) that is required for the biosynthesis of ether lipids; mutation of human AGPS leads to type 3 rhizomelic chondrodysplasia punctata (OMIM:600121).
arf-1.1	arf-1.1 encodes a member of the ADP-ribosylation factor family.
asp-1	asp-1 encodes a homolog of cathepsin D aspartic protease; it is transcribed exclusively in intestinal cells of the late embryo and early larvae and is not observed in older larvae or adults; ASP-1 is dispensable for neuronal degeneration.
asp-10	asp-10 is an ortholog of human NAPSA (napsin A aspartic peptidase), REN (renin) and CTSD (cathepsin D); asp-10 is involved in reproduction; asp-10 is predicted to have aspartic-type endopeptidase activity, based on protein domain information.
asp-3	asp-3 encodes an aspartyl protease homolog that is required, in parallel with ASP-4 but downstream of CLP-1 and TRA-3, for degenerative (necrotic-like) cell death in neurons induced by mutations such as mec-4(d), deg-3(d), or gsa-1(gf).
asp-4	asp-4 encodes an aspartyl protease homolog that is required, in parallel with ASP-3 but downstream of CLP-1 and TRA-3, for degenerative (necrotic-like) cell death in neurons induced by mutations such as mec-4(d), deg-3(d), or gsa-1(gf).
asp-5	asp-5 is an ortholog of human NAPSA (napsin A aspartic peptidase), REN (renin) and CTSD (cathepsin D); asp-5 is involved in cell death and locomotion; asp-5 is predicted to have aspartic-type endopeptidase activity, based on protein domain information; asp-5 is expressed in the intestine.
asp-6	aspartic protease.
atp-6	The atp-6 gene resides on the mitochondrial chromosome, and encodes the protein ATP synthase subunit a; this is the C. elegans homolog of the MT-ATP6 mitochondrial membrane ATP synthase (Complex V).
B0035.13	Microarray and RNA sequencing studies indicate that B0035.13 is regulated by daf-12, zfp-1, clk-1, cid-1, bar-1, tdp-1, sir-2.1, slr-2, dpy-9, dpy-10, osm-7, osm-8, osm-11, cdk-4, cyd-1, alg-1, mir-35, and ain-2; microarray and RNA sequencing studies indicate that B0035.13 is regulated by Aldicarb, Tryptophan, 1-methylnicotinamide, Methylmercuric chloride, Rotenone, Estrogen, Progesterone, Testos…
C02E7.7	RNA sequencing and microarray studies indicate that C02E7.7 is regulated by Methylmercury hydroxide, 1-methylnicotinamide, Nicotinic acid, Rotenone, Cholestanol, Estrogen, Progesterone, Testosterone, Resveratrol, Humic substances, Selenium, Colistin, Dafa#1, and adsorbable organic bromine compounds; tiling array and microarray studies indicate that C02E7.7 is enriched in the germline precursor ce…
C04H5.7	Microarray and RNA sequencing studies indicate that C04H5.7 is regulated by cyc-1, tatn-1, drh-3, daf-2, spr-5, dpy-9, dpy-10, mir-243, tdp-1, alg-1, isp-1, and oga-1; microarray and RNA sequencing studies indicate that C04H5.7 is regulated by Lithium Chloride, Heme, Diallyl trisulfide, Rotenone, Deoxyglucose, Humic substances, and Paraquat; tiling array and RNA sequencing studies indicate that C…
C08E8.4	C08E8.4 is involved in innate immune response.
C08F11.12	Microarray and RNA sequencing studies indicate that C08F11.12 is regulated by cyc-1, sma-2, ZK1236.1, hlh-30, daf-2, sir-2.1, dys-1, spr-5, dpy-9, dpy-10, osm-11, mir-243, hcf-1, tdp-1, alg-1, daf-10, and nuo-6; microarray and RNA sequencing studies indicate that C08F11.12 is regulated by Hydrogen Sulfide, Nitric Oxide, Methylmercuric chloride, Cholestanol, Estrogen, Progesterone, Humic substance…
C10G8.4	C10G8.4 encodes a putative secreted TIL-domain protease inhibitor paralogous to SWM-1, ISL-1, and the products of 11 other C. elegans genes; C10G8.4 and its relatives are collectively similar to other TIL-domain protease inhibitors from nematodes, insects, and vertebrates; C10G8.4 has no obvious function in mass RNAi assays.
C15H9.9	C15H9.9 is expressed in the marginal cell.
C17F4.7	Microarray and proteomic studies indicate that C17F4.7 is regulated by cid-1, sma-2, age-1, nhr-8, gld-1, let-7, set-2, tdp-1, alg-1, tbx-2, isp-1, and nuo-6; microarray and RNA sequencing studies indicate that C17F4.7 is regulated by Cholesterol, Lathosterol, Heme, Methylmercury hydroxide, Cadmium, Chlorpyrifos, Diazinon, Colistin, and Tyrosol; tiling array and microarray studies indicate that C…
C17H12.8	RNA sequencing and microarray studies indicate that C17H12.8 is regulated by 1-methylnicotinamide, Methylmercuric chloride, Rotenone, Rifampin, Progesterone, Testosterone, Acrylamide, Cadmium, Fluoranthene, Humic substances, Copper Sulfate, and adsorbable organic bromine compounds; tiling array studies indicate that C17H12.8 is enriched in the intestine and pharyngeal muscle cell and in the PVD a…
C18A11.1	RNA sequencing and microarray studies indicate that C18A11.1 is regulated by 1-methylnicotinamide, Methylmercuric chloride, Cholestanol, Progesterone, Testosterone, Fluoranthene, Cry5B, Chlorpyrifos, Diazinon, Humic substances, and adsorbable organic bromine compounds; microarray and tiling array studies indicate that C18A11.1 is enriched in the pharynx, coelomocytes, and intestine and in the dop…
C23H5.8	Microarray and RNA sequencing studies indicate that C23H5.8 is regulated by isp-1, atfs-1, spg-7, nhr-114, wdr-23, emr-1, lem-2, clk-1, sir-2.1, mdt-15, dpy-9, dpy-10, fbf-1, mir-243, tax-6, lin-54, hcf-1, tdp-1, gei-8, and nuo-6; RNA sequencing and microarray studies indicate that C23H5.8 is regulated by Methylmercury hydroxide, Methylmercuric chloride, Rotenone, Estrogen, Progesterone, D-Glucos…
C24B9.3	C24B9.3 is an ortholog of human VIT (vitrin), MATN1 (matrilin 1, cartilage matrix protein), COCH (cochlin), MATN2 (matrilin 2), VWA2 (von Willebrand factor A domain containing 2), MATN3 (matrilin 3) and MATN4 (matrilin 4) and members of the Fibronectin type III domain containing family including VWA1 and COL (Collagens) family including COL6A5; microarray studies indicate that C24B9.3 is regulate…
C29F7.3	C29F7.3 is an ortholog of human CMPK1 (cytidine monophosphate (UMP-CMP) kinase 1, cytosolic); C29F7.3 is involved in UDP biosynthetic process; C29F7.3 exhibits UMP kinase activity and is predicted to have ATP binding activity and cytidylate kinase activity, based on protein domain information; C29F7.3 is expressed in the pharynx, hypodermis, and the intestine.
C31C9.2	C31C9.2 is orthologous to the human gene PHOSPHOGLYCERATE DEHYDROGENASE (PHGDH; OMIM:606879), which when mutated leads to phosphoglycerate dehydrogenase deficiency.
C35B1.5	C35B1.5 is an ortholog of human NXNL1 (nucleoredoxin-like 1) and NXNL2 (nucleoredoxin-like 2); RNA sequencing and microarray studies indicate that C35B1.5 is regulated by Rotenone, Cholestanol, Progesterone, Testosterone, Acrylamide, Humic substances, and Paraquat; tiling array and microarray studies indicate that C35B1.5 is enriched in the excretory cell and intestine and in the GABAergic neuron…
C45B2.1	RNA sequencing and microarray studies indicate that C45B2.1 is regulated by Rotenone, Rifampin, Deoxyglucose, Acrylamide, Humic substances, Copper Sulfate, Paraquat, and Dafa#1; tiling array and RNA sequencing studies indicate that C45B2.1 is enriched in the cephalic sheath cell, excretory cell, hypodermis, and germ line and in the dopaminergic neurons.
C49F5.7	Microarray and RNA sequencing studies indicate that C49F5.7 is regulated by Methylmercuric chloride, Rotenone, Cholestanol, Progesterone, Resveratrol, and Humic substances; tiling array, RNA sequencing, and microarray studies indicate that C49F5.7 is enriched in the hypodermis, germ line, and intestine and in the NSM neurons.
C50F4.1	RNA sequencing and microarray studies indicate that C50F4.1 is regulated by 1-methylnicotinamide, Cholestanol, Estrogen, Progesterone, Testosterone, Deoxyglucose, Atrazine, Humic substances, single-walled carbon nanotubes, Paraquat, and Colistin; microarray and tiling array studies indicate that C50F4.1 is enriched in the intestine and pharyngeal muscle cell and in neurons including the PVD and O…
C54E4.2	test-1 is an ortholog of human SPOCK3 (sparc/osteonectin, cwcv and kazal-like domains proteoglycan (testican) 3), SPOCK1 (sparc/osteonectin, cwcv and kazal-like domains proteoglycan (testican) 1) and SPOCK2 (sparc/osteonectin, cwcv and kazal-like domains proteoglycan (testican) 2); test-1 is predicted to have calcium ion binding activity, based on protein domain information.
clec-150	Microarray, proteomic, and RNA sequencing studies indicate that clec-150 is regulated by cyc-1, cid-1, gld-1, let-7, lin-35, alg-1, dpy-9, dpy-10, osm-7, osm-8, osm-11, cdk-4, cyd-1, tdp-1, gei-8, and tbx-2; microarray studies indicate that clec-150 is regulated by Fluoranthene, Chlorpyrifos, Humic substances, and Paraquat; tiling array and microarray studies indicate that clec-150 is enriched in…
clec-50	clec-50 is an ortholog of members of the human COLEC (Collectins) family including COLEC11; clec-50 is expressed in the intestine.
clec-62	clec-62 is involved in innate immune response.
clec-63	clec-63 is expressed in the intestine and the germ line.
clec-65	clec-65 is expressed in the intestine.
clec-85	clec-65 is expressed in the intestine.
cnc-2	cnc-2 encodes one of eleven C. elegans caenacin peptides; cnc-2 functions as a secreted antimicrobial peptide in the innate immune response: cnc-2 expression is strongly induced in the epidermis upon infection by the fungal pathogen and overexpression of cnc-2 promotes survival after D. coniospora infection; cnc-2 expression is also induced upon infection by the Gram negative bacterium Serratia m…
cnc-3	cnc-3 encodes one of eleven C. elegans caenacin peptides; CNC-3 is predicted to be a secreted protein that, based upon similarity to CNC-2, -4, and -6, may function as an antimicrobial peptide in the innate immune response.
cnc-8	cnc-8 encodes one of eleven C. elegans caenacin peptides.
col-10	col-10 encodes a collagen protein; expressed exclusively in hypodermal cells
col-101	col-101 encodes a cuticle collagen; loss of col-101 via large-scale RNAi screens results in animals that are pale and slow growing.
col-103	col-103 encodes a collagen.
col-104	col-104 is an ortholog of human ADIPOQ (adiponectin, C1Q and collagen domain containing), C1QTNF9B (C1q and tumor necrosis factor related protein 9B), C1QTNF9 (C1q and tumor necrosis factor related protein 9), OTOL1 (otolin 1) and C1QTNF2 (C1q and tumor necrosis factor related protein 2) and members of the COL (Collagens) family including COL4A2; col-104 is a structural constituent of cuticle, ba…
col-106	col-106 encodes a predicted cuticular collagen.
col-107	col-107 is an ortholog of human SFTPD (surfactant protein D); col-107 is a structural constituent of cuticle, based on protein domain information.
col-117	col-117 is an ortholog of members of the human COL (Collagens) family including COL4A2; col-117 is involved in body morphogenesis, lipid storage, locomotion, nematode larval development and receptor-mediated endocytosis; col-117 is a structural constituent of cuticle, based on protein domain information.
col-12	col-12 encodes a member of the collagen superfamily containing collagen triple helix repeats (20 copies); expressed throughout development but expression peaks after each larval molt when new cuticle is being secreted and deposited, and after the L4 to adult larval molt.
col-122	col-122 is an ortholog of human COL26A1 (collagen, type XXVI, alpha 1) and members of the COL (Collagens) family including COL22A1; col-122 is involved in body morphogenesis and locomotion; col-122 is a structural constituent of cuticle, based on protein domain information.
col-124	col-124 is an ortholog of human SFTPD (surfactant protein D); col-124 is a structural constituent of cuticle, based on protein domain information.
col-125	col-125 is an ortholog of human MARCO (macrophage receptor with collagenous structure) and members of the COL (Collagens) family including COL4A2; col-125 is involved in body morphogenesis, lipid storage, locomotion, nematode larval development and receptor-mediated endocytosis; col-125 is a structural constituent of cuticle, based on protein domain information.
col-140	col-140 is an ortholog of human SFTPD (surfactant protein D) and members of the COL (Collagens) family including COL4A2; col-140 is a structural constituent of cuticle, based on protein domain information.
col-143	col-143 is an ortholog of human SFTPD (surfactant protein D); col-143 is a structural constituent of cuticle, based on protein domain information.
col-178	col-178 is an ortholog of human MARCO (macrophage receptor with collagenous structure); col-178 is involved in defense response and lipid storage; col-178 is a structural constituent of cuticle, based on protein domain information; col-178 is expressed widely.
col-179	col-179 is an ortholog of human MARCO (macrophage receptor with collagenous structure); col-179 is involved in defense response to Gram-negative bacterium, innate immune response and lipid storage; col-179 is a structural constituent of cuticle, based on protein domain information.
col-181	col-181 is homologous to the human gene PRO ALPHA 1(I) COLLAGEN (COL1A1; OMIM:120150), which when mutated leads to osteogenesis imperfecta.
col-184	col-184 is an ortholog of human SFTPD (surfactant protein D); col-184 is involved in embryo development; col-184 is a structural constituent of cuticle, based on protein domain information.
col-19	col-19 encodes a member of the collagen superfamily containing collagen triple helix repeats (20 copies) that is required for normal structure of the alae; expressed during the L2-to-dauer and L4-to-adult molts with strongest expression in adult animals.
col-20	col-20 encodes a collagen; its expression pattern and mutant phenotypes are unknown.
col-65	col-65 is an ortholog of human SFTPD (surfactant protein D); col-65 is a structural constituent of cuticle, based on protein domain information.
col-77	col-77 encodes a cuticular collagen; as loss of col-77 activity via RNAi screens results in no obvious defects, the precise role of col-77 in C. elegans development and/or behavior is not yet known.
col-8	col-8 encodes a collagen, individually dispensable for viability and gross morphology, which is specifically expressed in dauers and adults but not in eggs or L4 larvae, like col-7, col-18, and col-19; the amino- and carboxyl-terminal cysteine-rich regions of COL-8 are most closely related to those of COL-19, COL-35, and COL-39.
col-98	col-98 is involved in body morphogenesis and locomotion; col-98 is a structural constituent of cuticle, based on protein domain information.
comt-3	comt-3 is an ortholog of human COMTD1 (catechol-O-methyltransferase domain containing 1); comt-3 is predicted to have O-methyltransferase activity, based on protein domain information.
cpg-9	cpg-9 encodes a small (69-residue), putatively secreted protein with 4 potential chondroitin attachment sites, 2 of them verified by mass spectrometry; CPG-9 has no obvious function in mass RNAi assays.
cpi-1	cpi-1 encodes a homolog of cysteine protease inhibitors (cystatins); cpi-1 is at least superficially dispensable for viability and gross morphology.
cpn-3	cpn-3 encodes a calponin homolog, most closely related to its paralog CPN-4 in C. elegans; CPN-3 is more similar to the calponin paralogs transgelin (SM22 alpha) or neuronal protein NP25 than to calponin per se.
cpr-1	cpr-1 encodes a cysteine protease of the cathepsin B-like cysteine protease family; cpr-1 appears to be required for embryogenesis; cpr-1 is specifically expressed in the gut of all stages except the embryo and around developing embryos in the gonad; expression of cpr-1 is regulated by three promoter GATA motifs.
ctc-2	The ctc-2 gene resides on the mitochondrial chromosome, and encodes the protein cytochrome c oxidase subunit 2; cytochrome c oxidase is the component of the respiratory chain that catalyzes the reduction of oxygen to water; CTC-2 is one of the 3 subunits (1-3) that forms the functional core of the enzyme complex.
cth-1	cth-1 encodes a putative cystathionine gamma-lyase; CTH-1 is orthologous to human CTH (OMIM:607657, mutated in cystathioninuria), extremely similar to its paralog CTH-2, and also paralogous to CBL-1; either CTH-1, or CTH-2, or both proteins weakly inhibit DHC-1 in vivo.
D1054.10	Microarray, proteomic, and RNA sequencing studies indicate that D1054.10 is regulated by cid-1, sma-2, sma-4, gld-1, let-7, blmp-1, tdp-1, daf-2, sir-2.1, dpy-9, dpy-10, mir-243, aak-2, crh-1, tax-6, and daf-16; microarray studies indicate that D1054.10 is regulated by Heme, Cholestanol, Estrogen, Progesterone, Testosterone, Resveratrol, Chlorpyrifos, and Diazinon; chronogram analysis, tiling arr…
D1086.3	Microarray studies indicate that D1086.3 is regulated by Heme, Methylmercuric chloride, Cholestanol, Estrogen, Progesterone, Testosterone, Deoxyglucose, Fluoranthene, Diazinon, Chlorpyrifos, Humic substances, RPW-24, and adsorbable organic bromine compounds; tiling array and microarray studies indicate that D1086.3 is enriched in the cephalic sheath cell, hypodermis, and hermaphrodite-specific ti…
dhs-25	dhs-25 encodes a short-chain dehydrogenase predicted to be mitochondrial.
dhs-9	dhs-9 encodes a member of the short-chain dehydrogenases/reductases family (SDR).
dod-24	dod-24 is an ortholog of human EPHX1 (epoxide hydrolase 1, microsomal (xenobiotic)); dod-24 is involved in defense response to Gram-negative bacterium, determination of adult lifespan and innate immune response.
E04F6.8	Microarray and RNA sequencing studies indicate that E04F6.8 is regulated by hda-1, zfp-1, cyc-1, lin-15B, clk-1, tdp-1, dcr-1, slr-2, dpy-9, dpy-10, osm-8, alg-1, hlh-29, tbx-2, and nhr-25; RNA sequencing and microarray studies indicate that E04F6.8 is regulated by Rotenone, Deoxyglucose, Atrazine, Cry5B, Humic substances, and Paraquat; tiling array and microarray studies indicate that E04F6.8 is…
ech-7	ech-7 is an ortholog of human ECHS1 (enoyl CoA hydratase, short chain, 1, mitochondrial); ech-7 is predicted to have catalytic activity, based on protein domain information.
elo-6	The elo-6 gene encodes a paralog of elo-1 and elo-2, each of which encodes a polyunsaturated fatty acid (PUFA) elongase; ELO-6 may be required for a normally high growth rate.
F01D5.3	F01D5.3 is involved in innate immune response.
F07H5.3	Pseudogene. Microarray and RNA sequencing studies indicate that F07H5.3 is regulated by clk-1, sma-2, tdp-1, sir-2.1, dcr-1, ain-1, dpy-10, ash-2, gld-1, alg-1, and ain-2; RNA sequencing and microarray studies indicate that F07H5.3 is regulated by Rotenone, Cholestanol, Progesterone, and Paraquat; microarray studies indicate that F07H5.3 is enriched in the intestine, muscle cell, and body wall mu…
F07H5.5	Pseudogene. RNA sequencing and microarray studies indicate that F07H5.5 is regulated by eat-2, clk-1, sir-2.1, tdp-1, and hlh-29; RNA sequencing and microarray studies indicate that F07H5.5 is regulated by Rotenone, Estrogen, Progesterone, Testosterone, and Deoxyglucose; microarray studies indicate that F07H5.5 is enriched in the intestine.
F09C8.1	F09C8.1 is an ortholog of human PLB1 (phospholipase B1); F09C8.1 is predicted to have hydrolase activity, acting on ester bonds, based on protein domain information; F09C8.1 is expressed in the intestine.
F09E10.1	Microarray and RNA sequencing studies indicate that F09E10.1 is regulated by clk-1, cyc-1, nhr-114, wdr-23, pgrn-1, prg-1, sir-2.1, mir-243, tdp-1, nhr-25, isp-1, and nuo-6; RNA sequencing and microarray studies indicate that F09E10.1 is regulated by Rotenone, Progesterone, Diazinon, and Humic substances; tiling array studies indicate that F09E10.1 is enriched in neurons.
F13H10.6	F13H10.6 is an ortholog of human CYSTM1 (cysteine-rich transmembrane module containing 1); microarray, tiling array, and RNA sequencing studies indicate that F13H10.6 is regulated by cyc-1, sam-10, lin-15B, hpl-2, wrn-1, daf-2, mir-243, alg-1, and nhr-25; RNA sequencing studies indicate that F13H10.6 is regulated by Rotenone; RNA sequencing and tiling array studies indicate that F13H10.6 is enric…
F15E6.4	Microarray and RNA sequencing studies indicate that F15E6.4 is regulated by cid-1, ets-4, daf-16, nhr-114, wdr-23, bar-1, prg-1, clk-1, wrn-1, sir-2.1, dys-1, pmk-1, dcr-1, mir-243, daf-19, gei-8, hlh-29, isp-1, nuo-6, and daf-2; microarray and RNA sequencing studies indicate that F15E6.4 is regulated by Methylmercuric chloride, Rotenone, Progesterone, Acrylamide, Cry5B, Humic substances, and Col…
F15G9.1	F15G9.1 is expressed in the muscle cell and the hypodermis; F15G9.1 is localized to the striated muscle dense body and the striated muscle thin filament.
F16B4.4	Microarray and RNA sequencing studies indicate that F16B4.4 is regulated by sam-10, lin-15B, age-1, eat-2, lem-2, clk-1, daf-2, sir-2.1, dcr-1, dpy-9, dpy-10, osm-8, osm-11, tdp-1, mir-35, tbx-2, isp-1, nuo-6, and lin-35; RNA sequencing and microarray studies indicate that F16B4.4 is regulated by Methylmercury hydroxide, Rotenone, Cholestanol, Progesterone, Resveratrol, and Paraquat; tiling array…
F17E9.4	Microarray, proteomic, and RNA sequencing studies indicate that F17E9.4 is regulated by cyc-1, isp-1, cid-1, gld-1, let-7, hlh-30, mir-243, tax-6, daf-2, tdp-1, and nuo-6; microarray and RNA sequencing studies indicate that F17E9.4 is regulated by Heme, 1-methylnicotinamide, Rotenone, Deoxyglucose, Chlorpyrifos, Diazinon, and Humic substances; tiling array and RNA sequencing studies indicate that…
F22B8.7	F22B8.7 is an ortholog of human MARC1 (mitochondrial amidoxime reducing component 1) and MARC2 (mitochondrial amidoxime reducing component 2); F22B8.7 is involved in regulation of cullin deneddylation; F22B8.7 is predicted to have catalytic activity, molybdenum ion binding activity, and pyridoxal phosphate binding activity, based on protein domain information; F22B8.7 is localized to the cytoplas…
F22H10.3	Microarray and RNA sequencing studies indicate that F22H10.3 is regulated by hda-1, cyc-1, cid-1, sma-2, emr-1, prg-1, sir-2.1, hcf-1, tdp-1, alg-1, and tbx-2; RNA sequencing and microarray studies indicate that F22H10.3 is regulated by Rotenone, Cholestanol, Estrogen, Progesterone, Testosterone, Resveratrol, Cry5B, and Colistin; microarray studies indicate that F22H10.3 is enriched in the intest…
F25H5.8	Microarray and RNA sequencing studies indicate that F25H5.8 is regulated by lin-15B, eat-2, blmp-1, hlh-30, clk-1, dcr-1, dpy-9, crh-1, daf-19, daf-2, tdp-1, alg-1, daf-10, tbx-2, nhr-25, isp-1, and nuo-6; RNA sequencing and microarray studies indicate that F25H5.8 is regulated by Rotenone, Chlorpyrifos, Diazinon, Paraquat, and Dafa#1; tiling array studies indicate that F25H5.8 is enriched in the…
F26E4.2	F26E4.2 is involved in cell division, mitotic spindle organization and positive regulation of vulval development.
F28H7.3	Microarray and RNA sequencing studies indicate that F28H7.3 is regulated by Heme, 1-methylnicotinamide, Nicotinic acid, Methylmercuric chloride, Mercuric Chloride, Rotenone, Rifampin, Cholestanol, Progesterone, Testosterone, Resveratrol, Fluoranthene, Cry5B, Humic substances, RPW-24, and Dafa#1; sage analysis, tiling array, and microarray studies indicate that F28H7.3 is enriched in the intestine…
F32H5.1	F32H5.1 is an ortholog of human CTSB (cathepsin B); F32H5.1 is predicted to have cysteine-type peptidase activity, based on protein domain information.
F36H9.4	F36H9.4 encodes a putative secreted TIL-domain protease inhibitor paralogous to SWM-1, ISL-1, and the products of 11 other C. elegans genes; F36H9.4 and its relatives are collectively similar to other TIL-domain protease inhibitors from nematodes, insects, and vertebrates; F36H9.4 has no obvious function in mass RNAi assays.
F40A3.2	Microarray, proteomic, and RNA sequencing studies indicate that F40A3.2 is regulated by clk-1, cyc-1, age-1, gld-1, let-7, tdp-1, daf-2, aak-2, xpa-1, and lin-35; RNA sequencing and microarray studies indicate that F40A3.2 is regulated by Rotenone, Progesterone, Resveratrol, and Humic substances; tiling array studies indicate that F40A3.2 is enriched in the cephalic sheath cell, germline precurso…
F40F12.7	F40F12.7 is an ortholog of human EP300 (E1A binding protein p300); F40F12.7 is involved in body morphogenesis, determination of adult lifespan, embryo development, hermaphrodite genitalia development and nematode larval development; F40F12.7 is predicted to have histone acetyltransferase activity, transcription cofactor activity, and zinc ion binding activity, based on protein domain information.
F41F3.3	Microarray and RNA sequencing studies indicate that F41F3.3 is regulated by atx-3, age-1, emr-1, lem-2, prg-1, gld-2, wrn-1, sir-2.1, lin-14, lin-4, cep-1, dpy-9, dpy-10, osm-8, mir-243, crh-1, octr-1, nhr-23, tdp-1, and alg-1; RNA sequencing and microarray studies indicate that F41F3.3 is regulated by Nitric Oxide, Methylmercury hydroxide, 1-methylnicotinamide, Nicotinic acid, Rotenone, Cholesta…
F42A8.1	F42A8.1 is involved in body morphogenesis, embryo development, the molting cycle and nematode larval development; F42A8.1 is expressed in the head, intestine, and the vulva.
F44E5.4	F44E5.4 encodes a member of the Hsp70 family of heat shock proteins; as loss of F44E5.4 activity via large-scale RNAi screens results in no obvious defects, the precise role of F44E5.4 in C. elegans development and/or behavior is not yet known.
F44E5.5	F44E5.5 encodes a member of the Hsp70 family of heat shock proteins; as loss of F44E5.5 activity via large-scale RNAi screens results in no obvious defects, the precise role of F44E5.5 in C. elegans development and/or behavior is not yet known.
F44G3.2	F44G3.2 is an ortholog of human CKB (creatine kinase, brain), CKM (creatine kinase, muscle), CKMT2 (creatine kinase, mitochondrial 2 (sarcomeric)) and CKMT1B (creatine kinase, mitochondrial 1B); F44G3.2 is predicted to have kinase activity, based on protein domain information.
F45D11.14	F45D11.14 is expressed in the hypodermis and the intestine.
F46G10.1	F46G10.1 is an ortholog of human KCTD14 (potassium channel tetramerization domain containing 14), KCTD4 (potassium channel tetramerization domain containing 4), KCTD19 (potassium channel tetramerization domain containing 19), KCTD11 (potassium channel tetramerization domain containing 11), KCTD21 (potassium channel tetramerization domain containing 21), KCTD18 (potassium channel tetramerization d…
F52E1.14	RNA sequencing and microarray studies indicate that F52E1.14 is regulated by emr-1, lem-2, wrn-1, htz-1, sir-2.1, dcr-1, slr-2, mdt-15, ahr-1, osm-7, osm-11, cdk-4, cyd-1, tdp-1, alg-1, and tbx-2; RNA sequencing and microarray studies indicate that F52E1.14 is regulated by Rotenone, Cholestanol, Progesterone, Testosterone, Resveratrol, Cry5B, and Colistin; tiling array and microarray studies indi…
F53A9.8	F53A9.8 is involved in defense response to Gram-positive bacterium; F53A9.8 is expressed in the intestine.
F53C11.3	F53C11.3 is an ortholog of human DECR1 (2,4-dienoyl CoA reductase 1, mitochondrial); F53C11.3 is involved in defense response to Gram-negative bacterium, innate immune response and lipid storage; F53C11.3 is predicted to have oxidoreductase activity, based on protein domain information; F53C11.3 is expressed in the intestine.
F53F1.4	Microarray and RNA sequencing studies indicate that F53F1.4 is regulated by Aldicarb, 1-methylnicotinamide, Nicotinic acid, Rotenone, Cholestanol, Estrogen, Progesterone, Testosterone, Resveratrol, Humic substances, Selenium, Colistin, and Dafa#1; tiling array studies indicate that F53F1.4 is enriched in the germline precursor cell and hypodermis.
F54D5.3	RNA sequencing and microarray studies indicate that F54D5.3 is regulated by Rotenone, Deoxyglucose, Fluoranthene, Humic substances, and Paraquat; tiling array studies indicate that F54D5.3 is enriched in the intestine and pharyngeal muscle cell.
F54D5.4	F54D5.4 is involved in innate immune response.
F55B11.4	F55B11.4 is involved in lipid storage.
F55G11.8	F55G11.8 is an ortholog of human EPHX1 (epoxide hydrolase 1, microsomal (xenobiotic)); F55G11.8 is involved in innate immune response.
F56H9.2	Microarray, tiling array, and RNA sequencing studies indicate that F56H9.2 is regulated by cid-1, daf-16, atfs-1, spg-7, wdr-23, pgrn-1, daf-2, lin-35, sir-2.1, dcr-1, slr-2, ash-2, gld-1, cdk-4, cyd-1, and tdp-1; microarray studies indicate that F56H9.2 is regulated by Cholestanol, Estrogen, Progesterone, Testosterone, Deoxyglucose, Cry5B, Humic substances, Paraquat, and Colistin; microarray stu…
F57C2.4	Microarray, tiling array, and RNA sequencing studies indicate that F57C2.4 is regulated by clk-1, cyc-1, sma-2, sma-4, hpl-2, hlh-30, sir-2.1, dcr-1, dpy-9, dpy-10, mir-243, tax-6, daf-2, hcf-1, tdp-1, alg-1, and daf-16; microarray and RNA sequencing studies indicate that F57C2.4 is regulated by Heme, Hydrogen Sulfide, Rotenone, Progesterone, Testosterone, Chlorpyrifos, Diazinon, and Humic substa…
F59A6.12	Tiling array and RNA sequencing studies indicate that F59A6.12 is regulated by daf-12 and hlh-30; microarray studies indicate that F59A6.12 is regulated by Hydrogen Sulfide; RNA sequencing studies indicate that F59A6.12 is enriched in the germ line.
F59B1.8	F59B1.8 is involved in innate immune response and locomotion.
fat-2	fat-2 encodes a delta-12 fatty acyl desaturase that increases membrane fluidity when expressed in yeast, and that may protect against cold stress; FAT-2's substrate is unknown, but may be acyl-CoA; FAT-2 is required in vivo for normal levels of C18 or C20 polyunsaturated fatty acids (PUFAs); FAT-2 is fully required for a sperm-attracting cue (perhaps an eicosanoid) secreted by oocytes, and partia…
fat-6	fat-6 encodes an Acyl-CoA desaturase (also known as delta-9 fatty acid desaturase); when expressed heterologously in S. cerevisiae, FAT-6 rescues the fatty acid auxotrophy of the ole1 delta-9 desaturase mutant; FAT-6 readily desaturates stearic acid (18:0), or similar fatty acids (17:0 or 18:1 delta-11 trans), but shows less activity on palmitic acid (16:0), and no activity on other medium chain …
fipr-13	Microarray, tiling array, and RNA sequencing studies indicate that fipr-13 is regulated by sma-2, sma-4, hpl-2, eat-2, blmp-1, bar-1, hlh-30, clk-1, htz-1, lin-35, and daf-2; tiling array and RNA sequencing studies indicate that fipr-13 is enriched in the body wall muscle cell and germ line and in the dopaminergic neurons.
fipr-21	RNA sequencing and microarray studies indicate that fipr-21 is regulated by Nicotinic acid, Rotenone, Estrogen, Progesterone, Testosterone, Resveratrol, Deoxyglucose, Acrylamide, Humic substances, and Paraquat; tiling array and microarray studies indicate that fipr-21 is enriched in the germline precursor cell and intestine.
fis-2	fis-2 encodes a protein similar to the yeast and human Fis1 proteins involved in mitochondrial fission; fis-2 functions downstream of, or in parallel to, the ced-3 caspase during apoptosis and does not seem to be required for mitochondrial fission but it is possible that it may function redundantly along with fis-1 and other genes; the fis-2 protein localizes to mitochondria.
flp-28	Tiling array and microarray studies indicate that flp-28 is regulated by hpl-2, clk-1, daf-2, alg-1, and ain-2; RNA sequencing studies indicate that flp-28 is regulated by Rotenone.
fmi-1	fmi-1 encodes a highly conserved cadherin-like protein with unique domain composition of six EGF and two laminin G domains, a GPS cleavage site and seven-pass transmembrane domain; fmi-1 plays a crucial role in pioneer axon navigation as well as pioneer-mediated follower navigation; FMI-1 is required cell autonomously in pioneer and partially non-cell autonomously in the follower; different domai…
ftn-2	ftn-2 encodes one of two C. elegans ferritin heavy chain homologs; loss of ftn-2 activity via deletion mutation results in slightly lower brood sizes and, under iron stress conditions, slightly faster growth from the L4 to adult stage of development, and slightly reduced lifespan; an ftn-2::gfp reporter fusion is expressed in diverse tissues, including the pharynx, intestine, and hypodermis, and …
gba-4	The Y4C6B.6 gene encodes a homolog of the human gene GLCM, which when mutated leads to Gaucher disease type I (OMIM:230800).
glb-1	glb-1 encodes a globin; glb-1 transcription is uninduced by anoxia, but repressed by DAF-2 signalling in a DAF-16 dependent manner; glb-1 is expressed in distal germline, late embryonic cells that are probably hypodermal precursors, and young adults; glb-1 transcription is lower in L3 larvae than in adults, while in adults it is higher than that of most other globins; glb-1 has no obvious functio…
grd-5	grd-5 encodes a hedgehog-like protein, with an N-terminal signal sequence and a C-terminal Ground domain; GRD-5 is expressed in adult anterior and posterior seam cells, overlapping GRD-3 expression; the Ground domain is predicted to form a cysteine-crosslinked protein involved in intercellular signalling, and it has subtle similarity to the N-terminal Hedge domain of HEDGEHOG proteins; GRD-5 is w…
gst-13	gst-13 is an ortholog of human HPGDS (hematopoietic prostaglandin D synthase); gst-13 is involved in innate immune response.
gst-5	gst-5 encodes a glutathione-S-transferase that inhibits CEP-1- and HUS-1-dependent germline apoptosis, as do BMK-1, RAD-50, and RAD-51.
gta-1	The gta-1 gene encodes an ortholog of the human gene GABAT, which when mutated leads to GABA-transaminase deficiency (OMIM:137150).
H36L18.2	RNA sequencing and microarray studies indicate that H36L18.2 is regulated by Rotenone, Cholestanol, Estrogen, Progesterone, Testosterone, Atrazine, Humic substances, and Paraquat; RNA sequencing and microarray studies indicate that H36L18.2 is enriched in the Psub1, intestine, body wall musculature, and male-specific tissues and in neurons.
heh-1	tag-79/R148.6 is orthologous to human NPC2 (OMIM:601015, mutated in Niemann-Pick disease type C2)
his-37	his-37 encodes an H4 histone.
hpd-1	hpd-1 encodes a putative 4-hydroxyphenylpyruvate dioxygenase required for normally short lifespan and for negative regulation of the dauer larval stage, with loss of hpd-1 function prolonging lifespan and promoting dauer formation; hpd-1 is a (perhaps evolutionarily conserved) target of transcriptional activation by DAF-16; HPD-1 is orthologous to human HPD (OMIM:609695, mutated in tyrosinemia ty…
hpo-15	hpo-15 is an ortholog of human PAOX (polyamine oxidase (exo-N4-amino)) and SMOX (spermine oxidase); hpo-15 is involved in determination of adult lifespan; hpo-15 is predicted to have oxidoreductase activity, based on protein domain information.
hsp-16.11	hsp-16.11 encodes a 16-kD heat shock protein (HSP) that is a member of the hsp16/hsp20/alphaB-crystallin (HSP16) family of heat shock proteins, and that is identical to the protein encoded by hsp-16.1; hsp-16.11 expression is induced in response to heat shock or other environmental stresses; HSP-16.11 is likely to function as passive ligand temporarily preventing unfolded proteins from aggregatin…
hsp-16.2	hsp-16.2 encodes a 16-kD heat shock protein (HSP) that is a member of the hsp16/hsp20/alphaB-crystallin (HSP16) family of heat shock proteins; hsp-16.2 expression, strongest in intestine and pharynx, is induced in response to heat shock or other environmental stresses; HSP-16.2 has been shown to interact with intracellular human beta amyloid peptide, a primary component of the extracellular plaqu…
hsp-16.41	hsp-16.41 encodes a 16-kD heat shock protein (HSP) that is a member of the hsp16/hsp20/alphaB-crystallin (HSP16) family of heat shock proteins; an hsp-16.41 reporter fusion, expressed broadly but strongest in intestine and pharynx, is induced in response to heat shock or other environmental stresses; expression is detectable in somatic tissues in post-gastrulation embryos, all larval stages, and …
hsp-16.48	hsp-16.48 encodes a 16-kD heat shock protein (HSP) that is a member of the hsp16/hsp20/alphaB-crystallin (HSP16) family of heat shock proteins; an hsp-16.48 reporter fusion, expressed broadly but most strongly in body muscle and hypodermis, is induced solely in response to heat shock or other environmental stresses; expression is detectable in somatic tissues in post-gastrulation embryos, all lar…
hsp-16.49	hsp-16.49 encodes a 16-kD heat shock protein (HSP) that is a member of the hsp16/hsp20/alphaB-crystallin (HSP16) family of heat shock proteins, and that is identical to the protein encoded by hsp-16.48; HSP-16.49 is likely to function as a passive ligand temporarily preventing unfolded proteins from aggregating.
hsp-17	hsp-17 encodes a heat shock protein that is a member of the hsp16/hsp20/alpha-crystallin family of heat shock proteins; by homology, HSP-17 is predicted to function as a molecular chaperone that protects cells from heat-induced protein aggregation and denaturation.
inos-1	inos-1 encodes the C. elegans myo-inositol-1-phosphate (MIP) synthase ortholog; by homology, the product of inos-1 is predicted to function in de novo inositol biosynthesis by catalyzing the conversion of glucose-6-phosphate to inositol-1-phosphate; loss of inos-1 activity via RNAi has been reported to result in low levels of embryonic lethality, larval lethality, slow growth, uncoordinated locom…
ins-19	ins-19 encodes an insulin-like peptide of the insulin superfamily of proteins (OMIM:176730, 147440); INS-19 is one of 38 insulin-like peptides in C. elegans, and although overexpression with INS-31 can result in low levels of larval lethality, the precise role of INS-19 in C. elegans development is not yet clear; INS-19/31 overexpression does not enhance dauer arrest in either a wild-type or daf-…
inx-15	inx-15 is involved in striated muscle myosin thick filament assembly; inx-15 is expressed in the intestine.
K02A11.4	K02A11.4 is an ortholog of human SFTPB (surfactant protein B), PSAPL1 (prosaposin-like 1 (gene/pseudogene)) and PSAP (prosaposin); tiling array studies indicate that K02A11.4 is regulated by hpl-2; RNA sequencing and microarray studies indicate that K02A11.4 is regulated by Rotenone and Colistin; tiling array studies indicate that K02A11.4 is enriched in the PVD and OLL neurons.
K03H6.2	Microarray and RNA sequencing studies indicate that K03H6.2 is regulated by cyc-1, cid-1, lin-35, age-1, nhr-114, bar-1, prg-1, clk-1, ash-2, set-2, wdr-5.1, daf-16, dpy-9, dpy-10, osm-7, osm-8, osm-11, and tax-6; RNA sequencing and microarray studies indicate that K03H6.2 is regulated by 1-methylnicotinamide, Nicotinic acid, Methylmercuric chloride, Estrogen, Progesterone, Testosterone, Diazinon…
K06A4.7	Microarray and RNA sequencing studies indicate that K06A4.7 is regulated by cyc-1, isp-1, age-1, nhr-8, prg-1, elt-2, daf-2, alg-1, and ain-2; RNA sequencing and microarray studies indicate that K06A4.7 is regulated by 1-methylnicotinamide, Methylmercuric chloride, Rotenone, and Colistin; microarray studies indicate that K06A4.7 is enriched in the intestine.
K07A1.6	K07A1.6 encodes a putative secreted TIL-domain protease inhibitor paralogous to SWM-1, ISL-1, and the products of 11 other C. elegans genes; K07A1.6 and its relatives are collectively similar to other TIL-domain protease inhibitors from nematodes, insects, and vertebrates; K07A1.6 has no obvious function in mass RNAi assays.
K08D9.9	Microarray studies indicate that K08D9.9 is regulated by sir-2.1.
K11D12.13	K11D12.13 is predicted to have serine-type endopeptidase inhibitor activity, based on protein domain information.
K11D12.7	K11D12.7 is predicted to have serine-type endopeptidase inhibitor activity, based on protein domain information.
K12H4.7	K12H4.7 is an ortholog of human PRSS16 (protease, serine, 16 (thymus)) and DPP7 (dipeptidyl-peptidase 7); K12H4.7 is involved in innate immune response; K12H4.7 is predicted to have serine-type peptidase activity, based on protein domain information; K12H4.7 is expressed in the intestine.
lbp-1	lbp-1 encodes a predicted secreted fatty acid binding protein (FABP) that is similar to the Ascaris suum secreted FABP As-p18; by homology, LBP-1 is predicted to function in sequestering or transporting small hydrophobic molecules such as lipids and steroid hormones; an lbp-1::gfp promoter fusion is expressed in the embryo, beginning at gastrulation, in presumptive hypodermal precursors; lbp-1::g…
lbp-2	lbp-2 encodes a homolog of the novel fatty acid binding protein, As-p18, found in the parasitic nematode Ascaris suum; As-p18 is a member of a family of small intracellular fatty acid binding proteins (iFABPs); the expression pattern of lpb-2 is consistent with it being secreted into the perienteric fluid where it may play a role in lipid transport beween the intestine and body wall; a lbp-2 prom…
lbp-5	lbp-5 encodes a predicted intracellular fatty acid binding protein (iFABP) that is most similar to the vertebrate muscle and heart FABPs; by homology, LBP-5 is predicted to function as an intracellular transporter for small hydrophobic molecules such as lipids and steroid hormones; loss of lbp-5 activity via large-scale RNAi screens indicates that, in C. elegans, LBP-5 is required for movement.
lbp-6	lbp-6 is an ortholog of members of the human FABP (Fatty acid binding protein) family including CRABP2; lbp-6 is involved in determination of adult lifespan; lbp-6 is predicted to have lipid binding activity and transporter activity, based on protein domain information.
lec-4	lec-4 encodes a predicted galectin that exhibits sugar binding properties in vitro.
lec-5	lec-5 is an ortholog of members of the human Lectins, galactoside-binding family including LGALS9; lec-5 is predicted to have carbohydrate binding activity, based on protein domain information; lec-5 is localized to the membrane raft.
lec-6	lec-6 encodes a 'proto' type galectin (beta-galactosyl-binding lectin) containing a single carbohydrate recognition domain; by homology, LEC-6 may play roles in cell adhesion and aggregation, proliferation, or programmed cell death, but as loss of lec-6 activity via large-scale RNAi screens does not result in obvious abnormalities, the precise role of LEC-6 in C. elegans development and/or behavi…
lec-9	lec-9 encodes a predicted lectin that affects embryonic viability.
lipl-5	lipl-5 encodes a lipase; lipl-5 is expressed in the intestine and its expression is negatively regulated in well-fed animals by MXL-3; lipl-5 expression is induced upon bacterial infection.
LLC1.2	LLC1.2 is involved in lipid storage.
lys-1	lys-1 encodes a putative lysozyme, whose overexpression increases resistance to infection by Serratia marcescens; lys-1(RNAi) animals have normal resistance to S. marcescens, perhaps because of genetic redundancy with the LYS-1 paralogs LYS-2 to -8 and LYS-10; in uninfected animals, LYS-1 is expressed in the intestine and in IL1/IL2 neurons, along with a few unidentified head neurons; in intestin…
lys-2	lys-2 is one of ten C. elegans lysozyme genes; as such, lys-2 can be predicted to have a role in lysozymal function including immune function.
lys-8	lys-8 encodes a putative lysozyme required for normal longevity, probably because it prevents killing of C. elegans by bacteria infecting its gut; LYS-8 is expressed in intestine up to the terminal bulb of the pharynx, as well as in g1 and g2 pharyngeal gland cells; LYS-8 expression is induced by infection with Serratia marcescens, Pseudomonas aeruginosa, or (weakly) by Microbacterium nematophilu…
mlc-2	mlc-2 encodes, along with mlc-1 and mlc-4, one of three C. elegans regulatory myosin light chains; MLC-2 is predicted to function as a regulator of myosin ATPase activity, and genetic studies indicate that MLC-2 is nearly essential in hermaphrodites for normal pharyngeal muscle function, but redundant with MLC-1, with which it is nearly identical, for proper bodywall muscle development; according…
mlc-3	mlc-3 encodes an essential myosin light chain; large-scale RNAi screens indicate that mlc-3 activity is required for both embryonic and postembryonic development, as well as for normal locomotion and egg laying.
msd-2	msd-2 is involved in lipid storage; msd-2 is localized to the cell body and the pseudopodium.
mtl-1	mtl-1 encodes one of two C. elegans metallothioneins, small, cysteine-rich, metal-binding proteins; MTL-1 functions in metal detoxification and homeostasis and in stress adaptation; in addition, mtl-1 plays a role in regulating growth and fertility; mtl-1 is constitutively expressed in the terminal bulb of the pharynx and expression is induced in larval intestinal cells following exposure to cadm…
nduo-3	The nduo-3 gene resides on the mitochondrial chromosome, and encodes the protein NADH-ubiquinone oxidoreductase chain 3; this is the C. elegans homolog of the core MT-ND3 of mitochondrial NADH:ubiquinone oxidoreductase (Complex I).
nduo-6	The nduo-6 gene resides on the mitochondrial chromosome, and encodes the protein NADH-ubiquinone oxidoreductase chain 6; this is the C. elegans homolog of the core MT-ND6 of mitochondrial NADH:ubiquinone oxidoreductase (Complex I).
nlp-24	nlp-24 is involved in response to food; nlp-24 is expressed in the spermatheca, certain amphid neurons, all pharyngeal neurons, hypodermis, and the intestine.
nlp-27	nlp-27 encodes a predicted neuropeptide with homology to C. elegans nlp-28 through nlp-31.
nlp-28	nlp-28 encodes a neuropeptide-like protein.
nlp-29	nlp-29 encodes an antimicrobial, neuropeptide-like protein; nlp-29 appears to play a role in innate immunity, as its expression in the epidermis is strongly induced following fungal infection; nlp-29 expression is also induced following physical injury and osmotic stress; nlp-29 expression following fungal infection or physical wounding is regulated by a TIR-1, (Toll-interleukin 1 receptor (TIR) …
nlp-33	nlp-33 is involved in defense response to fungus and innate immune response.
nlp-36	nlp-36 is expressed in the head, tail, and the intestine.
nlp-40	nlp-40 encodes a neuropeptide-like protein; NLP-40 is secreted by the intestine and mediates the pacemaker function of the intestine that regulates the rhythmic defecation motor program; NLP-40 likely functions with the AEX-2 G protein-coupled receptor, expressed on GABAergic neurons, to regulate GABA release and effect contraction of the enteric muscles.
nspc-17	Tiling array and microarray studies indicate that nspc-17 is regulated by daf-12, hpl-2, bar-1, mir-243, and daf-2; microarray studies indicate that nspc-17 is regulated by Hydrogen Sulfide; RNA sequencing studies indicate that nspc-17 is enriched in the NSM neurons.
nspc-20	Microarray, tiling array, and RNA sequencing studies indicate that nspc-20 is regulated by cyc-1, daf-12, eat-2, emr-1, lem-2, bar-1, hlh-30, wrn-1, sir-2.1, daf-2, and daf-16; microarray studies indicate that nspc-20 is regulated by Hydrogen Sulfide, Cholestanol, Estrogen, Progesterone, and Testosterone; microarray studies indicate that nspc-20 is enriched in the intestine.
nspd-2	RNA sequencing and microarray studies indicate that nspd-2 is regulated by Methylmercury hydroxide, 1-methylnicotinamide, Nicotinic acid, Rotenone, Cholestanol, Progesterone, Resveratrol, Acrylamide, Humic substances, Paraquat, Benzene, Colistin, Tyrosol, and adsorbable organic bromine compounds; tiling array and microarray studies indicate that nspd-2 is enriched in the germline precursor cell a…
nspd-3	RNA sequencing and microarray studies indicate that nspd-3 is regulated by Methylmercury hydroxide, Methylmercuric chloride, Progesterone, Acrylamide, Humic substances, Paraquat, Benzene, Colistin, Tyrosol, and adsorbable organic bromine compounds; microarray studies indicate that nspd-3 is enriched in the intestine.
nspd-5	nspd-5 is involved in body morphogenesis.
pat-10	pat-10 encodes body wall muscle troponin C, the calcium-binding component of the troponin complex of actin thin filaments; PAT-10 is essential for muscle contraction and thus for completion of embryonic morphogenesis and elongation; by homology, PAT-10 likely functions to regulate body wall muscle contraction in response to changes in intracellular calcium; PAT-10 is expressed in body wall muscle…
pck-1	pck-1 is one of three C. elegans genes that encode proteins with similarity to phosphoenolpyruvate carboxykinase (PEPCK); by similarity, the products of W05G11.6 are predicted to function in gluconeogenesis.
pcyt-1	pcyt-1 encodes a lipid-activated CTP:phosphocholine cytidylyltransferase (CCT), with CCT activity in vitro; recombinant PCYT-1 is most activated by a 1:1 mixture of phosphatidylcholine:oleate vesicles; an inhibitory 21-residue segment (residues 246-266) is critical for specific activation of PCYT-1 by lipids, since deletion or mutation of this segment causes PCYT-1 to be constitutively active wit…
pes-9	pes-9 encodes a zinc metallopeptidase; pes-9 was originally identified in a promoter trap screen for sequences that direct reporter gene expression in specific cell types during C. elegans development; pes-9 sequences direct expression in a limited number of cells in the early embryo and in putative head and tail hypodermal cells in adults; after some confusion, the pes-9 reporter gene fusion was…
R06C1.4	R06C1.4 is an ortholog of human CSTF2 (cleavage stimulation factor, 3' pre-RNA, subunit 2) and CSTF2T (cleavage stimulation factor, 3' pre-RNA, subunit 2, tau variant); R06C1.4 is predicted to have nucleic acid binding activity and nucleotide binding activity, based on protein domain information.
R07E4.3	R07E4.3 is an ortholog of human UQCRQ (ubiquinol-cytochrome c reductase, complex III subunit VII, 9.); R07E4.3 is predicted to have ubiquinol-cytochrome-c reductase activity, based on protein domain information.
R09H10.3	R09H10.3 is orthologous to the human gene TRANSTHYRETIN (PREALBUMIN, AMYLOIDOSIS TYPE I) (TTR; OMIM:176300), which when mutated leads to disease.
R10H10.3	R10H10.3 is involved in embryo development and spermatogenesis.
R12E2.14	Microarray, tiling array, and RNA sequencing studies indicate that R12E2.14 is regulated by cyc-1, fer-1, age-1, hpl-2, emr-1, lem-2, prg-1, wrn-1, ain-1, spr-5, mir-243, alg-1, and nhr-66; RNA sequencing and microarray studies indicate that R12E2.14 is regulated by 1-methylnicotinamide, Methylmercuric chloride, Rotenone, Estrogen, Progesterone, Testosterone, Resveratrol, Chlorpyrifos, and Colist…
R12E2.15	Microarray and RNA sequencing studies indicate that R12E2.15 is regulated by Hydrogen Sulfide, Methylmercury hydroxide, 1-methylnicotinamide, Methylmercuric chloride, Rotenone, Cholestanol, Estrogen, Progesterone, Resveratrol, Chlorpyrifos, Humic substances, Copper Sulfate, Colistin, Dafa#1, and adsorbable organic bromine compounds; tiling array and microarray studies indicate that R12E2.15 is en…
R12E2.7	R12E2.7 is expressed in the anal depressor muscle, vulval cell, hypodermis, intestinal muscle, anal sphincter muscle, rectal muscle, body wall musculature, and the vulC.
ram-2	ram-2 encodes a cuticle collagen that interacts with unc-6 to affect ray cell migration, and interacts with unc-5 and unc-6 to affect embryonic viability; also affects ray morphology in males such that the structural cells and the hypodermis of the rays are swollen in mutants.
rncs-1	rncs-1 is expressed in the hyp12, hyp11, hyp10, hyp9, hyp8, hyp6, hyp5, hyp4, hyp3, hyp2, hyp1, hyp7 syncytium, and the vulva.
rpl-11.2	rpl-11.2 encodes a large ribosomal subunit L11 protein; by homology, RPL-11.2 is predicted to function in protein biosynthesis.
rpl-25.1	rpl-25.1 encodes a large ribosomal subunit L23a protein.
scl-2	scl-2 encodes a predicted extracellular protein that is a member of the C. elegans family of SCP/TAPS (sperm coating protein/Tpx-1/Ag5/PR-1/Sc7) domain-containing proteins; an scl-2 deletion mutation, tm2428, is reported to be homozygous viable.
skr-3	skr-3 encodes a homolog of Skp1 in S. cerevisiae; skr-3 transcripts are upregulated in response to pathogenic bacteria, and skr-3(RNAi) results in enhanced susceptibility to infection.
spp-1	spp-1 encodes a caenopore, a saposin (B) domain-containing protein that is a member of the saposin-like protein (SAPLIP) superfamily containing mammalian NK-lysin and granulysin and the protozoan amoebapore-like proteins; SPP-1 exhibits antibacterial activity in vitro and its expression in vivo is regulated by the DAF-2/insulin receptor signaling pathway and by the presence of bacterial pathogens…
spp-14	spp-14 is expressed in the male.
spp-15	Microarray and RNA sequencing studies indicate that spp-15 is regulated by clk-1, cyc-1, cid-1, atfs-1, spg-7, bar-1, wrn-1, tdp-1, daf-2, htz-1, lin-35, dcr-1, osm-8, alg-1, isp-1, and nuo-6; RNA sequencing and microarray studies indicate that spp-15 is regulated by Rotenone, Deoxyglucose, Atrazine, Humic substances, and Dafa#1; tiling array and microarray studies indicate that spp-15 is enriche…
spp-17	Microarray studies indicate that spp-17 is regulated by Fluoranthene, Cry5B, Chlorpyrifos, Diazinon, Ivermectin, Humic substances, RPW-24, Paraquat, and Dafa#1; tiling array studies indicate that spp-17 is enriched in the pharyngeal muscle cell and in the DA and VA neurons.
spp-18	spp-18 is involved in innate immune response.
spp-2	spp-2 encodes an antimicrobial peptide that belongs to the SPP-protein family, called caenopores, with structural similarity to saposin-like proteins (SAPLIPs), the amoebapores and the mammalian NK-lysin and granulysin; caenopores are part of the worm's innate immune system and interact with and eliminate bacteria via membrane pore-forming activity; C. elegans has at least 33 putative SPP protein…
spp-23	Tiling array, RNA sequencing, and microarray studies indicate that spp-23 is regulated by hpl-2, wrn-1, and lin-35; RNA sequencing and microarray studies indicate that spp-23 is regulated by Rotenone, Cholestanol, and Progesterone; tiling array and microarray studies indicate that spp-23 is enriched in the pharyngeal muscle cell and intestine and in the DA and VA neurons.
spp-3	spp-3 encodes an antimicrobial peptide that belongs to the SPP-protein family, called caenopores, with structural similarity to saposin-like proteins (SAPLIPs), the amoebapores and the mammalian NK-lysin and granulysin; caenopores are part of the worm's innate immune system and interact with and eliminate bacteria via membrane pore-forming activity; C. elegans has at least 33 putative SPP protein…
spp-4	spp-4 encodes an antimicrobial peptide that belongs to the SPP-protein family, called caenopores, with structural similarity to saposin-like proteins (SAPLIPs), the amoebapores and the mammalian NK-lysin and granulysin; caenopores are part of the worm's innate immune system and interact with and eliminate bacteria via membrane pore-forming activity; C. elegans has at least 33 putative SPP protein…
spp-5	spp-5 encodes a caenopore, a saposin (B) domain-containing protein that is a member of the saposin-like protein (SAPLIP) superfamily containing mammalian NK-lysin and granulysin and the protozoan amoebapore-like proteins; SPP-5 exhibits pore-forming activity and functions as an effector of innate immunity, demonstrating antimicrobial activity against both Gram-positive and Gram-negative bacteria;…
swt-6	Microarray and RNA sequencing studies indicate that swt-6 is regulated by cyc-1, atfs-1, spg-7, blmp-1, bar-1, wrn-1, daf-2, rrf-1, dcr-1, rde-4, slr-2, dpy-10, ash-2, tax-6, tdp-1, gei-8, nasp-1, nuo-6, pmk-1, and lin-35; microarray and RNA sequencing studies indicate that swt-6 is regulated by Heme, 1-methylnicotinamide, Atrazine, Cry5B, Humic substances, RPW-24, single-walled carbon nanotubes,…
T02D1.8	Microarray and RNA sequencing studies indicate that T02D1.8 is regulated by bar-1, prg-1, and tdp-1; RNA sequencing studies indicate that T02D1.8 is regulated by Rotenone; tiling array studies indicate that T02D1.8 is enriched in the body wall muscle cell.
T12B5.15	Tiling array and RNA sequencing studies indicate that T12B5.15 is regulated by hpl-2, tatn-1, pgl-1, pgl-3, glh-4, and glh-1; RNA sequencing studies indicate that T12B5.15 is regulated by Rotenone.
T19B10.2	T19B10.2 is involved in determination of adult lifespan, locomotion, the molting cycle, nematode larval development and reproduction; T19B10.2 is expressed in the hypodermis.
T20D3.2	Microarray, RNA sequencing, and proteomic studies indicate that T20D3.2 is regulated by cid-1, age-1, wdr-23, gld-1, let-7, tatn-1, emr-1, lem-2, prg-1, sir-2.1, dpy-9, dpy-10, osm-8, osm-11, alg-1, mir-35, and nuo-6; RNA sequencing and microarray studies indicate that T20D3.2 is regulated by Rotenone, Cholestanol, Estrogen, Progesterone, Testosterone, Atrazine, Chlorpyrifos, Diazinon, and Colist…
T21H3.1	T21H3.1 is expressed in the intestine.
T25F10.6	clik-1 is an ortholog of human CNN3 (calponin 3, acidic), CNN1 (calponin 1, basic, smooth muscle), TAGLN (transgelin), TAGLN2 (transgelin 2) and TAGLN3 (transgelin 3); RNA sequencing and microarray studies indicate that clik-1 is regulated by lin-35, pgl-1, pgl-3, glh-4, glh-1, sir-2.1, alg-1, mir-35, and ain-2; microarray studies indicate that clik-1 is regulated by Cholestanol, Estrogen, Proges…
T26H5.9	RNA sequencing and microarray studies indicate that T26H5.9 is regulated by wdr-23, eat-2, blmp-1, prg-1, clk-1, and daf-2; RNA sequencing and microarray studies indicate that T26H5.9 is regulated by Methylmercury hydroxide, 1-methylnicotinamide, Rotenone, and Colistin; tiling array studies indicate that T26H5.9 is enriched in the intestine and pharyngeal muscle cell and in the DA, VA, AVE, and G…
tba-4	tba-4 encodes a member of the alpha tubulin family that also includes tba-1, tba-2, and tba-3, and affects embryonic viability.
ttr-2	K03H1.4 encodes a protein containing a predicted signal sequence followed by a transthyretin-like domain; the product of K03H1.4 belongs to a family of apparently nematode-specific proteins whose function is not yet known.
ttr-24	RNA sequencing and microarray studies indicate that ttr-24 is regulated by Rotenone, Estrogen, Progesterone, Testosterone, Deoxyglucose, Humic substances, and Paraquat; tiling array and microarray studies indicate that ttr-24 is enriched in the muscle cell and in the dopaminergic neurons.
ttr-35	ttr-35 is involved in striated muscle myosin thick filament assembly.
ttr-36	ttr-36 is involved in striated muscle myosin thick filament assembly.
ttr-46	ttr-36 is involved in striated muscle myosin thick filament assembly.
ttr-47	ttr-47 is involved in locomotion.
ttr-51	ttr-51 is expressed in the spermatheca.
ugt-62	ugt-62 is an ortholog of members of the human UGT (UDP glucuronosyltransferases) family including UGT2B7; ugt-62 is predicted to have transferase activity, transferring hexosyl groups, based on protein domain information.
unc-27	unc-27 encodes a troponin I isoform; unc-27 is required for coordinated motility and normal muscle morphology; structural analyses indicate that unc-27 is required for proper sarcomeric organization; unc-27/troponin I interacts with the body wall and pharynx types of troponin C; expression studies show that unc-27 is expressed in body wall, vulval and anal muscles.
VF13D12L.3	VF13D12L.3 is orthologous to the human gene ARGININOSUCCINATE SYNTHETASE (ASS; OMIM:603470), which when mutated leads to classic citrullinemia.
W02D9.6	Microarray and RNA sequencing studies indicate that W02D9.6 is regulated by clk-1, cid-1, sma-2, sma-4, hlh-30, pgl-1, pgl-3, glh-4, glh-1, sir-2.1, mir-243, alg-1, isp-1, oga-1, and ogt-1; RNA sequencing and microarray studies indicate that W02D9.6 is regulated by 1-methylnicotinamide, Rotenone, Progesterone, Humic substances, and Paraquat.
Y106G6D.8	RNA sequencing and microarray studies indicate that Y106G6D.8 is regulated by tatn-1, hlh-30, daf-2, alg-1, tbx-2, and nuo-6; RNA sequencing and microarray studies indicate that Y106G6D.8 is regulated by Rotenone, Humic substances, and Paraquat; tiling array studies indicate that Y106G6D.8 is enriched in the hypodermis.
Y119D3B.21	Microarray, tiling array, and RNA sequencing studies indicate that Y119D3B.21 is regulated by cid-1, sma-2, sma-4, lin-15B, hpl-2, hcf-1, eat-2, csr-1, prg-1, ZK1236.1, clk-1, aak-2, crtc-1, htz-1, lin-35, spr-5, tdp-1, alg-1, his-24, and hpl-1; RNA sequencing and microarray studies indicate that Y119D3B.21 is regulated by 1-methylnicotinamide, Atrazine, and Colistin; sage analysis, tiling array,…
Y22D7AL.15	Y22D7AL.15 is an ortholog of human LITAF (lipopolysaccharide-induced TNF factor); microarray and RNA sequencing studies indicate that Y22D7AL.15 is regulated by cyc-1, cid-1, lin-15B, wdr-23, nhr-8, eat-2, emr-1, lem-2, dcr-1, spr-5, dpy-10, osm-11, daf-2, cdk-4, cyd-1, tdp-1, alg-1, hlh-29, tbx-2, and pmk-1; RNA sequencing and microarray studies indicate that Y22D7AL.15 is regulated by Rotenone,…
Y22D7AR.10	Microarray and RNA sequencing studies indicate that Y22D7AR.10 is regulated by isp-1, sma-2, sma-4, ZK1236.1, clk-1, spr-5, mir-243, daf-2, alg-1, daf-10, and nhr-25; microarray and RNA sequencing studies indicate that Y22D7AR.10 is regulated by Aldicarb, Hydrogen Sulfide, 1-methylnicotinamide, Rotenone, and Chlorpyrifos; chronogram analysis studies indicate that Y22D7AR.10 is enriched in the int…
Y34B4A.9	Microarray and RNA sequencing studies indicate that Y34B4A.9 is regulated by cyc-1, cid-1, age-1, emr-1, lem-2, dpy-9, dpy-10, osm-8, osm-11, cdk-4, cyd-1, tdp-1, alg-1, and tbx-2; microarray studies indicate that Y34B4A.9 is regulated by Methylmercuric chloride, Cadmium, Humic substances, Paraquat, and Colistin; tiling array studies indicate that Y34B4A.9 is enriched in the intestine and pharyng…
Y34D9A.8	Microarray studies indicate that Y34D9A.8 is regulated by lin-35; microarray studies indicate that Y34D9A.8 is enriched in the neurons including the I5, DA, SAB, and retrovesicular ganglion.
Y37D8A.16	Y37D8A.16 is involved in locomotion and nematode larval development.
Y37D8A.19	Y37D8A.19 is involved in nematode larval development.
Y37H2A.13	Microarray studies indicate that Y37H2A.13 is regulated by clk-1, dcr-1, rde-4, dpy-9, dpy-10, osm-11, crh-1, tax-6, octr-1, tdp-1, spg-7, nuo-6, pmk-1, and lin-35; RNA sequencing and microarray studies indicate that Y37H2A.13 is regulated by 1-methylnicotinamide, Rotenone, Deoxyglucose, Cry5B, Humic substances, Colistin, Dafa#1, and adsorbable organic bromine compounds; tiling array studies indi…
Y37H2A.14	Proteomic, RNA sequencing, and microarray studies indicate that Y37H2A.14 is regulated by gld-1, let-7, blmp-1, hlh-30, gld-4, clk-1, wrn-1, tdp-1, alg-1, his-24, hpl-1, hpl-2, nasp-1, and acs-3; RNA sequencing and microarray studies indicate that Y37H2A.14 is regulated by Methylmercury hydroxide, 1-methylnicotinamide, Rotenone, Chlorpyrifos, and Colistin; tiling array studies indicate that Y37H2…
Y40H7A.10	Y40H7A.10 is an ortholog of human CTSO (cathepsin O); Y40H7A.10 is predicted to have cysteine-type peptidase activity, based on protein domain information.
Y43F8B.2	Y43F8B.2 is an ortholog of human GSKIP (GSK3B interacting protein); Y43F8B.2 is involved in innate immune response; Y43F8B.2 is localized to the striated muscle dense body.
Y45F10C.2	Y45F10C.2 is expressed in the uterine epithelial cell.
Y45F10C.4	Microarray, RNA sequencing, and proteomic studies indicate that Y45F10C.4 is regulated by cyc-1, sma-2, pgrn-1, gld-1, let-7, hlh-30, tdp-1, aak-2, crtc-1, dcr-1, ash-2, crh-1, tax-6, hcf-1, sir-2.1, and alg-1; RNA sequencing and microarray studies indicate that Y45F10C.4 is regulated by 1-methylnicotinamide, Rotenone, Cholestanol, Estrogen, Progesterone, Resveratrol, Chlorpyrifos, Diazinon, Humi…
Y46G5A.34	Microarray studies indicate that Y46G5A.34 is regulated by cid-1, clk-1, daf-2, his-24, hpl-1, and hpl-2; RNA sequencing studies indicate that Y46G5A.34 is regulated by Rotenone; tiling array studies indicate that Y46G5A.34 is enriched in the ventral nerve cord and in the DA and VA neurons.
Y47D7A.13	Microarray and RNA sequencing studies indicate that Y47D7A.13 is regulated by Hydrogen Sulfide, Nitric Oxide, 1-methylnicotinamide, Nicotinic acid, Rotenone, Cholestanol, Estrogen, Progesterone, Testosterone, Resveratrol, Humic substances, Colistin, Dafa#1, and adsorbable organic bromine compounds; microarray studies indicate that Y47D7A.13 is enriched in neurons including the DA neurons.
Y48G8AL.13	Y48G8AL.13 is an ortholog of human TLCD1 (TLC domain containing 1) and TLCD2 (TLC domain containing 2); RNA sequencing, proteomic, and microarray studies indicate that Y48G8AL.13 is regulated by wdr-23, gld-1, let-7, aak-2, crtc-1, sir-2.1, tdp-1, nuo-6, and let-60; RNA sequencing and microarray studies indicate that Y48G8AL.13 is regulated by 1-methylnicotinamide, Rotenone, Cholestanol, Estrogen…
Y4C6B.7	Microarray and RNA sequencing studies indicate that Y4C6B.7 is regulated by sma-2, prg-1, tdp-1, daf-2, and hcf-1; RNA sequencing studies indicate that Y4C6B.7 is regulated by Rotenone; tiling array studies indicate that Y4C6B.7 is enriched in the body wall muscle cell and in the dopaminergic neurons.
Y50D4A.10
Y51F10.7	Microarray and RNA sequencing studies indicate that Y51F10.7 is regulated by Cholesterol, Lathosterol, Diallyl trisulfide, Rotenone, Diazinon, Cry5B, and Humic substances; microarray and tiling array studies indicate that Y51F10.7 is enriched in the intestine and pharyngeal muscle cell and in the PVD and OLL neurons.
Y54E10A.17	Microarray and RNA sequencing studies indicate that Y54E10A.17 is regulated by clk-1, age-1, emr-1, lem-2, lin-35, mir-243, cdk-4, cyd-1, and alg-1; RNA sequencing and microarray studies indicate that Y54E10A.17 is regulated by Rotenone and Atrazine; tiling array studies indicate that Y54E10A.17 is enriched in the hypodermis.
Y54G2A.3	Microarray studies indicate that vrp-1 is regulated by isp-1, cid-1, sma-2, sma-4, clk-1, ain-2, daf-16, daf-2, hcf-1, and sir-2.1; RNA sequencing and microarray studies indicate that vrp-1 is regulated by 1-methylnicotinamide, Methylmercuric chloride, and Rotenone; tiling array and microarray studies indicate that vrp-1 is enriched in the body wall muscle cell and intestine.
Y54G2A.45	Tiling array, RNA sequencing, and microarray studies indicate that Y54G2A.45 is regulated by hpl-2, wdr-23, eat-2, bar-1, clk-1, set-2, wdr-5.1, wrn-1, htz-1, and csr-1; RNA sequencing studies indicate that Y54G2A.45 is regulated by 1-methylnicotinamide and Rotenone; tiling array studies indicate that Y54G2A.45 is enriched in the intestine.
Y60A3A.21	Y60A3A.21 is involved in germ cell development, gonad development and negative regulation of vulval development.
Y62H9A.5	Y62H9A.5 is expressed in the spermatheca.
Y69H2.14	col-42 is an ortholog of human MARCO (macrophage receptor with collagenous structure) and members of the COL (Collagens) family including COL4A2; col-42 is a structural constituent of cuticle, based on protein domain information.
Y77E11A.2	Y77E11A.2 is an ortholog of human NADK2 (NAD kinase 2, mitochondrial); Y77E11A.2 is predicted to have NAD+ kinase activity, based on protein domain information.
Y7A5A.1	Y7A5A.1 is an ortholog of human DHCR24 (24-dehydrocholesterol reductase); Y7A5A.1 is predicted to have flavin adenine dinucleotide binding activity and oxidoreductase activity, acting on CH-OH group of donors, based on protein domain information.
ZK1320.13	ZK1320.13 is an ortholog of human PCP4 (Purkinje cell protein 4); RNA sequencing studies indicate that ZK1320.13 is regulated by Rotenone; tiling array studies indicate that ZK1320.13 is enriched in the ventral nerve cord and in neurons including the dopaminergic neurons.
ZK1320.2	ZK1320.2 is involved in innate immune response.
ZK550.6	The ZK550.6 gene encodes an ortholog of the human gene PHYTANOYL-COA HYDROXYLASE (PHYH; PAHX; OMIM:602026), which when mutated leads to Refsum disease (OMIM:266500).
ZK6.11	ZK6.11 is involved in innate immune response; ZK6.11 is localized to the membrane raft.
ZK822.2	Microarray and RNA sequencing studies indicate that ZK822.2 is regulated by clk-1, tdp-1, sir-2.1, dcr-1, and alg-1; RNA sequencing and microarray studies indicate that ZK822.2 is regulated by Rotenone, Progesterone, and Humic substances; tiling array and microarray studies indicate that ZK822.2 is enriched in the hypodermis and muscle cell.
ZK856.7	Microarray, tiling array, proteomic, and RNA sequencing studies indicate that ZK856.7 is regulated by cyc-1, cid-1, daf-16, gld-1, let-7, emr-1, lem-2, sir-2.1, dcr-1, dpy-10, osm-8, daf-19, daf-2, alg-1, tbx-2, and lin-35; RNA sequencing and microarray studies indicate that ZK856.7 is regulated by Rotenone, Cholestanol, Estrogen, Progesterone, Testosterone, Deoxyglucose, Fluoranthene, Diazinon, …

## Sheet: csr-1PheUp&csr-1StvDown seesaw
Table S2. Seesaw genes
csr-1Phe up::csr-1Stv down seesaw genes	WormBase (WS253) overview
None

## Sheet: csr-1Phe Down & csr-1Stv Up
Table S2. Seesaw genes
csr-1Phe down::csr-1Stv up seesaw genes	WormBase (WS253) overview
abu-14	The protein product of abu-14 is predicted to contain a glutamine/asparagine (Q/N)-rich ('prion') domain; abu-14 is transcriptionally up-regulated during times of cuticle synthesis, such as in late embryogenesis and in the molts; it is localized to the pharyngeal cuticle and is required for the function of the pharyngeal grinder.
C47F8.7	Microarray studies indicate that C47F8.7 is regulated by daf-19, mir-35, his-24, hpl-1, and hpl-2; microarray studies indicate that C47F8.7 is regulated by Methylmercuric chloride, Progesterone, Fluoranthene, and Colistin; tiling array studies indicate that C47F8.7 is enriched in the intestine and pharyngeal muscle cell.
cut-2	cut-2 encodes a secreted protein which is a component of cuticlin, the insoluble residue of nematode cuticles; CUT-2 is expressed during all developmental stages and contributes to the external cortical layer of the cuticle of all larval stages.
F53A9.8	F53A9.8 is involved in defense response to Gram-positive bacterium; F53A9.8 is expressed in the intestine.
R02F11.1	Microarray and RNA sequencing studies indicate that R02F11.1 is regulated by cyc-1, lem-2, tdp-1, csr-1, sir-2.1, lin-14, lin-4, slr-2, dpy-9, dpy-10, osm-8, mir-243, crh-1, octr-1, nhr-23, mir-35, gei-8, and ogt-1; RNA sequencing and microarray studies indicate that R02F11.1 is regulated by Methylmercury hydroxide, 1-methylnicotinamide, Progesterone, Resveratrol, Selenium, and Colistin; microarr…
tts-1	Microarray and RNA sequencing studies indicate that tts-1 is regulated by hlh-30, wdr-23, eat-2, tatn-1, blmp-1, bar-1, prg-1, cep-1, fbf-1, tdp-1, daf-2, dcr-1, osm-11, aak-2, and tax-6; RNA sequencing and microarray studies indicate that tts-1 is regulated by Nitric Oxide, Methylmercury hydroxide, 1-methylnicotinamide, Rotenone, Cry5B, Humic substances, RPW-24, single-walled carbon nanotubes, a…
tts-2	Tiling array, RNA sequencing, and microarray studies indicate that tts-2 is regulated by hpl-2, eat-2, emr-1, lem-2, prg-1, dys-1, dcr-1, dpy-9, dpy-10, osm-8, crh-1, tdp-1, ain-2, isp-1, and nuo-6; RNA sequencing and microarray studies indicate that tts-2 is regulated by Methylmercury hydroxide, 1-methylnicotinamide, Humic substances, single-walled carbon nanotubes, and Colistin; microarray stud…
