# Supplementary material for: Early experiences mediate distinct adult gene expression and reproductive programs in Caenorhabditis elegans
Source: PLoS Genet. 2018 Feb 15;14(2):e1007219. doi: 10.1371/journal.pgen.1007219 (PMC5831748; doi:10.1371/journal.pgen.1007219)
Supplement: S3 Table — (XLSX) [file pgen.1007219.s014.xlsx]

## Sheet: DE genes overlap with germline
Table S3. Overlap of WT DE genes with germline-enriched genes from Grun et al. 2014
Germline-enriched genes from Grun et al. 2014		WTPhe up-regulated		WTPhe down-regulated		WTStv up-regulated		WTStv down-regulated
AC3.10		T23G7.1		C53B4.5		F17E9.11		ZK418.3
AH10.1		Y71F9AL.18		Y43C5A.1		C45G7.2		Y45F10A.2
AH6.2		C12C8.3		F11G11.8		F47H4.10		T28D9.4
AH6.3		Y38E10A.6		C53A5.2		Y45F10C.2		B0035.8
AH6.5		Y48A6B.10		W02D9.6		C08F11.12		T10C6.7
AH6.8		R11A8.7		ZK637.13		W02D9.6		T02E1.3
AH9.4		Y48A6B.13		F58D5.2		F49E12.2		C12C8.3
B0001.1		C53B4.4		C45B2.1		C08A9.10		C27C12.3
B0001.4		T19B4.2		Y46G5A.34		F08F1.4		H02I12.1
B0001.5		C40H1.1		T12B5.15		F11G11.8		K02B9.2
B0001.7		F37C12.7		F58B3.9		F58B3.1		Y59E1A.2
B0001.8		C27C7.1		C49F5.7		F09D12.1		F21G4.2
B0019.2		Y76B12C.2		F57A8.8		Y37D8A.19		C07G2.1
B0024.11		Y43F8C.12		B0213.3		Y22D7AR.10		F07A11.2
B0024.9		T24D1.1		F11H8.3		C27B7.9		T11F8.3
B0025.4		ZK858.1		C24F3.6		T10E10.2		C04B4.2
B0035.1		C27F2.8		T05G5.10		Y105C5A.8		K07A12.2
B0035.10		C38D4.3		Y22D7AR.10		C03E10.6		R119.7
B0035.11		D1044.6		Y69H2.14		T27A3.4		T27F6.4
B0035.12		F56D1.7		F59A6.12		C04H5.7		F52D2.4
B0035.18		F36A2.13		Y39A1A.11		F30A10.13		C32E8.8
B0035.3		C37A2.4		F42A8.1		F17E9.4		F55G1.4
B0035.6		R107.4		C04H5.7		K11D12.13		C25D7.6
B0035.7		F45F2.10		M04F3.1		F42A8.1		B0273.2
B0035.8		F29D11.2		W03C9.5		K07A1.6		W03C9.7
B0035.9		C03B8.4		K07A1.6		ZK637.13		F02E8.4
B0041.1		C05C8.4		K02D7.3		F57A8.8		H05L14.2
B0041.8		C34E10.8		Y48G8AL.14		K07F5.11		T23G5.1
B0047.1		ZK675.1		M18.1		C46C2.5		F11E6.7
B0047.2		Y82E9BR.19		F33G12.7		ZK354.5		F54C9.8
B0047.3		B0511.12		C08F11.12		Y46G5A.34		T24D1.1
B0205.1		F55A12.1		F14F7.1		Y17G7B.1		Y49E10.14
B0205.10		Y57A10A.31		F29A7.6		C24F3.6		C47D12.1
B0205.9		F55H2.6		ZK795.3		C35B1.4		ZK1055.1
B0207.1		ZK1248.10		Y69A2AR.21		R13H9.2		C37A2.2
B0207.4		C07H6.5		T06A10.3		T12B5.15		D1044.6
B0207.6		C05B10.1		K11D12.13		F57C2.4		ZK858.1
B0207.7		Y53C12A.1		F23B2.13		H01M10.3		F44E2.2
B0207.9		ZK632.7		C42C1.12		Y62H9A.5		C01G8.1
B0213.3		F37A4.8		F35H10.5		Y45F10C.4		ZC513.6
B0218.5		C43E11.3		Y48A6B.5		C10G8.4		K12D12.1
B0218.6		F54A3.6		Y48E1B.12		B0218.6		F56D1.7
B0218.7		C07A9.3		Y66D12A.10		E02H9.7		C37A2.4
B0228.5		ZK370.4		F11G11.11		ZK813.1		Y57A10A.31
B0238.11		T08A11.2		R09B3.3		ZC373.2		R04D3.3
B0238.15		C50F2.2		Y37D8A.19		D1054.10		B0393.6
B0238.6		F45F2.11		Y92C3B.1		Y69H2.14		F59A2.1
B0238.9		ZC404.9		F17E9.4		F30A10.14		F33H2.5
B0240.4		ZK353.1		F57C2.4		ZK813.7		W02A2.7
B0244.8		R07G3.3		C13G5.2		F11H8.3		D1081.9
B0252.4		K07A12.2		F56C11.3		H29C22.1		ZK632.1
B0252.5		F35G12.8		C10G8.4		T11F9.3		C09G9.6
B0261.1		C08B11.3		Y43F4B.4		ZK813.2		F28C6.2
B0261.5		T11G6.5		K08D10.4		F59A6.12		T24D1.3
B0261.6		ZK688.5		Y45F10C.4		W02D9.7		T01H8.1
B0261.7		F59E12.9		K10D2.5		B0213.3		T01H3.4
B0273.1		C32E8.8		Y45F10C.2		C49F5.7		T19E10.1
B0273.2		F01G4.4		Y111B2A.16		F14F7.1		Y53C12A.1
B0273.3		Y41D4B.19		F56B3.1		C09G5.5		F18A11.1
B0280.10		ZK742.1		ZK265.6		F55B11.2		R11A8.7
B0280.11		C01F1.6		Y54E10BR.6		Y43B11AR.1		ZK675.1
B0280.17		Y55D9A.1		M01E11.5		Y62H9A.6		R07G3.3
B0280.5		R144.4		C34D4.12		F13G11.3		Y39G10AR.12
B0280.9		C37A2.2		T15B7.3		ZK512.7		F01G4.4
B0281.4		C10C6.1		Y62H9A.5		Y105C5B.5		Y2H9A.1
B0281.5		C50C3.6		T22D1.5		F56B3.1		Y71F9AL.18
B0285.1		B0524.6		Y40B1B.7		D1086.11		ZC168.4
B0285.10		F59A2.1		D1054.10		W02D7.2		Y39E4B.5
B0304.2		C06A5.6		R06C7.4		T15B7.3		Y39A3CR.7
B0334.10		F30A10.10				Y48A6B.7		F32H2.3
B0334.11		T19E10.1				Y62H9A.4		T23G7.1
B0334.4		C16A3.8				D1086.7		C40H1.1
B0334.8		Y54E10A.6				ZK813.3		Y47G6A.11
B0336.1		Y47D3A.26				F11G11.11		C38D4.3
B0336.13		T23G11.3				K02D7.3		C26E6.9
B0336.3		C36B1.8				C45B2.1		B0524.6
B0336.5		Y47G6A.11				D1054.11		C27D9.1
B0336.6		T01B7.6				Y41C4A.19		F38E1.7
B0336.7		K09H11.3				Y62H9A.3		F22B3.4
B0336.8		B0393.6				W05E7.1		C05B10.1
B0348.6		ZK856.12				W03F11.1		C06A5.6
B0361.11		F13B12.6				F55B11.3		T06D4.1
B0361.6		Y48G8AL.6						ZC302.2
B0365.1		C54G10.2						C07H6.5
B0379.2		ZC302.1						F25D7.4
B0379.7		F10C2.4						F43G6.10
B0391.10		R119.7						K08E7.3
B0391.5		F31C3.2						F22G12.5
B0391.9		Y42H9AR.4						R01H2.3
B0393.2		F11E6.7						D1081.7
B0393.3		D1007.7						B0035.6
B0393.4		F54D11.4						AH6.5
B0393.6		Y53C12B.3						F23C8.9
B0393.8		F21G4.2						ZK1127.1
B0393.9		F55G1.4						Y43F8C.12
B0414.3		F54E7.3						F14D7.2
B0414.5		Y67H2A.10						C55B7.1
B0414.6		B0035.6						T19B4.2
B0414.7		H14A12.3						T23G11.3
B0416.4		R12E2.2						F32D1.10
B0416.7		D1022.7						Y43F4B.6
B0432.1		F56F3.1						C53D5.6
B0432.10		T05F1.6						ZC404.8
B0432.13		F16D3.2						B0393.3
B0432.8		Y2H9A.1						F45F2.10
B0457.1		F44B9.6						C03B8.4
B0457.4		Y49A3A.1						R06C7.1
B0464.2		Y74C9A.4						F43G6.1
B0464.6		C48A7.2						F45F2.11
B0464.8		ZK637.7						F39B2.1
B0464.9		F32H2.3						Y51F10.2
B0491.1		K10B2.5						C05D2.5
B0491.3		C04A2.7						K06A5.7
B0491.6		T21B10.3						C43E11.3
B0495.6		B0273.2						K09H11.3
B0496.2		T07D4.4						C01H6.5
B0496.6		T19B4.5						F59B2.6
B0507.7		F44E2.2						C50C3.6
B0511.11		F47D12.9						K10B2.5
B0511.12		C18E9.3						F10C2.4
B0511.13		ZK328.5						B0001.7
B0511.3		ZK1055.1						ZK637.7
B0511.4		F22B5.7						T01C3.1
B0511.6		F43C1.2						Y67H2A.10
B0511.7		C03D6.4						B0414.5
B0511.9		D2092.5						F59E12.1
B0513.2		D1081.7						T23D8.7
B0513.4		W03C9.7						B0244.8
B0513.6		B0414.5						T05G5.7
B0523.1		F11A10.1						ZC302.1
B0523.3		T07F8.4						K03H4.2
B0524.2		C09G9.6						C10F3.1
B0524.3		F28B3.8						Y47D3A.26
B0524.4		C53D5.6						W05F2.3
B0524.5		B0336.3						ZK742.1
B0524.6		T11F8.3						C30B5.1
B0545.3		C48D1.2						Y48A6B.10
B0546.2		F46B6.5						F11A10.1
B0547.1		K03H4.2						F33H1.2
B0563.10		B0464.6						C50C3.1
B0564.11		C55B7.5						F35G12.8
B0564.2		F59E12.1						Y53F4B.9
BE0003N10.1		F20G4.3						K08E3.6
BE0003N10.2		H02I12.1						T04A11.6
BE10.1		F02A9.6						C09H10.7
BE10.4		Y39G10AR.12						F56F3.1
C01B10.8		C53A5.3						C06A5.1
C01B12.8		C36B1.12						W02F12.3
C01B4.3		DY3.7						F35B12.5
C01F1.6		K12D12.1						F10E9.8
C01F6.1		F28B3.7						F52E1.1
C01F6.2		F12F6.5						T07A9.6
C01F6.4		R09A1.1						W09D10.2
C01F6.8		C02F5.1						Y110A7A.1
C01G10.1		T07F8.3						Y53C12B.3
C01G10.7		ZC168.4						C28D4.3
C01G12.13		K06A5.7						C48D1.2
C01G12.3		F39B2.1						F02A9.6
C01G12.5		T13F2.6						T07F8.3
C01G12.8		K08F4.2						ZK688.5
C01G12.9		C13G3.3						Y38E10A.6
C01G5.2		Y54E10A.9						ZK328.5
C01G5.4		Y37A1B.1						F30A10.10
C01G5.5		C08C3.4						ZK546.15
C01G5.6		F44A2.1						Y47G6A.2
C01G5.8		E01A2.6						T06E4.1
C01G6.2		T23D8.1						T06E6.2
C01G6.3		C26D10.1						F37A4.8
C01G8.1		T23G5.1						C50F2.2
C01G8.3		W02A2.7						F56C9.3
C01G8.6		T12E12.4						Y76B12C.2
C01H6.5		F17C11.10						T01B7.6
C01H6.6		E01A2.4						F44F4.2
C01H6.7		F59E12.11						C08B11.3
C02B10.2		Y116A8C.36						C16C10.3
C02B10.4		ZK381.4						T05F1.2
C02B10.5		C07G2.1						Y39B6A.10
C02B10.6		R04F11.3						F15E6.1
C02E7.4		T07A9.6						F26B1.3
C02F12.4		K08E3.6						F29D11.2
C02F12.9		F56C9.3						Y110A7A.15
C02F5.1		F59B2.6						Y18D10A.17
C02F5.10		C17E4.6						C36B1.11
C02F5.13		K10D2.2						C04A2.7
C02F5.2		Y65B4BL.2						C34E10.8
C02F5.4		C27H6.2						C06A8.5
C02F5.5		F49C12.9						Y39G10AR.14
C02F5.6		F07A11.2						R02F2.4
C03A7.10		F55A3.3						R09A1.1
C03A7.5		T01H3.4						B0365.1
C03B8.1		F20D12.1						T22A3.3
C03B8.2		Y76A2B.1						C05C8.4
C03B8.4		Y45F10D.9						F10G7.4
C03C10.2		C25D7.6						R10E4.4
C03C10.3		C36B1.11						K10D2.2
C03C10.4		Y45F10A.2						F23B12.8
C03C11.1		Y18D10A.17						C18E9.3
C03C11.2		C01G5.2						Y17G9B.3
C03D6.4		F43G6.9						T05F1.6
C03D6.5		T20G5.11						F18E2.3
C03D6.6		C05D2.5						C26C6.1
C03E10.6		Y49E10.14						F54F2.5
C03G6.8		K07C11.2						F36A2.13
C03H5.3		D2030.6						F48E8.7
C04A2.3		F38E1.7						Y47G6A.12
C04A2.7		F54C9.8						H31G24.4
C04B4.2		K07A1.12						T03F1.9
C04E6.2		R06F6.1						F28B3.7
C04E6.5		Y49E10.19						K06A5.1
C04F12.1		T05F1.2						F54D11.4
C04F12.5		ZK632.1						F26D10.10
C04F12.6		C01G8.1						T13F2.3
C04F12.7		F18A11.1						C53B4.4
C04F5.1		T24D1.3						Y108G3AL.7
C04F5.2		R12C12.2						ZK856.12
C04F5.7		F57B10.12						C05C10.2
C04F5.9		R119.4						C27F2.8
C04F6.1		C50C3.8						F08F3.6
C04G2.2		AH6.5						Y82E9BR.19
C04G2.5		Y65B4BL.5						F20G4.3
C04G2.8		F09G2.9						F57B10.12
C04G2.9		Y18D10A.20						C02F5.1
C04G6.6		F55G1.8						Y47D3A.29
C04H5.2		F32D1.10						K08B4.1
C04H5.7		ZC513.6						C27A2.3
C05B10.1		F59D8.2						B0280.5
C05B5.2		C27A2.3						EEED8.1
C05B5.6		F26B1.3						W08D2.5
C05C10.2		R06C7.1						T19B4.5
C05C10.5		ZC404.8						Y54F10BM.1
C05C10.6		K07H8.6						F55H2.6
C05C10.7		C04F6.1						Y48A6B.11
C05C8.2		C42D8.2						Y41D4B.19
C05C8.4		F59D8.1						C36B1.8
C05C8.5								F44B9.6
C05C8.6								F22B5.7
C05C8.9								Y71F9B.7
C05D2.10								PAR2.4
C05D2.3								F13A7.14
C05D2.5								Y17G7B.5
C05D2.6								Y48G1C.8
C05E4.1								F44C4.4
C06A1.3								T01G9.5
C06A1.5								D1007.7
C06A5.1								C18G1.4
C06A5.11								T24F1.2
C06A5.12								F59E12.9
C06A5.2								Y49E10.19
C06A5.3								C36B1.12
C06A5.4								C07A9.3
C06A5.5								C53A5.3
C06A5.6								F46B6.5
C06A5.8								Y54G11A.3
C06A5.9								B0285.1
C06A6.7								C24H12.5
C06A8.2								R144.2
C06A8.4								T13F2.6
C06A8.5								C13G3.3
C06A8.6								Y38A8.3
C06B8.10								F54E12.2
C06C3.8								K04G7.1
C06C6.7								C03D6.4
C06C6.9								C06G3.2
C06E1.11								C08C3.4
C06E1.5								C36A4.5
C06E1.9								F53G12.5
C06E7.1								T11G6.5
C06G3.2								ZK370.4
C06G4.1								C05C10.5
C06G4.4								C39E9.12
C06H2.7								C29E4.2
C07A9.13								Y46E12BL.3
C07A9.2								T20G5.11
C07A9.3								R06F6.1
C07A9.4								R07B7.2
C07A9.7								T07F8.4
C07E3.4								ZK507.6
C07G1.3								Y48G1A.5
C07G1.4								T08A11.2
C07G1.6								K07A1.17
C07G2.1								W03G1.6
C07G3.10								C50B6.2
C07H6.2								K07A1.12
C07H6.4								R01H10.1
C07H6.5								B0414.3
C07H6.6								T09F3.3
C07H6.8								Y45F10D.9
C07H6.9								F30F8.1
C08A9.10								W02D9.1
C08A9.3								W03C9.2
C08B11.2								T01C3.3
C08B11.3								Y17G9B.9
C08B11.5								Y76B12C.6
C08B11.8								DY3.7
C08B6.10								C08B11.5
C08C3.2								Y65B4BL.2
C08C3.4								Y14H12B.2
C08E8.1								B0238.9
C08F11.10								T21B10.4
C08F11.12								B0240.4
C08F11.7								T23H2.1
C08F8.3								Y43E12A.1
C08F8.4								F55A12.1
C08F8.6								R12B2.4
C08G5.2								Y71G12B.1
C08G5.3								F54C8.2
C09B8.5								H21P03.2
C09B9.2								F17C11.10
C09B9.3								R119.4
C09B9.4								K08F4.2
C09B9.6								F56A3.4
C09B9.7								F56A3.3
C09D4.3								Y53C10A.6
C09E7.1								H02I12.5
C09E7.6								F01G4.1
C09E7.8								F56F11.4
C09E9.1								Y74C9A.4
C09F9.1								Y37E11AL.3
C09G12.11								T09B4.1
C09G4.3								Y73B6BL.38
C09G5.5								F55A3.3
C09G5.7								C14B9.4
C09G9.1								C33H5.15
C09G9.2								F37C12.7
C09G9.4								T21C9.13
C09G9.6								K07A1.2
C09H10.1								F55G1.8
C09H10.10								F32D1.7
C09H10.5								D2030.6
C09H10.6								Y55D9A.1
C09H10.7								T26A8.4
C09H10.8								T19B10.8
C09H10.9								K07C11.2
C09H5.7								C48A7.2
C10A4.4								F27D4.2
C10B5.1								F29G9.2
C10C6.1								T12F5.3
C10C6.3								F58G11.3
C10C6.5								R12E2.10
C10C6.7								E01A2.6
C10F3.1								F13B12.6
C10G11.6								Y37A1B.1
C10G11.8								F43G6.9
C10G11.9								C01G6.3
C10G8.4								Y75B7AL.4
C10H11.1								JC8.6
C10H11.10								C54G10.2
C10H11.3								F53F10.5
C10H11.7								C28C12.2
C10H11.8								F43G9.5
C12C8.3								Y4C6B.1
C12D8.14								T25E12.5
C12D8.16								F31C3.2
C12D8.18								F12F6.5
C12D8.19								F57B1.2
C13B7.3								C27H6.2
C13B7.6								F54E7.3
C13B9.2								Y50E8A.4
C13F10.5								T07C4.3
C13F10.6								T19B10.6
C13F10.7								W09C5.2
C13G3.3								ZC308.4
C13G5.1								T23H2.3
C13G5.2								Y18D10A.11
C14A4.13								T19H12.2
C14A4.8								Y73B6BL.23
C14A6.3								F49C12.9
C14A6.6								C13B7.6
C14A6.7								C31H1.8
C14B1.2								C18G1.5
C14B1.4								K08D9.3
C14B1.5								T24C4.1
C14B1.8								F52B5.2
C14B1.9								ZC434.8
C14B9.4								F07A5.1
C14C10.1								R06A4.4
C14C10.7								K02F3.11
C14C11.1								Y11D7A.12
C14C11.2								F14B4.2
C14C11.6								T10F2.4
C14C11.7								T21B10.3
C14C6.4								F58A4.3
C15A11.2								C10H11.10
C15C6.2								F35C11.5
C15C6.4								Y55F3AM.12
C15F1.5								C08F8.3
C15H11.1								Y39G10AR.13
C15H11.13								Y48A6B.13
C15H11.5								F44A2.1
C15H11.6								F09G2.9
C15H7.3								ZK177.6
C16A11.3								C17E4.6
C16A11.4								W03D2.4
C16A11.5								K04C2.3
C16A11.6								ZK858.3
C16A11.9								B0336.3
C16A3.1								T12E12.4
C16A3.2								T21E3.1
C16A3.4								T23G11.2
C16A3.8								R05D11.8
C16C10.1								B0035.12
C16C10.12								M01E11.6
C16C10.13								F44E2.8
C16C10.2								C14B1.2
C16C10.3								F10C5.2
C16C8.11								F56C9.6
C16C8.12								F27C8.6
C16C8.14								R74.8
C16C8.16								C25A1.8
C16C8.17								Y51H7C.3
C16C8.18								Y17G7A.1
C16C8.4								K01C8.3
C16C8.5								C14B1.9
C16D2.1								D1022.7
C16E9.1								ZK381.4
C17B7.10								T14G10.6
C17B7.7								F18A1.5
C17C3.11								Y75B12B.1
C17D12.5								C46A5.9
C17D12.6								W05B10.1
C17D12.7								T12G3.6
C17E4.1								F33H1.3
C17E4.10								Y54E10A.9
C17E4.11								T21G5.3
C17E4.2								M04B2.1
C17E4.3								C50C3.8
C17E4.4								B0348.6
C17E4.5								B0261.7
C17E4.6								W01G7.5
C17E7.4								C03C10.3
C17E7.9								C26D10.1
C17F3.1								C39E9.13
C17F3.3								C36A4.4
C17F4.5								F43D9.4
C17G10.1								C09G4.3
C17G10.2								Y113G7B.17
C17G10.3								F42G9.1
C17G10.4								F18A1.7
C17H11.4								K10B2.3
C17H1.2								F46F11.2
C17H12.12								Y65B4BL.5
C17H12.13
C17H12.3
C17H12.5
C18A3.1
C18E3.1
C18E3.2
C18E3.6
C18E3.7
C18E3.8
C18E3.9
C18E9.3
C18E9.8
C18F10.7
C18G1.3
C18G1.4
C18G1.5
C18G1.9
C18H2.2
C18H2.3
C18H2.4
C18H2.5
C18H7.10
C18H7.4
C18H7.8
C23G10.1
C23G10.7
C23G10.8
C23H5.11
C24A11.1
C24A8.5
C24B5.2
C24D10.1
C24D10.5
C24D10.8
C24F3.2
C24F3.5
C24F3.6
C24G6.1
C24G7.4
C24H11.1
C24H11.2
C24H12.2
C24H12.5
C25A1.1
C25A11.1
C25A1.12
C25A1.3
C25A1.4
C25A1.8
C25A1.9
C25A6.1
C25A8.5
C25D7.6
C25G4.4
C25G4.5
C25G4.6
C25G4.7
C25G4.8
C25H3.6c
C26B2.1
C26B2.2
C26B2.6
C26C6.1
C26C6.4
C26C6.6
C26D10.1
C26E6.1
C26E6.12
C26E6.3
C26E6.5
C26E6.9
C26F1.3
C26H9A.1
C27A12.10
C27A12.2
C27A12.3
C27A12.6
C27A12.7
C27A12.9
C27A2.1
C27A2.3
C27A2.6
C27A7.6
C27A7.7
C27B7.1
C27B7.2
C27B7.4
C27B7.5
C27B7.6
C27B7.9
C27C12.3
C27C7.1
C27D6.11
C27D6.3
C27D8.1
C27D8.2
C27D8.4
C27D9.1
C27F2.10
C27F2.5
C27F2.6
C27F2.8
C27H5.6
C27H6.2
C27H6.3
C27H6.9
C28A5.1
C28A5.2
C28A5.6
C28C12.1
C28C12.11
C28C12.12
C28C12.2
C28D4.10
C28D4.2
C28D4.3
C28D4.4
C28D4.7
C28D4.8
C28F5.1
C28H8.1
C28H8.9
C29A12.1
C29A12.3
C29E4.13
C29E4.2
C29E4.3
C29E4.4
C29E6.3
C29F5.2
C29F7.5
C29G2.2
C29H12.1
C29H12.5
C30A5.3
C30A5.4
C30B5.1
C30B5.3
C30F12.2
C30F12.4
C30F2.2
C30G12.6
C30G12.7
C30G7.3
C30G7.4
C30H6.9
C31A11.4
C31C9.8
C31G12.1
C31G12.4
C31H1.1
C31H1.5
C31H1.8
C32B5.1b
C32B5.6
C32C4.3
C32D5.10
C32D5.11
C32D5.4
C32D5.5
C32E12.1
C32E8.1
C32E8.4
C32E8.5
C32E8.8
C32F10.1
C32F10.2
C32F10.5
C32F10.6
C32H11.7
C33A12.19
C33C12.4
C33C12.7
C33E10.2
C33F10.11
C33F10.12
C33F10.2
C33F10.4
C33F10.8
C33H5.10
C33H5.12
C33H5.15
C33H5.16
C33H5.19
C33H5.4
C33H5.6
C33H5.7
C33H5.8
C34B2.2
C34B2.3
C34B2.4
C34B2.7
C34B4.5
C34B7.4
C34C12.2
C34C12.3
C34D1.5
C34D4.10
C34D4.12
C34D4.2
C34D4.3
C34D4.8
C34E10.10
C34E10.2
C34E10.8
C34F11.1
C34F11.2
C34F11.4
C34F11.5
C34F11.6
C34G6.3
C34G6.5
C34G6.7
C35A5.4
C35B1.2
C35B1.4
C35D10.11
C35D10.13
C35D10.2
C35D10.6
C35D10.7
C35D10.8
C35D10.9
C35E7.1
C35E7.10
C35E7.5
C35E7.8
C35E7.9
C36A4.4
C36A4.5
C36A4.8
C36A4.9
C36B1.11
C36B1.12
C36B1.14
C36B1.3
C36B1.5
C36B1.7
C36B1.8
C36C9.1
C36C9.3
C36F7.2
C36F7.5
C36H8.1
C37A2.2
C37A2.3
C37A2.4
C37A2.6
C37A5.7
C37C3.9
C38C10.3
C38C10.4
C38C3.3
C38C3.7
C38D4.1
C38D4.3
C38D4.4
C38D4.6
C38D4.7
C38D4.9
C38D9.5
C39B5.12
C39B5.6
C39E9.11
C39E9.12
C39E9.13
C39H7.1
C40A11.4
C40H1.1
C41D11.4
C41D11.5
C41D11.6
C41D11.7
C41D11.9
C41G7.1
C41G7.2
C41G7.4
C41G7.6
C42C1.12
C42C1.13
C42C1.15
C42C1.3
C42C1.8
C42C1.9
C42D4.8
C42D8.2
C43D7.8
C43E11.1
C43E11.10
C43E11.2
C43E11.3
C43E11.5
C43E11.7
C43E11.9
C43F9.6
C43G2.3
C43H8.2
C44B12.5
C44B12.6
C44B12.8
C44B7.12
C44B7.5
C44B9.2
C44B9.3
C44B9.4
C44B9.5
C44C10.5
C44C8.10
C44C8.8
C44C8.9
C44E4.3
C44E4.4
C44E4.8
C44F1.2
C45B11.1
C45B11.5
C45B11.8
C45B2.1
C45G3.1
C45G3.5
C45G7.2
C45G9.1
C45G9.2
C45G9.4
C45G9.9
C45H4.14
C45H4.14b
C45H4.16
C46A5.5
C46A5.6
C46A5.9
C46C11.1
C46C2.3
C46C2.5
C46E10.1
C46F11.3
C46F11.4
C46G7.5
C46H11.6
C47A4.3
C47B2.1
C47D12.1
C47D12.2
C47D12.3
C47D12.8
C47E12.10
C47E12.11
C47E12.12
C47E12.2
C47E8.4
C47E8.8
C47F8.1
C47F8.6
C47G2.5
C48A7.2
C48B4.10
C48B4.11
C48B4.6
C48B4.7
C48B4.8
C48B6.2
C48B6.3
C48B6.4
C48B6.9
C48D1.2
C48E7.2
C48E7.3
C48E7.7
C48E7.8
C48E7.9
C49A1.2
C49A1.3
C49A9.10
C49C3.1
C49C3.6
C49C3.7
C49C8.1
C49C8.3
C49D10.10
C49F5.3
C49F5.6
C49F5.7
C49G9.1
C49H3.6
C49H3.9
C50A2.2
C50A2.4
C50B6.11
C50B6.2
C50B6.3
C50B8.1
C50B8.2
C50B8.3
C50C3.1
C50C3.2
C50C3.6
C50C3.7
C50C3.8
C50D2.3
C50D2.8
C50E3.11
C50E3.12
C50E3.13
C50E3.5
C50F2.2
C50F2.3
C50F2.5
C50F4.10
C50F4.11
C50F4.12
C50F4.2
C50F4.4
C50H2.10
C50H2.12
C50H2.13
C50H2.7
C52D10.8
C52E12.6
C52E4.6
C53A3.1
C53A5.2
C53A5.3
C53A5.4
C53B4.4
C53B4.5
C53C11.1
C53D5.4
C53D5.6
C53D6.4
C53D6.5
C53D6.8
C53H9.2
C54C6.6
C54D10.4
C54D1.1
C54D2.4
C54E10.4
C54F6.15
C54F6.5
C54F6.8
C54G10.2
C54G4.2
C54G4.3
C54G4.6
C54G4.9
C54G6.1
C55A1.11
C55A6.1
C55A6.2
C55A6.9
C55B7.1
C55B7.10
C55B7.11
C55B7.12
C55B7.3
C55B7.5
C55B7.8
C55B7.9
C55C2.2
C55C3.3
C55C3.4
C56A3.4
C56A3.5
C56A3.8
C56C10.1
C56C10.6
C56C10.9
C56E6.3
C56G2.5
C56G7.2
CD4.4
CD4.8
D1007.10
D1007.10c
D1007.16
D1007.4
D1007.5
D1007.7
D1007.8
D1009.5
D1014.2
D1014.8
D1022.3
D1022.7
D1037.1
D1037.5
D1043.1
D1044.6
D1046.1
D1046.2
D1054.10
D1054.11
D1054.12
D1054.13
D1054.14
D1054.15
D1081.11
D1081.4
D1081.6
D1081.7
D1081.8
D1081.9
D1086.11
D1086.17
D1086.19
D1086.2
D1086.4
D1086.7
D2005.1
D2005.4
D2005.5
D2013.3
D2023.6
D2024.1
D2024.5
D2030.3
D2030.6
D2030.7
D2030.8
D2030.9
D2045.5
D2062.1
D2062.6
D2062.7
D2063.4
D2085.4
D2089.1
D2089.2
D2089.3
D2092.2
D2092.5
D2092.7
D2096.1
D2096.11
D2096.12
D2096.7
DY3.3
DY3.4
DY3.7
DY3.8
E01A2.1
E01A2.2
E01A2.4
E01A2.6
E02H1.1
E02H1.2
E02H1.3
E02H1.4
E02H4.6
E02H9.7
E03A3.4
E03H12.10
E03H12.5
E03H12.7
E04A4.3
EEED8.1
EEED8.13
EEED8.14
EEED8.15
EEED8.3
EEED8.7
F01D4.3
F01D4.5
F01D5.7
F01F1.10
F01F1.11
F01F1.4
F01F1.7
F01G10.5
F01G4.1
F01G4.4
F02A9.6
F02C12.3
F02C9.1
F02C9.4
F02E11.1
F02E8.4
F02E9.10
F02E9.2
F02E9.3
F02E9.7
F02H6.2
F02H6.3
F02H6.4
F07A11.2
F07A11.3
F07A5.1
F07A5.2
F07E5.1
F07E5.6
F07E5.9
F07F6.1
F07F6.7
F07H5.10
F08A8.7
F08A8.8
F08B4.1
F08B4.3
F08B4.5
F08B4.6
F08B6.1
F08C6.5
F08F1.4
F08F1.9
F08F3.6
F08F3.8
F08F3.9
F08F8.10
F08F8.4
F08F8.6
F08F8.9
F08G12.10
F08G2.6
F08G5.1
F08G5.2
F08H9.1
F08H9.2
F09C12.8
F09C6.13
F09D12.1
F09E5.13
F09E8.3
F09F3.2
F09G2.3
F09G2.4
F09G2.8
F09G2.9
F10A3.11
F10B5.2
F10B5.5
F10B5.6
F10B5.7
F10B5.8
F10C1.3
F10C2.2
F10C2.4
F10C5.1
F10C5.2
F10D11.2
F10D11.3
F10D11.4
F10D11.5
F10E7.2
F10E9.11
F10E9.2
F10E9.3
F10E9.5
F10E9.8
F10F2.5
F10F2.6
F10F2.7
F10G2.4
F10G2.7
F10G7.12
F10G7.3
F10G7.4
F10G7.6
F10G8.1
F10G8.2
F10G8.3
F10G8.7
F11A10.1
F11A10.5
F11A10.8
F11A5.16
F11D11.4
F11E6.3
F11E6.7
F11F1.5
F11G11.11
F11G11.13
F11G11.4
F11G11.8
F11G11.9
F11H8.1
F11H8.3
F11H8.4
F12A10.4
F12A10.8
F12D9.2
F12E12.1
F12F6.1
F12F6.2
F12F6.5
F12F6.7
F12F6.8
F13A2.4
F13A7.1
F13A7.10
F13A7.14
F13A7.7
F13B12.1
F13B12.6
F13D12.5
F13E9.3
F13E9.4
F13E9.5
F13E9.9
F13G11.3
F13G3.11
F13G3.6
F13G3.9
F13H8.12
F13H8.8
F14B4.2
F14B4.3
F14B8.3
F14D2.1
F14D2.11
F14D2.12
F14D2.13
F14D2.2
F14D2.4
F14D2.5
F14D2.6
F14D2.8
F14D2.9
F14D7.1
F14D7.2
F14F3.5
F14F7.1
F14F7.4
F14F8.8
F14F9.1
F14H3.2
F14H3.5
F14H3.6
F14H3.7
F14H8.8
F15A4.10
F15A4.2
F15B10.3
F15B9.10
F15B9.11
F15D3.4
F15D3.9
F15D4.1
F15D4.2
F15D4.6
F15E6.1
F15G9.6
F15H10.3
F15H10.4
F15H9.1
F16A11.2
F16B4.8
F16C3.4
F16D3.2
F16D3.4
F16G10.4
F17A2.10
F17A9.1
F17A9.6
F17C11.10
F17C11.7
F17C8.5
F17C8.7
F17E9.11
F17E9.3
F17E9.4
F17E9.5
F18A1.1
F18A11.1
F18A11.5
F18A12.1
F18A12.4
F18A12.5
F18A12.6
F18A12.7
F18A1.4
F18A1.5
F18A1.7
F18A1.8
F18C5.4
F18E2.3
F18E9.3
F18G5.1
F19B10.2
F19B10.5
F19B6.2
F19B6.3
F19B6.4
F19C7.6
F19F10.10
F19F10.11
F19F10.9
F19H6.4
F20A1.3
F20A1.9
F20B6.5
F20B6.6
F20C5.1
F20C5.3
F20D12.1
F20D12.4
F20D1.7
F20D6.1
F20D6.6
F20G4.3
F20H11.1
F20H11.4
F21A3.4
F21A3.5
F21C3.6
F21D5.1
F21D5.2
F21D5.5
F21D5.6
F21D9.1
F21F3.2
F21F3.3
F21F3.4
F21F8.5
F21G4.2
F21H12.1
F21H12.4
F21H12.5
F21H7.10
F21H7.11
F21H7.12
F21H7.2
F21H7.5
F22B3.1
F22B3.2
F22B3.4
F22B3.8
F22B5.1
F22B5.5
F22B5.7
F22B7.13
F22B7.2
F22B7.6
F22D3.1
F22D3.4
F22D6.1
F22D6.11
F22D6.5
F22D6.6
F22D6.7
F22D6.8
F22D6.9
F22E5.21
F22E5.9
F22G12.5
F22H10.1
F23B12.1
F23B12.8
F23B12.9
F23B2.13
F23B2.6
F23B2.7
F23C8.1
F23C8.4
F23C8.7
F23C8.9
F23D12.10
F23D12.2
F23D12.5
F23F1.1
F23F1.10
F23H11.1
F25B3.6
F25B5.2
F25B5.5
F25C8.2
F25D7.4
F25F2.1
F25H2.12
F25H2.13
F25H2.4
F25H2.8
F25H5.2
F25H5.5
F25H5.7
F25H8.1
F25H8.2
F26A1.1
F26A1.10
F26A1.3
F26A1.4
F26A3.1
F26A3.3
F26A3.7
F26B1.1
F26B1.3
F26B1.5
F26C11.1
F26D10.10
F26D2.10
F26D2.15
F26D2.2
F26E4.1
F26E4.10
F26E4.11
F26E4.4
F26E4.5
F26F2.7
F26F4.13
F26F4.2
F26F4.5
F26F4.6
F26F4.8
F26F4.9
F26G5.1
F26H11.1
F26H11.4
F26H9.1
F26H9.2
F26H9.4
F26H9.7
F26H9.8
F27C1.1
F27C1.2
F27C1.3
F27C8.5
F27C8.6
F27D4.2
F27D4.7
F27D4.8
F28A10.4
F28A10.5
F28A12.1
F28B12.3
F28B3.5
F28B3.7
F28B3.8
F28B3.9
F28C6.2
F28C6.3
F28C6.6
F28D1.10
F28D1.2
F28D9.1
F28E10.4
F28F8.4
F28F8.6
F28F8.9
F28H1.5
F28H6.8
F28H7.4
F28H7.6
F29A7.6
F29B9.1
F29B9.2
F29B9.5
F29C12.3
F29C12.5
F29C4.5
F29C4.7
F29C6.1b
F29D10.1
F29D11.2
F29G9.1
F29G9.2
F29G9.7
F30A10.10
F30A10.12
F30A10.13
F30A10.13b
F30A10.14
F30A10.3
F30A10.4
F30B5.4
F30F8.1
F30F8.10
F30F8.2
F30F8.3
F31B9.3
F31C3.2
F31C3.4
F31C3.5
F31D4.3
F31E3.3
F31E3.4
F31E3.6
F31E8.5
F31E9.2
F31F6.2
F31F6.3
F32A11.2
F32A11.3
F32A5.1
F32A7.4
F32B4.2
F32B5.4
F32B6.1
F32B6.10
F32B6.4
F32B6.5
F32B6.6
F32B6.7
F32D1.10
F32D1.6
F32D1.7
F32D1.8
F32D8.5
F32E10.1
F32E10.2
F32E10.5
F32E10.6
F32E10.9
F32H2.1
F32H2.10
F32H2.3
F32H2.4
F32H2.7
F33A8.4
F33D11.1
F33D11.2
F33D11.4
F33D11.6
F33D11.7
F33D11.9
F33E11.2
F33E11.3
F33E11.6
F33G12.3
F33G12.4
F33G12.7
F33H1.2
F33H1.3
F33H1.4
F33H2.1
F33H2.2
F33H2.3
F33H2.5
F34D10.2
F34D10.3
F34D10.8
F35B12.5
F35C11.2
F35C11.3
F35C11.5
F35C5.1
F35E12.3
F35E2.3
F35E2.5
F35E2.6
F35E2.9
F35F11.1
F35F11.2
F35G12.10
F35G12.11
F35G12.12
F35G12.3
F35G12.4
F35G12.5
F35G12.7
F35G12.8
F35G12.9
F35H10.5
F35H10.6
F35H10.7
F35H8.1
F35H8.3
F35H8.4
F36A2.1
F36A2.10
F36A2.11
F36A2.12
F36A2.13
F36A2.14
F36A2.2
F36A2.8
F36A2.9
F36A4.5
F36D1.1
F36D1.2
F36D1.6
F36D3.4
F36D3.5
F36D3.8
F36D4.1
F36F12.4
F36F12.8
F36F2.6
F36G9.13
F36H12.10
F36H12.11
F36H12.14
F36H12.17
F36H12.2
F36H12.3
F36H12.5
F36H12.7
F36H12.8
F36H12.9
F36H1.3
F36H1.4
F36H5.5
F37A4.1
F37A4.4
F37A4.6
F37A4.7
F37A4.8
F37A4.9
F37A8.1
F37A8.2
F37C12.1
F37C12.14
F37C12.2
F37C12.7
F37C4.3
F37C4.7
F37D6.1
F37D6.2
F37D6.3
F37E3.1
F37E3.3
F37H8.4
F38A5.10
F38A5.11
F38A5.13
F38A5.6
F38A5.8
F38B7.5
F38E11.6
F38E1.7
F38H4.10
F38H4.4
F38H4.5
F39B2.1
F39B2.11
F39B2.4
F39B2.5
F39B2.7
F39B3.3
F39C12.4
F39E9.4
F39F10.3
F39F10.4
F39H11.2
F39H2.2
F39H2.4
F39H2.5
F40C5.2
F40D4.3
F40E12.2
F40E3.2
F40E3.5
F40F11.4
F40F12.3
F40F8.11
F40F9.3
F40G12.10
F40G12.11
F40G9.11
F40G9.4
F40H6.1
F40H6.6
F41D3.11
F41D3.2
F41D3.4
F41E6.15
F41E7.6
F41F3.1
F41G3.10
F41G3.14
F41G3.5
F41G3.6
F41H10.10
F41H10.11
F41H10.6
F42A6.5
F42A8.1
F42A8.3
F42A9.1
F42A9.2
F42A9.4
F42A9.6
F42A9.7
F42A9.8
F42C5.3
F42C5.5
F42G4.6
F42G8.8
F42G8.9
F42G9.1
F42H10.2
F42H10.7
F42H11.1
F42H11.2
F43B10.1
F43C11.3
F43C1.2
F43C1.3
F43D2.1
F43D2.3
F43D9.4
F43D9.5
F43E2.2
F43E2.6
F43G6.1
F43G6.10
F43G6.2
F43G6.6
F43G6.7
F43G6.9
F43G9.2
F43G9.4
F43G9.5
F43G9.6
F43G9.8
F44A2.1
F44B9.4
F44B9.6
F44B9.8
F44B9.9
F44C4.4
F44D12.3
F44D12.4
F44D12.6
F44D12.7
F44D12.8
F44E2.10
F44E2.2
F44E2.7
F44E2.8
F44E7.5
F44F1.3
F44F1.6
F44F4.2
F44F4.3
F44F4.9
F44G3.7
F44G4.4
F44G4.5
F45B8.1
F45B8.2
F45C12.12
F45C12.15
F45C12.5
F45C12.7
F45C12.8
F45D11.9
F45D3.1
F45E12.2
F45E12.3
F45E4.6
F45E4.9
F45F2.10
F45F2.11
F45G2.10
F45G2.3
F45G2.7
F46A8.10
F46A8.6
F46A9.1
F46A9.4
F46B3.15
F46B3.4
F46B6.10
F46B6.4
F46B6.5
F46C5.4
F46F11.10
F46F11.2
F46F11.6
F46F11.8
F46F3.4
F46F5.11
F46F5.6
F46F5.7
F47B3.1
F47B3.2
F47B3.5
F47B3.7
F47B7.7
F47B8.11
F47B8.6
F47C12.7
F47D12.10
F47D12.7
F47D12.9
F47F6.5
F47G6.3
F47G6.4
F47H4.10
F48A11.4
F48A9.3
F48C1.2
F48C1.5
F48C1.7
F48E8.7
F48F5.1
F48G7.12
F49A5.3
F49B2.2
F49C12.15
F49C12.9
F49D11.7
F49D11.9
F49E11.7
F49E12.2
F49E12.4
F49E8.2
F49E8.7
F49F1.12
F49H12.7
F52A8.6
F52B11.6
F52B5.2
F52B5.3
F52B5.5
F52B5.6
F52C12.1
F52C12.3
F52C6.11
F52C6.14
F52C6.2
F52C6.3
F52C6.4
F52C6.6
F52C6.8
F52C9.7
F52C9.8
F52D2.2
F52D2.4
F52D2.9
F52E1.1
F52E1.10
F52F12.3
F52F12.4
F52F12.6
F52F12.8
F52G2.1
F52G2.2
F52H3.4
F52H3.6
F53A2.4
F53A2.5
F53A3.2
F53B2.5
F53B6.4
F53B6.7
F53C3.1
F53E10.5
F53F10.5
F53F1.7
F53F4.1
F53F4.12
F53F8.3
F53F8.5
F53G12.13
F53G12.4
F53G12.5
F53G12.6
F53G12.8
F53G2.2
F53H1.4
F54A3.2
F54A3.4
F54A3.6
F54C1.2
F54C1.9
F54C4.2
F54C4.3
F54C8.1
F54C8.2
F54C8.4
F54C9.6
F54C9.8
F54D10.1
F54D10.3
F54D10.4
F54D10.5
F54D10.7
F54D1.1
F54D11.3
F54D11.4
F54D12.5
F54D5.1
F54D5.11
F54D5.2
F54D5.5
F54D5.9
F54E12.2
F54E12.3
F54E12.4
F54E7.3
F54E7.8
F54E7.9
F54F11.3
F54F12.1
F54F2.5
F54F2.7
F54F7.5
F54F7.6
F54F7.7
F54F7.9
F54H12.5
F54H12.7
F54H12.8
F54H5.2
F55A11.8
F55A12.1
F55A12.10
F55A12.5
F55A12.8
F55A3.2
F55A3.3
F55A3.5
F55A3.6
F55A3.7
F55B11.2
F55B11.3
F55B11.5
F55B11.7
F55B12.10
F55B12.3
F55C12.6
F55C5.1
F55C5.2
F55C5.4
F55D12.4
F55F10.3
F55F8.2
F55F8.5
F55F8.7
F55F8.9
F55G1.4
F55G1.5
F55G1.6
F55G1.7
F55G1.8
F55H12.1
F55H12.5
F55H2.6
F55H2.7
F56A11.6
F56A3.1
F56A3.2
F56A3.3
F56A3.4
F56A4.12
F56A6.4
F56A8.4
F56A8.5
F56A8.6
F56B3.1
F56B3.12
F56B3.4
F56B3.6
F56C11.3
F56C11.4
F56C11.5
F56C4.4
F56C9.11
F56C9.3
F56C9.5
F56C9.6
F56D1.7
F56D2.2
F56D2.6
F56D5.2
F56D5.5
F56F11.4
F56F3.1
F56F3.4
F56F4.1
F56F4.3
F56G4.4
F56G4.7
F56H11.3
F56H1.3
F56H6.11
F56H6.12
F56H6.6
F56H9.5
F57A10.2
F57A10.4
F57A10.5
F57A8.6
F57A8.8
F57B10.11
F57B10.12
F57B10.4
F57B10.6
F57B10.9
F57B1.1
F57B1.2
F57B9.8
F57C2.1
F57C2.2
F57C2.3
F57C2.4
F57C2.6
F57C9.4
F57C9.5
F57C9.6
F57C9.7
F57F4.1
F57F5.2
F57G4.8
F57H12.5
F58A4.2
F58A4.3
F58A4.4
F58A4.6
F58A4.8
F58A4.9
F58A6.5
F58A6.8
F58B3.1
F58B3.2
F58B3.6
F58B3.9
F58B6.3
F58D12.3
F58D2.2
F58D5.2
F58D5.4
F58D5.6
F58D5.7
F58D5.8
F58E10.5
F58E1.14
F58E1.3
F58E6.5
F58F12.2
F58F12.3
F58F6.4
F58G1.1
F58G11.3
F58G11.5
F58G11.6
F58G1.2
F58G1.3
F58G1.9
F58G6.8
F58H7.5
F59A1.15
F59A1.3
F59A1.7
F59A1.8
F59A1.9
F59A2.1
F59A2.4
F59A3.2
F59A3.4
F59A3.7
F59A3.8
F59A3.9
F59A6.12
F59A6.2
F59A6.4
F59A6.5
F59A7.7
F59A7.8
F59A7.9
F59B2.5
F59B2.6
F59B2.7
F59C6.16
F59C6.2
F59C6.3
F59C6.4
[truncated: 2,514 more rows]
