# Supplementary material for: Early experiences mediate distinct adult gene expression and reproductive programs in Caenorhabditis elegans
Source: PLoS Genet. 2018 Feb 15;14(2):e1007219. doi: 10.1371/journal.pgen.1007219 (PMC5831748; doi:10.1371/journal.pgen.1007219)
Supplement: S4 Table — (XLSX) [file pgen.1007219.s015.xlsx]

## Sheet: Reproduction
Table S4. Curation of WTPhe up::WTStv down seesaw genes
REPRODUCTION	WormBase (WS253) overview
acs-4	Ortholog of human ACSL4 (acyl-CoA synthetase long-chain family member 4) and ACSL3 (acyl-CoA synthetase long-chain family member 3); acs-4 is involved in embryo development, lipid storage, locomotion and reproduction; acs-4 is predicted to have catalytic activity, based on protein domain information; acs-4 is expressed in the pharynx, hypodermis, intestine, ventral nerve cord, and the dorsal nerv…
air-1	AIR-1 belongs to the Aurora-A family of serine/threonine kinases that localize to centrosomes; AIR-1 is required for embryonic survival, germline proliferation and development, locomotion, and vulval development; AIR-1 is required to recruit centrosomal gamma-tubulin during maturation; Aurora-A kinases are implicated in centrosome separation and spindle assembly.
ani-2	ani-2 encodes one of three C. elegans anillins; ANI-2 activity is required in the syncytial gonad for proper gonad structure and oocyte formation; specifically, ANI-2 appears to be required for maintaining the structure of the rachis, the syncytial compartment of germline cytoplasm that connects developing ooctyes; in the adult gonad, ANI-2 localizes to the surface of the rachis.
attf-2	attf-2 is involved in embryo development, lipid storage and reproduction.
B0035.6	B0035.6 is involved in reproduction.
B0524.6	RNA sequencing and microarray studies indicate that B0524.6 is regulated by tatn-1, gld-2, clk-1, and daf-16; RNA sequencing and microarray studies indicate that B0524.6 is regulated by Rotenone, Progesterone, and Chlorpyrifos; tiling array and RNA sequencing studies indicate that B0524.6 is enriched in the body wall muscle cell and germ line.
C01G8.1	C01G8.1 is expressed in the germ line.
C06A5.6	C06A5.6 is involved in lipid storage and reproduction.
C17E4.6	C17E4.6 is an ortholog of human VPS72 (vacuolar protein sorting 72 (S. cerevisiae)); C17E4.6 is involved in negative regulation of vulval development and reproduction.
C27F2.8	C27F2.8 is an ortholog of human TMEM131 (transmembrane protein 131) and KIAA0922 (KIAA0922); C27F2.8 is involved in body morphogenesis, embryo development, locomotion, nematode larval development, positive regulation of growth and reproduction.
C36B1.11	RNA sequencing and microarray studies indicate that C36B1.11 is regulated by Rotenone, Cholestanol, Estrogen, Progesterone, Testosterone, Atrazine, Chlorpyrifos, Diazinon, and Paraquat; RNA sequencing studies indicate that C36B1.11 is enriched in the germ line.
C53B4.4	C53B4.4 is an ortholog of human PDZD8 (PDZ domain containing 8); microarray, tiling array, and RNA sequencing studies indicate that C53B4.4 is regulated by cyc-1, daf-16, daf-12, tatn-1, clk-1, tdp-1, ain-1, ain-2, dpy-10, fbf-1, and alg-1; RNA sequencing and microarray studies indicate that C53B4.4 is regulated by Rotenone, Progesterone, Testosterone, Cry5B, Diazinon, Humic substances, and singl…
car-1	car-1 encodes a putative RNA-binding protein orthologous to budding yeast Scd6p, fission yeast Sum2p, Drosophila TRAL, and human LSM14A and LSM14B; CAR-1 inhibits physiological apoptosis in oocytes, keeping it down to a normal level of ~50% in hermaphrodite gonads; independently of apoptosis, CAR-1 is also required for normal oogenesis, early embryonic cytokinesis, and normally organized endoplas…
cash-1	ash-1 encodes an ortholog of Drosophila CKA and the human striatins STRN, STRN3, and STRN4 that is required for vulval development; CASH-1 has an N-terminal region which may bind caveolin or calmodulin, and a C-terminal region with five tandem WD domains; by its orthology with CKA and striatins, CASH-1 is predicted to act as a scaffold linking signal transduction proteins (such as JKK-1 and JNK-1…
cct-2	cct-2 encodes a putative beta subunit of the eukaryotic cytosolic ('T complex') chaperonin, orthologous to human CCT2 (OMIM:605139); CCT-2 is expressed in most, if not all, tissues; CCT-2 represses SKN-1-dependent transcription of gst-4; CCT-2 is expressed in touch receptor neurons in a MEC-3-dependent fashion; in mass RNAi assays, CCT-2 is required for normal transgene repression and subcellular…
cct-8	cct-8 encodes a putative theta subunit of the eukaryotic cytosolic ('T complex') chaperonin, orthologous to human CCT8, ENSG00000020219, and CCT8L2/KCNMB3L; in mass RNAi assays, CCT-8 is required for transgene repression, distal tip cell migration, embryonic and larval viability, fertility, normal body coloration, locomotion, and vulval development, and normally rapid growth.
cdc-25.1	cdc-25.1 encodes a CDC25 phosphatase homolog that affects embryonic viability, meiosis, mitosis, proliferation of the intestine (E cell lineage), and germ line proliferation; it is expressed in the developing germline, in the nuclei of oocytes, embryonic nuclei, nuclei of embryonic cortical membranes, and sperm pronuclei, and in the germline precursors Z2 and Z3.
cdl-1	cdl-1 encodes a homolog of human hairpin (stem-loop) binding proteins (HBP/SLBP) that bind to the hairpin (stem-loop) structure in the 3' untranslated region (3' UTR) of histone mRNAs, and thus promote histone pre-mRNA processing and translation of mature histone mRNA; CDL-1 is required for normally high levels of histone gene expression, normal cell division during late larval development, embry…
cgh-1	cgh-1 encodes a putative DEAD-box RNA helicase, orthologous to budding yeast Dhh1p, fission yeast Ste13p, Drosophila ME31B, and human DDX6 (OMIM:600326); CGH-1 inhibits physiological apoptosis in oocytes, keeping it down to a normal level of ~50% in hermaphrodite gonads; independently of apoptosis, CGH-1 is also required for sperm function, oocyte fertilization, and early embryonic cytokinesis; b…
chs-1	chs-1 encodes a chitin synthase, paralogous to CHS-2; chs-1 is required for embryonic chitin synthesis, eggshell synthesis and osmotic integrity, error-free chromosomal segregation during meiosis, polar body extrusion, association of the sperm pronucleus/centrosome complex (SPCC) with the early embryonic cortex, localization of PAR-2 in early embryos, posterior localization of P granules or PIE-1…
cpb-1	cpb-1 encodes a cytoplasmic polyadenylation element binding (CPEB) protein homolog involved in two steps of spermatogenesis; two CPEB proteins have distinct functions in spermatogenesis, with FOG-1 specifying sperm cell fate, and CPB-1 conversely executing that decision, being required for progression through meiosis; cpb-1(RNAi) spermatocytes fail to undergo meiotic cell divisions; CPB-1 protein…
cpb-3	cpb-3 encodes a CPEB orthologous to Drosophila ORB, zebrafish ZORBA, and human CPEB1, and paralogous to FOG-1 and CPB-1/2; CPB-3 inhibits physiological apoptosis in oocytes, keeping it down to a normal level of ~50% in hermaphrodite gonads; independently of apoptosis, CPB-3 is also required for normal oogenesis, sperm/oocyte switching (upstream of FEM-3), and the transistion from mitosis to meios…
cpg-1	cpg-1 encodes, by alternative splicing, two isoforms of a chondroitin proteoglycan; CPG-1 contains three chitin-binding peritrophin-A domains and two mucin-like regions; CPG-1 is individually dispensable for normal embryonic development; however, CPG-1 and CPG-2 are jointly required for osmotic integrity of early embryos, error-free chromosomal segregation during meiosis, polar body extrusion, as…
cye-1	cye-1 encodes the sole C. elegans E-type cyclin; CYE-1 is required for progression through the mitotic cell cycle during embryonic, larval, and germline development; cye-1 is also required for endoreduplication in intestinal cells; CYE-1 is expressed ubiquitously in nuclei during embryonic development and postembryonically in proliferating blast cells, including germline stem cells; in the germli…
cyk-4	cyk-4 encodes a Rho GAP (Rho guanosine triphosphatase (GTPase) activating protein); during development, cyk-4 is required for two different processes: 1) paternally provided CYK-4 regulates anterior-posterior polarity in the one-cell embryo by controlling the actomyosin cytoskeletal network, and 2) together with ZEN-4, CYK-4 is sufficient to promote formation of the large bundles of microtubules …
cyk-7	cyk-7 is involved in apoptotic process, cytokinesis and reproduction.
D1044.6	D1044.6 is an ortholog of human ZNF318 (zinc finger protein 318); RNA sequencing and microarray studies indicate that D1044.6 is regulated by tatn-1, emr-1, lem-2, tdp-1, rrf-2, dcr-1, dpy-9, dpy-10, fbf-1, mir-243, gld-2, rnp-8, alg-1, and mir-35; RNA sequencing and microarray studies indicate that D1044.6 is regulated by Rotenone, Progesterone, Chlorpyrifos, Diazinon, Humic substances, Paraquat…
D1081.7	D1081.7 is involved in reproduction.
dab-1	dab-1 encodes an ortholog of the cytoplasmic adaptor protein DISABLED, required for normal molting and meiotic arrest; DAB-1 is also required for EGL-17 secretion from vulval cells, and thus indirectly for normal sex myoblast (SM) migration and egg-laying; DAB-1 contains a conserved PTB domain and signals that confer localization to Golgi-proximal vesicles, and DAB-1 localizes to vesicular struct…
daz-1	daz-1 encodes a protein containing an RNA recognition motif that is required for the progression of meiosis during oogenesis; DAZ-1 is expressed in the germline, and expression levels peak in the proximal pachytene region; cpb-3(bt17);daz-1(tj3) hermaphrodites have a synthetic phenotype of total sterility and masculinization; DAZ-1 colocalizes with CPB-3 in vivo, coimmunoprecipitates with CPB-3, …
deps-1	deps-1 encodes an large (619-residue), unfamiliar P-granule-associated protein required for germline RNAi, PGL-1's localization in P granules, accumulation of GLH-1 and RDE-4 (along with glh-1 mRNA), germline proliferation and fertility at high temperatures, and embryonic viability at low temperatures; unless rescued by maternal DEPS-1, deps-1 mutants show temperature-sensitive sterility at 24+ d…
dpl-1	dpl-1 encodes the C. elegans ortholog of mammalian DP, the E2F-heterodimerization partner; dpl-1 is a class B synMuv gene whose activity is required for oogenesis as well as embryonic asymmetry and vulval development; in addition, dpl-1 acts with a subset of class B synMuv genes and the MCD-1 zinc-finger protein to promote the killing process during programmed cell death; DPL-1 is a nuclear prote…
ect-2	ect-2 encodes, by alternative splicing, two isoforms of a putative RHO guanine nucleotide exchange factor (RhoGEF) required for cytokinesis of early embryos and epidermal P cells, as well as cell polarity of early embryos and migration of epidermal P cells; ECT-2 is thus required for normal vulval differentiation and locomotion, along with fertility and embryonic viability; ECT-2 also activates L…
efa-6	efa-6 encodes a putative guanine nucleotide exchange factor that inhibits DHC-1 in vivo; EFA-6's human orthologs are the pleckstrin and Sec7 domain proteins PSD/TYL/cytohesin-1 (OMIM:602327), PSD2, PSD3, and PSD4; efa-6(RNAi) suppresses the lethality of conditional dhc-1 mutations, as well as the spindle length and cytokinesis defects of dhc-1(or195), indicating that EFA-6 negatively regulates dy…
emb-4	emb-4 (also known as mal-2 or sel-6) encodes a nuclear protein orthologous to human AQR/IBP160, an intron-binding spliceosomal 'Aquarius' protein with a helicase-like domain; EMB-4 is required for the loss of PIE-1 and H3meK4 histones from the germline at its Z2/Z3 stage, and thus for the condensation of germline chromatin in Z2/Z3; EMB-4 is also required for normal embryonic and postembryonic de…
F11E6.7	RNA sequencing and microarray studies indicate that F11E6.7 is regulated by Rotenone, Progesterone, Testosterone, Deoxyglucose, Diazinon, and Paraquat; tiling array and RNA sequencing studies indicate that F11E6.7 is enriched in the hypodermis, pharyngeal muscle cell, and germ line.
F13B12.6	F13B12.6 is an ortholog of members of the human SH2 domain containing family including SH2D2A; microarray, tiling array, and RNA sequencing studies indicate that F13B12.6 is regulated by isp-1, lin-35, daf-12, tatn-1, emr-1, lem-2, tdp-1, and ain-2; RNA sequencing and microarray studies indicate that F13B12.6 is regulated by Rotenone and Humic substances; tiling array, RNA sequencing, and microar…
F39B2.1	hinf-1 is an ortholog of human HINFP (histone H4 transcription factor); hinf-1 is involved in embryo development, hermaphrodite genitalia development and nematode larval development; hinf-1 is predicted to have nucleic acid binding activity, based on protein domain information; hinf-1 is expressed in the pharynx, hypodermis, nervous system, reproductive system, intestine, rectal epithelium, excre…
F45F2.10	F45F2.10 is an ortholog of human ANKRD36C (ankyrin repeat domain 36C), ANKRD36 (ankyrin repeat domain 36) and ANKRD31 (ankyrin repeat domain 31); F45F2.10 is involved in embryo development and reproduction.
F45F2.11	Microarray, tiling array, and RNA sequencing studies indicate that F45F2.11 is regulated by cgh-1, cyc-1, daf-12, tatn-1, emr-1, lem-2, tdp-1, sir-2.1, lin-35, dcr-1, dpy-9, dpy-10, fbf-1, mir-243, gld-2, rnp-8, gld-1, and nuo-6; microarray studies indicate that F45F2.11 is regulated by Cholestanol, Progesterone, Testosterone, Cadmium, Diazinon, Humic substances, Paraquat, and Colistin; tiling ar…
F46B6.5	Microarray and RNA sequencing studies indicate that F46B6.5 is regulated by cyc-1, cid-1, tatn-1, emr-1, lem-2, ain-1, ahr-1, fbf-1, tdp-1, and alg-1; microarray studies indicate that F46B6.5 is regulated by Progesterone, Testosterone, Chlorpyrifos, Diazinon, Humic substances, and single-walled carbon nanotubes; microarray, tiling array, and RNA sequencing studies indicate that F46B6.5 is enriche…
F54D11.4	RNA sequencing and microarray studies indicate that F54D11.4 is regulated by tatn-1, emr-1, lem-2, and ain-1; microarray studies indicate that F54D11.4 is regulated by Chlorpyrifos and Diazinon; RNA sequencing studies indicate that F54D11.4 is enriched in the germ line.
F55A3.3	F55A3.3 is an ortholog of human SUPT16H (suppressor of Ty 16 (S. cerevisiae)); F55A3.3 is involved in embryo development, the molting cycle, nucleus organization and reproduction.
F59E12.1	F59E12.1 is an ortholog of human BRD8 (bromodomain containing 8); microarray, tiling array, and RNA sequencing studies indicate that F59E12.1 is regulated by cyc-1, daf-12, tatn-1, emr-1, lem-2, sir-2.1, dpy-9, dpy-10, fbf-1, mir-243, rnp-8, cdk-4, and cyd-1; RNA sequencing and microarray studies indicate that F59E12.1 is regulated by Rotenone, Progesterone, Testosterone, Fluoranthene, Diazinon, …
F59E12.9	RNA sequencing and microarray studies indicate that F59E12.9 is regulated by eat-2, tatn-1, emr-1, lem-2, htz-1, ain-1, ain-2, mir-243, alg-1, and tbx-2; RNA sequencing and microarray studies indicate that F59E12.9 is regulated by Rotenone, Progesterone, Atrazine, Fluoranthene, Humic substances, and single-walled carbon nanotubes; microarray and RNA sequencing studies indicate that F59E12.9 is en…
gei-6	gei-6 is an ortholog of human BTF3 (basic transcription factor 3) and BTF3L4 (basic transcription factor 3-like 4); microarray and RNA sequencing studies indicate that gei-6 is regulated by daf-16, tatn-1, emr-1, lem-2, sir-2.1, lin-14, and lin-4; RNA sequencing and microarray studies indicate that gei-6 is regulated by Rotenone, Progesterone, Resveratrol, Humic substances, and single-walled carb…
gld-1	gld-1 encodes a protein containing a K homology (KH) RNA binding domain; GLD-1 is required for regulation of the mitosis/meiosis decision during germline development (promotion of meiotic entry) in parallel with gld-2, gld-3, and nos-3 and also affects spermatogenesis; GLD-1 physically interacts with the 3'- and 5'UTR of its putative mRNA targets in vitro to negatively regulate their translation;…
gld-2	gld-2 encodes the catalytic subunit of a cytoplasmic poly(A) polymerase (PAP) associated with P granules in early embryos, which encodes the central catalytic domain but lacks the normal RNA-binding (RRM) domain of eukaryotic PAPs; GLD-2 regulates the switch from mitosis to meiosis in the germline, is necessary for formation of functional sperm or oocytes, requires activation by GLD-3 for PAP act…
gld-3	gld-3 encodes two KH domain-containing RNA-binding proteins, GLD-3L and GLD-3S, that are homologous to Drosophila Bicaudal-C; gld-3 activity is required for two aspects of germ line development: the sperm/oocyte and mitosis/meiosis decisions; in regulating the sperm/oocyte switch, GLD-3L acts by binding and negatively regulating FBF's regulatory interaction with the fem-3 3'UTR; in regulating the…
gld-4	gld-4 encodes a noncanonical poly(A) polymerase orthologous to Saccharomyces cerevisiae Trf4/5p; GLD-4 activity is required for early meiotic progression of male and female gametes in the absence of GLD-2 and for regulation of gld-1 mRNA levels; GLD-4 physically interacts with GLS-1 which stimulates GLD-4 poly(A) polymerase activity in vivo; GLD-4 is expressed predominantly in germ cells and loca…
glp-1	glp-1 encodes an N-glycosylated transmembrane protein that, along with LIN-12, comprises one of two C. elegans members of the LIN-12/Notch family of receptors; from the N- to the C-terminus, GLP-1 is characterized by ten extracellular EGF-like repeats, three LIN-12/Notch repeats, a CC-linker, a transmembrane domain, a RAM domain, six intracellular ankyrin repeats, and a PEST sequence; in C. elega…
gls-1	gls-1 is an ortholog of human ZCCHC14 (zinc finger, CCHC domain containing 14) and ZCCHC2 (zinc finger, CCHC domain containing 2); gls-1 is involved in body morphogenesis, embryo development, germline cell cycle switching, mitotic to meiotic cell cycle, nematode larval development and oogenesis; gls-1 is predicted to have phosphatidylinositol binding activity, based on protein domain information;…
gtbp-1	gtbp-1 is an ortholog of human G3BP2 (GTPase activating protein (SH3 domain) binding protein 2) and G3BP1 (GTPase activating protein (SH3 domain) binding protein 1); gtbp-1 is involved in cellular response to DNA damage stimulus and negative regulation of vulval development; gtbp-1 is predicted to have nucleic acid binding activity and nucleotide binding activity, based on protein domain informat…
hda-1	The hda-1 gene encodes a histone deacetylase 1, similar to histone deacetylases RPD3 from yeast and fly; maternal and zygotic expression of hda-1 is required for embryonic viability, and zygotic expression of hda-1 is also required for gonadogenesis and vulval development.
him-1	him-1 encodes a homolog of the conserved eukaryotic protein, SMC1, a member of the SMC (structural maintenance of chromosomes) superfamily that is required for embryonic viability, germline mitosis, chromosome pairing, and the segregation of mitotic chromosomes; HIM-1 can interact with SMC-3 and is required for DPY-28 localization to meiotic chromosomes; associates with the chromatin of transitio…
ima-2	ima-2 encodes one of three C. elegans importin alpha proteins; IMA-2 is predicted to function as an adaptor protein that regulates import of nuclear proteins; during development, ima-2 activity is required for normal germline and embryonic mitoses, specifically for proper chromosome segregration and nuclear reassembly; IMA-2 expression is detected in germ cells, oocytes, and early embryonic cells…
ima-3	ima-3 encodes one of three C. elegans importin alpha nuclear transport factors and the importin alpha that is most similar to the alpha3-subtype; ima-3 activity is required throughout development: during oogenesis, ima-3 is essential for progression past pachytene of meiotic prophase I and for proper organization of the nuclear pore complex (NPC) as well as association of P granules with the NPC;…
imb-3	imb-3 encodes an importin-beta-like protein orthologous to Drosophila, vertebrate, and yeast importin/karyopherin-beta3; IMB-3 is predicted to function as a nuclear transport factor that, with the RAN-1 GTPase, regulates nuclear import of ribosomal proteins; in C. elegans, IMB-3 is essential for embryogenesis and germline development, and may also be required for normal postembryonic growth rates.
isw-1	isw-1 encodes a chromatin remodeling protein containing an AT-hook, two SANT domains, a DEXD/H box, and an ATPase domain that is the C. elegans ortholog of Drosophila ISWI, human SNF2H, and Saccharomyces cerevisiae ISW2; ISW-1 likely acts as the ATPase component of a Nucleosome Remodeling Factor (NURF)-like complex also containing NURF-1 that antagonizes the action of synMuv (synthetic Multivulva…
K03H4.2	Merged into noca-1; noca-1 is involved in apoptotic process, body morphogenesis, cytoplasmic microtubule organization, germ cell development, inductive cell migration, meiotic nuclear division, nematode larval development and receptor-mediated endocytosis; noca-1 is expressed in the hyp7 syncytium; noca-1 is localized to the microtubule.
larp-1	larp-1 encodes an La-related protein containing an La RNA-binding motif and a conserved LARP1 domain; loss of larp-1 activity results in defective oogenesis, which is suppressed by loss of function mutations in Ras-MAPK signaling components, suggesting that in the germline, LARP-1 functions to negatively regulate Ras-MAPK pathway activity; as LARP-1 binds RNA homopolymers in vitro and larp-1 muta…
let-418	The let-418 gene encodes a homolog of Mi-2/CHD3, a component of the nucleosome remodeling and histone deacetylase (NURD) complex; LET-418 is similar to DNA helicases, homologous to human AIRE (OMIM:607358, mutated in autoimmune polyendocrinopathy syndrome), and paralogous to CHD-3; with MEP-1, LET-418 is required to repress germline-specific genes in somatic cells, and also negatively regulates R…
let-711	let-711 encodes the C. elegans ortholog of NOT1, the conserved core component of the multisubunit CCR4/NOT complex that plays a role in regulation of gene expression via various processes including transcriptional control, mRNA deadenylation, and protein ubiquitination; in C. elegans, let-711 activity is essential for embryonic and larval development and in particular, for proper spindle position…
lex-1	lex-1 encodes a protein that contains an ATPase domain and a bromodomain and is similar to Saccharomyces cerevisiae Yta7p which is involved in maintaining euchromatin-heterochromatin boundaries; lex-1 functions, together with tam-1, to positively regulate expression of repetitive sequences, such as those found in multicopy transgenes; in addition, like tam-1, lex-1 functions as a class B syntheti…
lin-13	lin-13 encodes a large (2248-residue) nuclear protein with multiple zinc fingers of the C2H2 class and a LXCXE retinoblastoma protein-binding motif, that is required for survival through larval development and for negative regulation of vulval fates during postembryonic development.
lin-36	lin-36 is involved in embryonic digestive tract morphogenesis, negative regulation of vulval development and nematode larval development.
lin-9	lin-9 encodes two novel proteins that are conserved amongst C. elegans, Drosophila, plants, and vertebrates; lin-9 activity is required redundantly with activity of the synMuv A genes, such as lin-8, for negative regulation of the RTK/Ras-mediated signal transduction pathway that controls vulval development; in addition, lin-9 activity is required non-redundantly for hermaphrodite gonadal sheath …
lip-1	lip-1 encodes a mitogen-activated protein (MAP) kinase phosphatase homologous to the vertebrate dual specificity phosphatase MKP-3; during development, LIP-1 negatively regulates MAP kinase activity to control the extent of germline proliferation and oocyte meiotic cell cycle progression; lip-1 activity is also required redundantly with dep-1 to negatively regulate MAPK signaling during vulval in…
lst-3	ccar-1 is an ortholog of human CCAR2 (cell cycle and apoptosis regulator 2) and CCAR1 (cell division cycle and apoptosis regulator 1); ccar-1 is involved in axon extension, hemidesmosome assembly, locomotion and negative regulation of vulval development.
map-2	map-2 encodes a methionine aminopeptidase; loss of map-2 activity via RNAi results in sterility due to germ line proliferation defects; when expressed in vitro, MAP-2 displays methionine aminopeptidase activity that is sensitive to the inhibitor fumagillin.
meg-1	meg-1 encodes a novel protein that localizes exclusively to P granules; originally identified by microarray analyses of germline-enriched transcripts, loss of meg-1 activity via mutation and RNAi indicates that MEG-1 is required for germline development and normal levels of fertility; specifically, MEG-1 is required maternally for normal germ cell proliferation and/or survival and for fully norma…
mei-2	mei-2 encodes a novel protein that contains a region similar to the p80-targeting subunit of katanin that is required for embryonic viability, alignment of chromosomes at the metaphase plate, and establishment of the oocyte meiotic spindle together with MEI-1; can interact with MEI-1 in HeLa cells and this complex can function to disassemble microtubules, expressed in the germ line, throughout th…
met-1	met-1 encodes a histone methyltransferase whose SET domain is similar to that of Saccharomyces cerevisiae Set2p; loss of met-1 activity in the background of a mutant class A synMuv gene, such as lin-15A, results in a multivulval phenotype, indicating that met-1 acts to negatively regulate vulval cell fate specification; as met-1 is required for normal levels of histone H3K36 and H3K9 trimethylati…
mex-1	mex-1 encodes a CCCH-type zinc-finger protein that is required maternally for segregation of P granules, germ cell formation, and somatic cell differentiation in the early embryo; MEX-1 is expressed cytoplasmically in germ line blastomeres, is a component of P granules, and is required for restricting PIE-1 expression and function to these cells; mex-1 mRNA transcripts are also transiently associ…
mex-5	mex-5 encodes a novel protein that contains two CCCH zinc finger motifs; maternally provided MEX-5, which functions partly redundantly with the highly similar CCCH finger protein MEX-6, is essential for transducing polarity cues and establishing soma/germline asymmetry in the early embryo; in regulating soma/germline asymmetry, MEX-5 interacts with, and activates, the SOCS-box protein ZIF-1, whic…
mex-6	mex-6 encodes a CCCH zinc-finger protein highly similar to MEX-5 that functions with MEX-5 to affect embryonic viability, establish soma germline asymmetry in embryos and establish PIE-1, MEX-1, and POS-1 asymmetry in embryos, and also affects formation of intestinal cells; MEX-6 and MEX-5 may act downstream of the PAR proteins.
mre-11	mre-11 encodes a protein orthologous to S. cerevisiae MRE11 and to human MRE11A (OMIM:600814, mutated in ataxia-telangiectasia-like disorder); MRE-11 is required for meiotic recombination and DNA repair in C. elegans, for multigenerational persistence of the germline, and (in conjunction with CHK-2 and SPO-11) for the localization of RAD-51 to foci in late zygotene/early pachytene nuclei.
mrp-4	mrp-4 encodes a putative member of subfamily C of the ATP-binding cassette transporters; MRP-4 is required, redundantly with its paralog WHT-2, for sperm to normally migrate towards a PUFA-based signal exuded by oocytes; hermaphrodites subjected to double wht-2(RNAi) mrp-4(RNAi) are infertile, both through aberrant loss of their own sperm and through failure of males to effectively inseminate the…
msh-6	msh-6 encodes a gene orthologous to human MSH6 (homolog of MutS), which is involved in post-replicative mismatch DNA repair (MMR); in elegans, msh-6 defective animals show an elevated level of spontaneous mutants in both the male and female germline; in elegans, similar to higher mammals, MMR surveillance is likely carried out by a MSH-2/MSH-6 heterodimer.
nmy-2	nmy-2 encodes a non-muscle myosin II; NMY-2 is required for polarized cytoplasmic flow, polarized distribution of the PAR proteins, cytokinesis, and for proper anterior-posterior polarity in early embryos; NMY-2 functions with PAR-5 in the onset of the establishment phase of polarization in the C. elegans zygote along the anterior-posterior axis, and nmy-2 is partially redundant with nmy-1 with r…
nos-3	nos-3 encodes a homolog of Drosophila NANOS that physically interacts with FBF-1 (similar, though not orthologous, to Drosophila PUMILIO); NOS-3 is required in development of the hermaphrodite germ-line to promote the switch from sperm to oocyte production, perhaps by forming a complex with FBF-1 that controls fem-3 mRNA.
npp-21	npp-21 is an ortholog of human TPR (translocated promoter region, nuclear basket protein); npp-21 is involved in embryo development, locomotion, nematode larval development and reproduction.
npp-7	npp-7 is an ortholog of human NUP153 (nucleoporin); npp-7 is involved in apoptotic process, embryo development, nematode larval development, nucleus organization and reproduction; npp-7 is predicted to have zinc ion binding activity, based on protein domain information.
npp-8	npp-8 is an ortholog of human Nup155 (nucleoporin); npp-8 is involved in embryo development, hermaphrodite genitalia development, lipid storage, nematode larval development, nucleus organization and secretion by cell; npp-8 is a structural constituent of nuclear pore, based on protein domain information.
npp-9	npp-9 is an ortholog of human RANBP2 (RAN binding protein 2) and members of the TTC (Tetratricopeptide repeat domain containing) family including RGPD3; npp-9 is involved in RNA interference, collagen and cuticulin-based cuticle development, embryo development, hermaphrodite genitalia development, inductive cell migration, mitotic spindle organization and nucleus organization; npp-9 is predicted …
nrd-1	nrd-1 is an ortholog of human SCAF4 (SR-related CTD-associated factor 4) and SCAF8 (SR-related CTD-associated factor 8); nrd-1 is involved in embryo development and negative regulation of vulval development; nrd-1 is predicted to have nucleic acid binding activity and nucleotide binding activity, based on protein domain information; nrd-1 is expressed in the pharynx, hypodermis, reproductive syst…
oma-1	oma-1 encodes a zinc finger protein of the TIS11 finger type that is paralogous to OMA-2; while either oma-1 or oma-2 individually have no obvious mutant phenotype, oma-1 and oma-2 doubly mutant animals show defects in oocyte maturation, indicating that the two genes function redundantly in this process; whereas normal oocytes are released from meiotic prophase I arrest during oocyte maturation, …
oma-2	oma-2 encodes a zinc finger protein of the TIS11 finger type that is paralogous to OMA-1; while either oma-1 or oma-2 individually have no obvious mutant phenotype, oma-1 and oma-2 doubly mutant animals show defects in oocyte maturation, indicating that the two genes function redundantly in this process; whereas normal oocytes are released from meiotic prophase I arrest during oocyte maturation, …
pgl-1	pgl-1 encodes a predicted RNA-binding protein that contains a number of C-terminal RGG box motifs; PGL-1 activity is required at high temperatures during midlarval to adult stages for postembryonic germline development and hence fertility, and also for proper formation of the germline-specific P granules; PGL-1 protein, supplied maternally and embryonically, is a constitutive P granule component …
pitr-1	pitr-1 is an ortholog of human SLC20A1 (solute carrier family 20 (phosphate transporter), member 1) and SLC20A2 (solute carrier family 20 (phosphate transporter), member 2); pitr-1 is involved in embryo development, hermaphrodite genitalia development and negative regulation of vulval development; pitr-1 is predicted to have inorganic phosphate transmembrane transporter activity, based on protein…
plk-3	plk-3 encodes one of three C. elegans polo-like kinases; microarray analyses indicate that plk-3 transcripts are expressed maternally and downregulated in gonadal tissue mutant for deps-1, which encodes a novel, P granule-associated protein that promotes P granule assembly and germline RNA interference.
pqn-59	pqn-59 encodes a protein containing a glutamine/asparagine (Q/N)-rich domain and similarity to the vertebrate ubiquitin-associated proteins UBAP2 and UBAP2L; microarray experiments indicate that pqn-59 is expressed maternally and embryonically and in situ hybridization studies show that pqn-59 mRNA exhibits strong germline expression; loss of pqn-59 activity via RNAi in a wild-type background res…
prg-1	prg-1 encodes a novel, basic protein that is one of two C. elegans members of the Piwi subfamily of highly conserved Argonaut/Piwi proteins; during development, PRG-1 activity is essential for successful gametogenesis, normal levels of fertility, and accumulation of 21 U-RNAs (piRNAs), small RNAs expressed in the germ line; in addition, PRG-1 appears to act upstream of an siRNA pathway to regulat…
ptc-1	ptc-1 encodes an ortholog of Drosophila PATCHED (PTC) and human PTCH which defines one of seven paralogous families of sterol sensing domain (SSD) proteins; PTC-1 is required for cytokinesis in the germline, but not in somatic cells (the converse of PTR-2's function, and a role conserved in C. briggsae); PTC-1 is also required to isolate meiotic germline nuclei from one another so that their nucl…
ptr-2	ptr-2 encodes an ortholog of Drosophila and human PTCHD3, which defines one of seven paralogous families of sterol sensing domain (SSD) proteins; PTR-2 is required for cytokinesis in somatic cells, but not in the germline (the converse of PTC-1's function); PTR-2 is partially required for normal molting from L4 to adult stages; PTR-2 is also required for normal male tail development, growth to fu…
puf-5	puf-5 encodes a Pumilio protein; PUF-5 is required, redundantly with PUF-6/7, for translational repression of glp-1 mRNA in oocytes (via specific elements in the 3' UTR site), and for normal oocyte maturation (growth, organization, nuclear enlargement, yolk uptake, and localization of RME-2 to the plasma membrane) and early embryogenesis (cell divisions and eggshell formation); since glp-1 mutati…
puf-6	The puf-6 gene encodes a predicted RNA binding protein that is a member of the conserved PUF (Pumilio and FBF) family of RNA binding proteins; PUF-6 appears to function redundantly with other PUF family members during primordial germ cell development, and interacts with GEX-3, a predicted transmembrane protein that is essential for embryonic tissue morphogenesis.
puf-7	puf-7 encodes a protein 97% identical to PUF-6 and functions redundantly with the other PUF genes, fbf-1, fbf-2, puf-6, and puf-8, during primordial germ cell development, based on combinatorial RNAi; interacts with NOS-2 in yeast two-hybrid screens.
ran-3	ran-3 is an ortholog of human RCC1 (regulator of chromosome condensation 1); ran-3 is involved in RNA interference, embryo development, hermaphrodite genitalia development, mitotic spindle organization and nematode larval development.
rfc-1	rfc-1 is an ortholog of human RFC1 (replication factor C (activator 1) 1); rfc-1 is involved in cellular response to DNA damage stimulus, embryo development, nematode larval development, receptor-mediated endocytosis and reproduction; rfc-1 is predicted to have ATP binding activity and DNA clamp loader activity, based on protein domain information.
rme-2	rme-2 encodes a member of the low-density lipoprotein (LDL) receptor superfamily; RME-2 functions as the C. elegans yolk receptor whose activity is required for yolk uptake during oogenesis; RME-2 is expressed in developing oocytes where it localizes at or near the cell surface.
rnp-8	rnp-8 is an ortholog of human RBM11 (RNA binding motif protein 11); rnp-8 is involved in feminization of hermaphroditic germ-line and positive regulation of polynucleotide adenylyltransferase activity; rnp-8 exhibits enzyme binding activity, poly(G) binding activity, and polynucleotide adenylyltransferase activator activity and is predicted to have nucleotide binding activity, based on protein do…
rnr-1	rnr-1 encodes the large subunit of ribonucleotide reductase; by homology, RNR-1 is predicted to function in deoxyribonucleotide biosynthesis; in C. elegans rnr-1 is an essential gene whose activity is required for reproduction and embryonic development.
rpn-1	rpn-1 encodes a non-ATPase subunit of the 26S proteasome's 19S regulatory particle (RP) base subcomplex; rpn-1 activity is essential for embryonic, larval, and germline development; by homology, RPN-1 is predicted to function in unfolding and recognition of protein substrates and/or recycling of ubiquitin moieties during protein degradation.
rpn-2	rpn-2 encodes a non-ATPase subunit of the 26S proteasome's 19S regulatory paritcle (RP) base subcomplex; RPN-2 is required for embryonic, larval, and germline development and by homology, is predicted to function in unfolding and recognition of protein substrates and/or recycling of ubiquitin moieties during protein degradation; RPN-2 is expressed sporadically at all stages of development in the …
sgt-1	sgt-1 is an ortholog of human SGTA (small glutamine-rich tetratricopeptide repeat (TPR)-containing, alpha) and SGTB (small glutamine-rich tetratricopeptide repeat (TPR)-containing, beta); sgt-1 is involved in embryo development, nematode larval development and reproduction; sgt-1 is expressed in the pharynx, intestine, and the body wall musculature.
smc-3	smc-3 is an ortholog of human SMC3 (structural maintenance of chromosomes 3); smc-3 is involved in chromosome condensation, chromosome segregation, collagen and cuticulin-based cuticle development, embryo development, hermaphrodite genitalia development, locomotion, mitotic spindle midzone assembly, protein phosphorylation and receptor-mediated endocytosis; smc-3 is predicted to have ATP binding …
smc-6	smc-6 is an ortholog of human SMC6 (structural maintenance of chromosomes 6); smc-6 is involved in embryo development; smc-6 is predicted to have ATP binding activity, based on protein domain information; smc-6 is expressed in the germ line; smc-6 is localized to the condensed nuclear chromosome and the nucleoplasm.
spn-4	spn-4 encodes a protein containing an RNP-type RNA-binding domain; SPN-4 is required for rotation, but not polarization, of the mitotic spindle in the P1 blastomere of the two-cell stage embryo; SPN-4 is also required for mesectoderm and mesendoderm formation in conjunction with proper localization of maternal cell-fate determinants such as SKN-1; in addition, SPN-4 binds the glp-1 3' UTR and is …
sqv-5	sqv-5 encodes a chondroitin synthase that both initiates and elongates chondroitin chains (unlike human chondroitin synthase, which only elongates them); SQV-5 is required for cytokinesis (e.g., at the one-cell embryo stage), gonad migration, and vulval morphogenesis (by expanding the extracellular space of the vulva in L4 larvae); the common requirement for SQV-5 in both processes may be to prom…
srgp-1	srgp-1 encodes the ortholog of the mammalian srGAP proteins, which are downstream effectors of the Slit-Robo neuronal guidance pathway and act as negative regulators of neuronal migration; srgp-1 positively regulates cell-cell adhesion during embryonic development and is required along with catenins, hmp-1 and hmp-2 for viability; srgp-1 also functions in engulfing cells to negatively regulate en…
sup-17	sup-17 encodes an ADAM protein, an integral membrane disintegrin and zinc-activated metalloproteinase, orthologous to Drosophila and mouse KUZBANIAN and the vertebrate ADAM10 proteins; SUP-17 is required maternally for embryonic development and plays a role in LIN-12/Notch-mediated cell signaling required for several cell fate decisions during vulval development; SUP-17 is also required for norma…
swsn-7	swsn-7 is an ortholog of human ARID2 (AT rich interactive domain 2 (ARID, RFX-like)); swsn-7 is involved in apoptotic process, body morphogenesis, cellular response to DNA damage stimulus, embryo development, hermaphrodite genitalia development, nematode larval development, receptor-mediated endocytosis and striated muscle myosin thick filament assembly; swsn-7 is predicted to have DNA binding ac…
szy-20	szy-20 encodes a conserved RNA binding protein; szy-20 functions to negatively regulate centrosome size, duplication, and microtubule-nucleating capacity by limiting the amount of centriolar and pericentriolar material, such as gamma-tubulin and ZYG-1, SPD-2, and SPD-5, at the centrosomes; SZY-20 also plays a role in cytokinesis, centrosome attachment to the nucleus, mitotic metaphase spindle len…
T05F1.2	T05F1.2 encodes a novel protein; in situ hybridization studies indicate that T05F1.2 mRNA is expressed in the medial germline.
T05H10.1	T05H10.1 is an ortholog of human USP47 (ubiquitin specific peptidase 47); T05H10.1 is involved in reproduction; T05H10.1 is predicted to have ubiquitinyl hydrolase activity, based on protein domain information; T05H10.1 is expressed in the nervous system and the germ line; T05H10.1 is localized to the cytoplasm.
T07F8.4	T07F8.4 is an ortholog of human MIER1 (mesoderm induction early response 1, transcriptional regulator), MIER2 (mesoderm induction early response 1, family member 2) and MIER3 (mesoderm induction early response 1, family member 3); T07F8.4 is involved in body morphogenesis and reproduction; T07F8.4 is predicted to have DNA binding activity, based on protein domain information; T07F8.4 is expressed…
T08A11.2	T08A11.2 encodes the C. elegans ortholog of splicing factor 3b subunit 1, also known as SAP155; by homology, the product of T08A11.2 is predicted to be a component of the U2 snRNP that is required for pre-mRNA splicing; large-scale RNAi assays indicate that T08A11.2 activity is essential for a number of processes including embryonic development, normal adult lifespan, vulval morphogenesis, locomo…
T11G6.5	T11G6.5 is an ortholog of human FAM208B (family with sequence similarity 208, member B) and FAM208A (family with sequence similarity 208, member A); T11G6.5 is involved in apoptotic process and reproduction.
T19B4.5	T19B4.5 is involved in RNA interference, embryo development and reproduction.
T21B10.3	T21B10.3 is involved in embryo development, hermaphrodite genitalia development and locomotion.
tag-153	tag-153 is an ortholog of human CNOT2 (CCR4-NOT transcription complex, subunit 2); microarray, tiling array, and RNA sequencing studies indicate that tag-153 is regulated by cyc-1, daf-12, tatn-1, emr-1, lem-2, tdp-1, sir-2.1, ain-1, ain-2, slr-2, fbf-1, gld-1, isp-1, and lin-35; RNA sequencing and microarray studies indicate that tag-153 is regulated by Rotenone, Progesterone, Testosterone, Resv…
trcs-2	trcs-2 is involved in embryo development and reproduction.
uba-1	uba-1 encodes the only known ubiquitin-activating enzyme in C. elegans and is orthologous to Saccharomyces cerevisiae UBA1 and human UBE1; UBA-1 is essential for embryogenesis and larval development and is required for proper formation of the male tail, sperm fertility, proper body size, meiotic progression in the embryo and germline development; by homology, UBA-1 is predicted to function in an …
ulp-4	ulp-4 is an ortholog of human SENP7 (SUMO1/sentrin specific peptidase 7) and SENP6 (SUMO1/sentrin specific peptidase 6); ulp-4 is involved in body morphogenesis, embryo development, hermaphrodite genitalia development, oviposition and protein desumoylation; ulp-4 is predicted to have cysteine-type peptidase activity, based on protein domain information; ulp-4 is expressed in the pharynx, certain …
usp-48	usp-48 is an ortholog of human USP48 (ubiquitin specific peptidase 48); usp-48 is involved in apoptotic process, determination of adult lifespan, hermaphrodite genitalia development, locomotion, negative regulation of vulval development, regulation of cell proliferation and regulation of meiotic nuclear division; usp-48 is predicted to have ubiquitinyl hydrolase activity, based on protein domain …
vbh-1	vbh-1 encodes a DEAD-box RNA helicase with similarity to Drosophila Vasa and Belle; vbh-1 activity is required for the proper timing of the sperm-oocyte switch during germ line development; vbh-1 also plays a role in embryonic development; in regulating germ line development, vbh-1 appears to function at least partially redundantly with laf-1, which also encodes a DEAD-box RNA helicase; VBH-1 is …
wago-1	wago-1 is an ortholog of members of the human AGO, PIWIL (Argonaute/PIWI) family including AGO1; wago-1 exhibits DEAD/H-box RNA helicase binding activity and is predicted to have nucleic acid binding activity, based on protein domain information; wago-1 is expressed in the germ line; wago-1 is localized to the P granule.
wago-2	wago-2 is an ortholog of members of the human AGO, PIWIL (Argonaute/PIWI) family including AGO1; wago-2 is involved in embryo development and reproduction; wago-2 is predicted to have nucleic acid binding activity, based on protein domain information.
wee-1.3	wee-1.3 encodes one of two C. elegans homologs of the Wee1 family of dual-specificity protein kinases (wee-1.1 encodes the second homolog; wee-1.2 is a pseudogene); in particular, WEE-1.3 is related to the membrane-associated vertebrate MYT1 kinases.
xnd-1	xnd-1 is involved in meiotic chromosome segregation; xnd-1 is expressed in the pharynx, nervous system, and the germ line.
Y41E3.11	Y41E3.11 is an ortholog of human HNRNPUL1 (heterogeneous nuclear ribonucleoprotein U-like 1), HNRNPU (heterogeneous nuclear ribonucleoprotein U (scaffold attachment factor A)) and HNRNPUL2 (heterogeneous nuclear ribonucleoprotein U-like 2); Y41E3.11 is involved in embryo development, germ cell development, lipid storage, locomotion, nematode larval development, regulation of cell proliferation an…
Y57A10A.31	Y57A10A.31 is an ortholog of human RNF216 (ring finger protein 216); Y57A10A.31 is involved in reproduction; Y57A10A.31 is predicted to have zinc ion binding activity, based on protein domain information.
ZK688.5	ZK688.5 is an ortholog of human BAG6 (BCL2-associated athanogene 6); ZK688.5 is involved in reproduction.

## Sheet: Embryonic development
Table S4. Curation of WTPhe up::WTStv down seesaw genes
EMBRYONIC DEVELOPMENT	WormBase (WS253) overview
acs-4	Ortholog of human ACSL4 (acyl-CoA synthetase long-chain family member 4) and ACSL3 (acyl-CoA synthetase long-chain family member 3); acs-4 is involved in embryo development, lipid storage, locomotion and reproduction; acs-4 is predicted to have catalytic activity, based on protein domain information; acs-4 is expressed in the pharynx, hypodermis, intestine, ventral nerve cord, and the dorsal nerv…
air-1	AIR-1 belongs to the Aurora-A family of serine/threonine kinases that localize to centrosomes; AIR-1 is required for embryonic survival, germline proliferation and development, locomotion, and vulval development; AIR-1 is required to recruit centrosomal gamma-tubulin during maturation; Aurora-A kinases are implicated in centrosome separation and spindle assembly.
akir-1	akir-1 is an ortholog of human AKIRIN2 (akirin 2) and AKIRIN1 (akirin 1); akir-1 is involved in embryo development; akir-1 is expressed in the hypodermis, nervous system, and the body wall musculature.
ama-1	ama-1 encodes the large subunit of RNA polymerase II required for mRNA transcription; AMA-1 is essential for proper embryonic development, particularly for the early division and migration of the endodermal precursor (E) cells that initiate gastrulation; AMA-1 is expressed ubiquitously in the developing embryo until the 550-cell stage.
attf-2	attf-2 is involved in embryo development, lipid storage and reproduction.
B0393.6	B0393.6 is an ortholog of human RNF224 (ring finger protein 224) and RNF182 (ring finger protein 182); B0393.6 is involved in apoptotic process and embryo development; B0393.6 is predicted to have zinc ion binding activity, based on protein domain information; B0393.6 is expressed in the reproductive system, intestine, and the rectal gland cell.
C27F2.8	C27F2.8 is an ortholog of human TMEM131 (transmembrane protein 131) and KIAA0922 (KIAA0922); C27F2.8 is involved in body morphogenesis, embryo development, locomotion, nematode larval development, positive regulation of growth and reproduction.
C39D10.7	C39D10.7 encodes a large (1185-residue) protein with 11 chitin-binding peritrophin-A domains; C39D10.7 transcripts are enriched in hermaphrodites; like CEJ-1 and CPG-2, C39D10.7 might participate in eggshell synthesis and early embryonic development, and C39D10.7's multiple peritrophin-A domains might enable mechanical cross-linking of chitin; however, C39D10.7 alone has no visible function in ma…
C50F2.2	C50F2.2 is involved in embryo development.
capg-1	apg-1 encodes the C. elegans homolog of human CAP-G, a subunit of the condensin I complex that functions to organize chromosomal structure and regulate chromosome segregation; immunoprecipitation experiments using C. elegans embryonic extracts demonstrate that CAPG-1 is a member of two distinct condensin I complexes, condensin I and condensin I-DC, that regulate meiotic and mitotic chromosome seg…
car-1	car-1 encodes a putative RNA-binding protein orthologous to budding yeast Scd6p, fission yeast Sum2p, Drosophila TRAL, and human LSM14A and LSM14B; CAR-1 inhibits physiological apoptosis in oocytes, keeping it down to a normal level of ~50% in hermaphrodite gonads; independently of apoptosis, CAR-1 is also required for normal oogenesis, early embryonic cytokinesis, and normally organized endoplas…
cbd-1	cbd-1 encodes a large (1319-residue) protein with 12 chitin-binding peritrophin-A domains; cbd-1(RNAi) animals have an osmotically-sensitive embryonic lethal phenotype, perhaps because of defects in chitin and eggshell synthesis; like CEJ-1 and CPG-2, CBD-1 may participate in eggshell synthesis and early embryonic development; CBD-1's multiple peritrophin-A domains might enable mechanical cross-l…
cct-2	cct-2 encodes a putative beta subunit of the eukaryotic cytosolic ('T complex') chaperonin, orthologous to human CCT2 (OMIM:605139); CCT-2 is expressed in most, if not all, tissues; CCT-2 represses SKN-1-dependent transcription of gst-4; CCT-2 is expressed in touch receptor neurons in a MEC-3-dependent fashion; in mass RNAi assays, CCT-2 is required for normal transgene repression and subcellular…
cct-8	cct-8 encodes a putative theta subunit of the eukaryotic cytosolic ('T complex') chaperonin, orthologous to human CCT8, ENSG00000020219, and CCT8L2/KCNMB3L; in mass RNAi assays, CCT-8 is required for transgene repression, distal tip cell migration, embryonic and larval viability, fertility, normal body coloration, locomotion, and vulval development, and normally rapid growth.
cdc-25.1	cdc-25.1 encodes a CDC25 phosphatase homolog that affects embryonic viability, meiosis, mitosis, proliferation of the intestine (E cell lineage), and germ line proliferation; it is expressed in the developing germline, in the nuclei of oocytes, embryonic nuclei, nuclei of embryonic cortical membranes, and sperm pronuclei, and in the germline precursors Z2 and Z3.
cdc-48.1	cdc-48.1 encodes a type II AAA ATPase, homologous to yeast Cdc48 and mammalian p97/VCP, that functions as a ubiquitin-selective chaperone; cdc-48.1 acts redundantly with cdc-48.2 and in conjunction with ufd-1 and npl-4 in endoplasmic reticulum-associated protein degradation (ERAD); in addition, CDC-48.1, UFD-2 and chn-1 function together to regulate myosin assembly and muscle formation via the UN…
cdc-48.2	cdc-48.2 encodes a AAA (ATPase associated with various cellular activities) ATPase that is one of two C. elegans p97/VCP/CDC48 homologs; cdc-48.2 acts redundantly with cdc-48.1 in endoplasmic reticulum-associated protein degradation (ERAD); in addition, cdc-48.1 and cdc-48.2 together provide an essential function during embryonic development; CDC-48.2 exhibits ATPase activity when expressed in vi…
cdl-1	cdl-1 encodes a homolog of human hairpin (stem-loop) binding proteins (HBP/SLBP) that bind to the hairpin (stem-loop) structure in the 3' untranslated region (3' UTR) of histone mRNAs, and thus promote histone pre-mRNA processing and translation of mature histone mRNA; CDL-1 is required for normally high levels of histone gene expression, normal cell division during late larval development, embry…
cee-1	cee-1 is an ortholog of human GET4 (golgi to ER traffic protein 4); cee-1 is involved in embryo development and nematode larval development.
ceh-100	ceh-100 is an ortholog of human GSX1 (GS homeobox 1) and NOTO (notochord homeobox); ceh-100 is involved in embryo development and response to food; ceh-100 is predicted to have DNA binding activity, based on protein domain information; ceh-100 is expressed widely.
cgh-1	cgh-1 encodes a putative DEAD-box RNA helicase, orthologous to budding yeast Dhh1p, fission yeast Ste13p, Drosophila ME31B, and human DDX6 (OMIM:600326); CGH-1 inhibits physiological apoptosis in oocytes, keeping it down to a normal level of ~50% in hermaphrodite gonads; independently of apoptosis, CGH-1 is also required for sperm function, oocyte fertilization, and early embryonic cytokinesis; b…
chc-1	chc-1 encodes the C. elegans clathrin heavy chain ortholog; loss of chc-1 activity via RNAi results in defects in receptor-mediated yolk endocytosis and thus, embryonic lethality.
chs-1	chs-1 encodes a chitin synthase, paralogous to CHS-2; chs-1 is required for embryonic chitin synthesis, eggshell synthesis and osmotic integrity, error-free chromosomal segregation during meiosis, polar body extrusion, association of the sperm pronucleus/centrosome complex (SPCC) with the early embryonic cortex, localization of PAR-2 in early embryos, posterior localization of P granules or PIE-1…
cpg-1	cpg-1 encodes, by alternative splicing, two isoforms of a chondroitin proteoglycan; CPG-1 contains three chitin-binding peritrophin-A domains and two mucin-like regions; CPG-1 is individually dispensable for normal embryonic development; however, CPG-1 and CPG-2 are jointly required for osmotic integrity of early embryos, error-free chromosomal segregation during meiosis, polar body extrusion, as…
cra-1	cra-1 is an ortholog of human NAA25 (N(alpha)-acetyltransferase 25, NatB auxiliary subunit); cra-1 is involved in embryo development and oogenesis; cra-1 is expressed in the reproductive system, intestine, and the body wall musculature.
cyb-1	cyb-1 encodes a cyclin B homolog that appears to be required both for embryogenesis (via maternally encoded CYB-1) and for postembryonic development and fertility (via zygotically encoded CYB-1); removing maternal product in cyb-1(RNAi) embryos causes multiple nuclei, and affected embryos arrest development at an early embryonic stage.
cye-1	cye-1 encodes the sole C. elegans E-type cyclin; CYE-1 is required for progression through the mitotic cell cycle during embryonic, larval, and germline development; cye-1 is also required for endoreduplication in intestinal cells; CYE-1 is expressed ubiquitously in nuclei during embryonic development and postembryonically in proliferating blast cells, including germline stem cells; in the germli…
cyk-4	cyk-4 encodes a Rho GAP (Rho guanosine triphosphatase (GTPase) activating protein); during development, cyk-4 is required for two different processes: 1) paternally provided CYK-4 regulates anterior-posterior polarity in the one-cell embryo by controlling the actomyosin cytoskeletal network, and 2) together with ZEN-4, CYK-4 is sufficient to promote formation of the large bundles of microtubules …
deps-1	deps-1 encodes an large (619-residue), unfamiliar P-granule-associated protein required for germline RNAi, PGL-1's localization in P granules, accumulation of GLH-1 and RDE-4 (along with glh-1 mRNA), germline proliferation and fertility at high temperatures, and embryonic viability at low temperatures; unless rescued by maternal DEPS-1, deps-1 mutants show temperature-sensitive sterility at 24+ d…
dpl-1	dpl-1 encodes the C. elegans ortholog of mammalian DP, the E2F-heterodimerization partner; dpl-1 is a class B synMuv gene whose activity is required for oogenesis as well as embryonic asymmetry and vulval development; in addition, dpl-1 acts with a subset of class B synMuv genes and the MCD-1 zinc-finger protein to promote the killing process during programmed cell death; DPL-1 is a nuclear prote…
ect-2	ect-2 encodes, by alternative splicing, two isoforms of a putative RHO guanine nucleotide exchange factor (RhoGEF) required for cytokinesis of early embryos and epidermal P cells, as well as cell polarity of early embryos and migration of epidermal P cells; ECT-2 is thus required for normal vulval differentiation and locomotion, along with fertility and embryonic viability; ECT-2 also activates L…
eel-1	eel-1 encodes a predicted Hect E3 ubiquitin ligase that contains multiple domains of similarity to the mammalian Mcl1 ubiquitin ligase Mule; eel-1 (enhancer of efl-1) was identified in a screen for modifiers of the transcription factor efl-1/E2F which is involved in the generation of SKN-1 protein asymmetry in the early embryo, a process essential for proper embryonic patterning; EEL-1 binds SKN-…
efa-6	efa-6 encodes a putative guanine nucleotide exchange factor that inhibits DHC-1 in vivo; EFA-6's human orthologs are the pleckstrin and Sec7 domain proteins PSD/TYL/cytohesin-1 (OMIM:602327), PSD2, PSD3, and PSD4; efa-6(RNAi) suppresses the lethality of conditional dhc-1 mutations, as well as the spindle length and cytokinesis defects of dhc-1(or195), indicating that EFA-6 negatively regulates dy…
egl-45	egl-45 is an ortholog of human EIF3A (eukaryotic translation initiation factor 3, subunit A); egl-45 is involved in axon extension, body morphogenesis, determination of adult lifespan, embryo development, locomotion, nematode larval development, oviposition and receptor-mediated endocytosis; egl-45 is predicted to have translation regulator activity, based on sequence information; egl-45 is expre…
emb-4	emb-4 (also known as mal-2 or sel-6) encodes a nuclear protein orthologous to human AQR/IBP160, an intron-binding spliceosomal 'Aquarius' protein with a helicase-like domain; EMB-4 is required for the loss of PIE-1 and H3meK4 histones from the germline at its Z2/Z3 stage, and thus for the condensation of germline chromatin in Z2/Z3; EMB-4 is also required for normal embryonic and postembryonic de…
emb-5	emb-5 encodes the C. elegans ortholog of the Spt6 family of RNA polymerase II transcription elongation factors; first identified in screens for temperature-sensitive embryonic lethal mutations, emb-5 is required for the correct timing of the second E (endoderm)-cell division in the early embryo and thus, for normal embryonic gastrulation; in addition, emb-5 activity is required postembryonically …
F10C2.4	F10C2.4 encodes a homolog of the DNA polymerase delta complex subunit A that is required in embryos for the normal timing of embryonic cell divisions (much as DIV-1 is) and, also, for normal chromosome segregation (probably because of defective DNA replication).
F17C11.10	F17C11.10 is an ortholog of human WDHD1 (WD repeat and HMG-box DNA binding protein 1); F17C11.10 is involved in embryo development and meiotic chromosome segregation.
F25G6.9	F25G6.9 is an ortholog of human SRP14 (signal recognition particle(ous Alu RNA binding protein)); F25G6.9 is involved in embryo development, lipid storage and meiotic chromosome segregation; F25G6.9 is predicted to have 7S RNA binding activity and endoplasmic reticulum signal peptide binding activity, based on protein domain information.
F39B2.1	hinf-1 is an ortholog of human HINFP (histone H4 transcription factor); hinf-1 is involved in embryo development, hermaphrodite genitalia development and nematode larval development; hinf-1 is predicted to have nucleic acid binding activity, based on protein domain information; hinf-1 is expressed in the pharynx, hypodermis, nervous system, reproductive system, intestine, rectal epithelium, excre…
F45F2.10	F45F2.10 is an ortholog of human ANKRD36C (ankyrin repeat domain 36C), ANKRD36 (ankyrin repeat domain 36) and ANKRD31 (ankyrin repeat domain 31); F45F2.10 is involved in embryo development and reproduction.
F55A3.3	F55A3.3 is an ortholog of human SUPT16H (suppressor of Ty 16 (S. cerevisiae)); F55A3.3 is involved in embryo development, the molting cycle, nucleus organization and reproduction.
gfat-1	gfat-1 encodes two isoforms of glucosamine--fructose-6-phosphate aminotransferase (EC:2.6.1.16, also known as glutamine-fructose-6-phosphate transaminase), paralogous to GFAT-2; GFAT-1 is predicted to catalyze the first, and rate-limiting, step of the hexosamine pathway in which glucosamine-6-phosphate is synthesized from L-glutamine and fructose-6-phosphate and ultimately converted to UDP-N-acet…
gld-2	gld-2 encodes the catalytic subunit of a cytoplasmic poly(A) polymerase (PAP) associated with P granules in early embryos, which encodes the central catalytic domain but lacks the normal RNA-binding (RRM) domain of eukaryotic PAPs; GLD-2 regulates the switch from mitosis to meiosis in the germline, is necessary for formation of functional sperm or oocytes, requires activation by GLD-3 for PAP act…
gld-3	gld-3 encodes two KH domain-containing RNA-binding proteins, GLD-3L and GLD-3S, that are homologous to Drosophila Bicaudal-C; gld-3 activity is required for two aspects of germ line development: the sperm/oocyte and mitosis/meiosis decisions; in regulating the sperm/oocyte switch, GLD-3L acts by binding and negatively regulating FBF's regulatory interaction with the fem-3 3'UTR; in regulating the…
glp-1	glp-1 encodes an N-glycosylated transmembrane protein that, along with LIN-12, comprises one of two C. elegans members of the LIN-12/Notch family of receptors; from the N- to the C-terminus, GLP-1 is characterized by ten extracellular EGF-like repeats, three LIN-12/Notch repeats, a CC-linker, a transmembrane domain, a RAM domain, six intracellular ankyrin repeats, and a PEST sequence; in C. elega…
gls-1	gls-1 is an ortholog of human ZCCHC14 (zinc finger, CCHC domain containing 14) and ZCCHC2 (zinc finger, CCHC domain containing 2); gls-1 is involved in body morphogenesis, embryo development, germline cell cycle switching, mitotic to meiotic cell cycle, nematode larval development and oogenesis; gls-1 is predicted to have phosphatidylinositol binding activity, based on protein domain information;…
hda-1	The hda-1 gene encodes a histone deacetylase 1, similar to histone deacetylases RPD3 from yeast and fly; maternal and zygotic expression of hda-1 is required for embryonic viability, and zygotic expression of hda-1 is also required for gonadogenesis and vulval development.
him-1	him-1 encodes a homolog of the conserved eukaryotic protein, SMC1, a member of the SMC (structural maintenance of chromosomes) superfamily that is required for embryonic viability, germline mitosis, chromosome pairing, and the segregation of mitotic chromosomes; HIM-1 can interact with SMC-3 and is required for DPY-28 localization to meiotic chromosomes; associates with the chromatin of transitio…
hsp-110	C30C11.4 encodes a member of the Hsp70 family of heat shock proteins; loss of C30C11.4 activity via large-scale RNAi screens results in a variety of defects including embryonic and larval lethality, slow growth rates, and locomotory and morphological defects; in addition loss of C30C11.4 has been reported to result in a small but reproducible reduction in adult lifespan in otherwise long-lived an…
hsp-110	C30C11.4 encodes a member of the Hsp70 family of heat shock proteins; loss of C30C11.4 activity via large-scale RNAi screens results in a variety of defects including embryonic and larval lethality, slow growth rates, and locomotory and morphological defects; in addition loss of C30C11.4 has been reported to result in a small but reproducible reduction in adult lifespan in otherwise long-lived an…
hsp-6	hsp-6 encodes a nuclear-encoded mitochondrion-specific chaperone that is a member of the DnaK/Hsp70 superfamily of molecular chaperones; hsp-6 is involved in the mitochondrial unfolded protein response, as hsp-6 expression, normally broadly detected from the L1 larval through adult stages of development, is greatly increased in response to treatments that disrupt mitochondrial protein handling; l…
ifet-1	ifet-1 is involved in embryo development, negative regulation of translation and oogenesis; ifet-1 is localized to the P granule.
ify-1	ify-1 encodes a rapidly evolving protein ligand of FZY-1, with only 53% identity between C. elegans and C. briggsae and with no visible homologs in more distant species; IFY-1 binds FZY-1 and SEP-1 in yeast two-hybrid assays; ify-1(RNAi) and sep-1(RNAi) animals arrest as one-cell embryos with disorganized chromosomes, supporting the hypothesis that IFY-1 is a securin; the fzy-1(h1983) mutation bl…
ima-2	ima-2 encodes one of three C. elegans importin alpha proteins; IMA-2 is predicted to function as an adaptor protein that regulates import of nuclear proteins; during development, ima-2 activity is required for normal germline and embryonic mitoses, specifically for proper chromosome segregration and nuclear reassembly; IMA-2 expression is detected in germ cells, oocytes, and early embryonic cells…
ima-3	ima-3 encodes one of three C. elegans importin alpha nuclear transport factors and the importin alpha that is most similar to the alpha3-subtype; ima-3 activity is required throughout development: during oogenesis, ima-3 is essential for progression past pachytene of meiotic prophase I and for proper organization of the nuclear pore complex (NPC) as well as association of P granules with the NPC;…
imb-3	imb-3 encodes an importin-beta-like protein orthologous to Drosophila, vertebrate, and yeast importin/karyopherin-beta3; IMB-3 is predicted to function as a nuclear transport factor that, with the RAN-1 GTPase, regulates nuclear import of ribosomal proteins; in C. elegans, IMB-3 is essential for embryogenesis and germline development, and may also be required for normal postembryonic growth rates.
K07H8.10	K07H8.10 is involved in embryo development; K07H8.10 is predicted to have nucleic acid binding activity and nucleotide binding activity, based on protein domain information.
knl-1	knl-1 encodes a novel acidic protein with a coiled-coil region at its C-terminus; KNL-1 is an essential kinetochore component that is required for proper spindle elongation and chromosome separation, and in the kinetochore assembly pathway, plays a key role in linking the initiation of kinetochore formation with the construction of a functional microtubule-binding interface; in the assembly pathw…
let-418	The let-418 gene encodes a homolog of Mi-2/CHD3, a component of the nucleosome remodeling and histone deacetylase (NURD) complex; LET-418 is similar to DNA helicases, homologous to human AIRE (OMIM:607358, mutated in autoimmune polyendocrinopathy syndrome), and paralogous to CHD-3; with MEP-1, LET-418 is required to repress germline-specific genes in somatic cells, and also negatively regulates R…
let-711	let-711 encodes the C. elegans ortholog of NOT1, the conserved core component of the multisubunit CCR4/NOT complex that plays a role in regulation of gene expression via various processes including transcriptional control, mRNA deadenylation, and protein ubiquitination; in C. elegans, let-711 activity is essential for embryonic and larval development and in particular, for proper spindle position…
lin-13	lin-13 encodes a large (2248-residue) nuclear protein with multiple zinc fingers of the C2H2 class and a LXCXE retinoblastoma protein-binding motif, that is required for survival through larval development and for negative regulation of vulval fates during postembryonic development.
lin-36	lin-36 is involved in embryonic digestive tract morphogenesis, negative regulation of vulval development and nematode larval development.
lin-41	lin-41 encodes a novel RBCC (Ring finger-B box-Coiled coil) protein that is a member of the NHL (NCL-1, HT2A, and LIN-41) family of proteins; lin-41 is a heterochronic gene required for temporal control of specific postembryonic cell fates; lin-41 is also required for proper male tail morphogenesis; lin-41 translation is negatively regulated during L4 and adult stages by the let-7 microRNA that b…
lip-1	lip-1 encodes a mitogen-activated protein (MAP) kinase phosphatase homologous to the vertebrate dual specificity phosphatase MKP-3; during development, LIP-1 negatively regulates MAP kinase activity to control the extent of germline proliferation and oocyte meiotic cell cycle progression; lip-1 activity is also required redundantly with dep-1 to negatively regulate MAPK signaling during vulval in…
max-2	max-2 encodes, by alternative splicing, at least two isoforms of a putative p21-activated kinase that is required (redundantly with its paralog, PAK-1) for normal axonal guidance of motoneurons, P cell migration, and locomotion, with max-2(cy2);pak-1(ok448) double mutants phenotypically resembling unc-73 or ced-10;mig-2 mutants; max-2 is expressed ubiquitously in early embryos, then localizes to …
mcm-3	mcm-3 encodes a member of the MCM2/3/5 family with similarity to human DNA replication licensing factor, MCM3, and affects embryonic viability.
mcm-6	mcm-6 encodes a protein that has similarity to human DNA replication licensing factor MCM6 and affects embryonic viability.
meg-1	meg-1 encodes a novel protein that localizes exclusively to P granules; originally identified by microarray analyses of germline-enriched transcripts, loss of meg-1 activity via mutation and RNAi indicates that MEG-1 is required for germline development and normal levels of fertility; specifically, MEG-1 is required maternally for normal germ cell proliferation and/or survival and for fully norma…
mei-2	mei-2 encodes a novel protein that contains a region similar to the p80-targeting subunit of katanin that is required for embryonic viability, alignment of chromosomes at the metaphase plate, and establishment of the oocyte meiotic spindle together with MEI-1; can interact with MEI-1 in HeLa cells and this complex can function to disassemble microtubules, expressed in the germ line, throughout th…
mel-28	mel-28 encodes a large (1,784-residue) protein required for nuclear envelope assembly; MEL-28 is highly divergent from, but orthologous to human AT-hook-containing transcription factor 1 (AHCTF1); MEL-28 is found in nuclear pore complexes (NPCs) during interphase, kinetochores early in mitosis, and chromatin later in mitosis; mel-28 mutants were first identified in a screen for genes involved in …
mex-1	mex-1 encodes a CCCH-type zinc-finger protein that is required maternally for segregation of P granules, germ cell formation, and somatic cell differentiation in the early embryo; MEX-1 is expressed cytoplasmically in germ line blastomeres, is a component of P granules, and is required for restricting PIE-1 expression and function to these cells; mex-1 mRNA transcripts are also transiently associ…
mex-5	mex-5 encodes a novel protein that contains two CCCH zinc finger motifs; maternally provided MEX-5, which functions partly redundantly with the highly similar CCCH finger protein MEX-6, is essential for transducing polarity cues and establishing soma/germline asymmetry in the early embryo; in regulating soma/germline asymmetry, MEX-5 interacts with, and activates, the SOCS-box protein ZIF-1, whic…
mex-6	mex-6 encodes a CCCH zinc-finger protein highly similar to MEX-5 that functions with MEX-5 to affect embryonic viability, establish soma germline asymmetry in embryos and establish PIE-1, MEX-1, and POS-1 asymmetry in embryos, and also affects formation of intestinal cells; MEX-6 and MEX-5 may act downstream of the PAR proteins.
mom-2	mom-2 encodes a member of the Wnt family of secreted signaling glycoproteins that is required for induction of endodermal (gut) tissue in the 4-cell stage embryo; MOM-2, required in the inducing blastomere (P2) at the 4-cell stage, may be the ligand for MOM-5, a Frizzled homolog, thought to act in the receiving blastomere (EMS); MOM-2 genetically interacts in the same pathway as KIN-19, but paral…
nhl-2	nhl-2 encodes one of five C. elegans proteins that contain TRIM (tripartite-containing motif; RING, B-box, coiled-coil) and NHL (NCL-1, HT2A and LIN-41) domains; NHL-2 functions together with CGH-1 and in association with the miRSC complex to regulate the efficacy of microRNA-target interactions and hence, gene regulation, during postembryonic development; in addition, nhl-2 mutations suppress em…
nmy-2	nmy-2 encodes a non-muscle myosin II; NMY-2 is required for polarized cytoplasmic flow, polarized distribution of the PAR proteins, cytokinesis, and for proper anterior-posterior polarity in early embryos; NMY-2 functions with PAR-5 in the onset of the establishment phase of polarization in the C. elegans zygote along the anterior-posterior axis, and nmy-2 is partially redundant with nmy-1 with r…
npp-21	npp-21 is an ortholog of human TPR (translocated promoter region, nuclear basket protein); npp-21 is involved in embryo development, locomotion, nematode larval development and reproduction.
npp-7	npp-7 is an ortholog of human NUP153 (nucleoporin); npp-7 is involved in apoptotic process, embryo development, nematode larval development, nucleus organization and reproduction; npp-7 is predicted to have zinc ion binding activity, based on protein domain information.
npp-8	npp-8 is an ortholog of human Nup155 (nucleoporin); npp-8 is involved in embryo development, hermaphrodite genitalia development, lipid storage, nematode larval development, nucleus organization and secretion by cell; npp-8 is a structural constituent of nuclear pore, based on protein domain information.
npp-9	npp-9 is an ortholog of human RANBP2 (RAN binding protein 2) and members of the TTC (Tetratricopeptide repeat domain containing) family including RGPD3; npp-9 is involved in RNA interference, collagen and cuticulin-based cuticle development, embryo development, hermaphrodite genitalia development, inductive cell migration, mitotic spindle organization and nucleus organization; npp-9 is predicted …
nrd-1	nrd-1 is an ortholog of human SCAF4 (SR-related CTD-associated factor 4) and SCAF8 (SR-related CTD-associated factor 8); nrd-1 is involved in embryo development and negative regulation of vulval development; nrd-1 is predicted to have nucleic acid binding activity and nucleotide binding activity, based on protein domain information; nrd-1 is expressed in the pharynx, hypodermis, reproductive syst…
par-3	par-3 encodes a PDZ domain-containing protein orthologous to mammalian atypical PKC isotype-specific interacting protein (ASIP) and Drosophila Bazooka; PAR-3 is required maternally for polarization of the zygote along the anterior-posterior (A-P) axis; PAR-3, PAR-6, and PKC-3 form a complex that localizes to the anterior cytoplasmic cortex of the one- and two-cell embryo; this localization is reg…
perm-1	perm-1 encodes a sugar modifying enzyme; perm-1 is required for formation of the eggshell permeability barrier, a distinct envelope that forms between the embryonic plasma membrane and the trilaminar eggshell.
pgl-1	pgl-1 encodes a predicted RNA-binding protein that contains a number of C-terminal RGG box motifs; PGL-1 activity is required at high temperatures during midlarval to adult stages for postembryonic germline development and hence fertility, and also for proper formation of the germline-specific P granules; PGL-1 protein, supplied maternally and embryonically, is a constitutive P granule component …
pitr-1	pitr-1 is an ortholog of human SLC20A1 (solute carrier family 20 (phosphate transporter), member 1) and SLC20A2 (solute carrier family 20 (phosphate transporter), member 2); pitr-1 is involved in embryo development, hermaphrodite genitalia development and negative regulation of vulval development; pitr-1 is predicted to have inorganic phosphate transmembrane transporter activity, based on protein…
pme-1	parp-1 (formerly known as pme-1) encodes a poly(ADP-ribose) polymerase (PARP) orthologous to human PARP1 (OMIM:173870); PARP-1 has two N-terminal zinc fingers that probably bind DNA, and a C-terminal catalytic domain; PARP-1 exhibits poly(ADP-ribose) activity in vitro, which is blocked by mammalian PARP inhibitors; since these inhibitors also cause embryonic lethality in worms exposed to ionizing…
pqn-59	pqn-59 encodes a protein containing a glutamine/asparagine (Q/N)-rich domain and similarity to the vertebrate ubiquitin-associated proteins UBAP2 and UBAP2L; microarray experiments indicate that pqn-59 is expressed maternally and embryonically and in situ hybridization studies show that pqn-59 mRNA exhibits strong germline expression; loss of pqn-59 activity via RNAi in a wild-type background res…
pqn-85	pqn-85 encodes an ortholog of budding yeast Scc2p, Drosophila NIPPED-B, and human NIPBL (OMIM:608667, mutated in Cornelia de Lange syndrome) that is required for resistance to double-stranded DNA breakage; PQN-85 is also required, with MAU-2 and SCC-3, for normal chromosome segregation and embryonic viability; pqn-85(RNAi) induces hypersensitivity to double-stranded breaks in DNA (manifested by a…
ptc-1	ptc-1 encodes an ortholog of Drosophila PATCHED (PTC) and human PTCH which defines one of seven paralogous families of sterol sensing domain (SSD) proteins; PTC-1 is required for cytokinesis in the germline, but not in somatic cells (the converse of PTR-2's function, and a role conserved in C. briggsae); PTC-1 is also required to isolate meiotic germline nuclei from one another so that their nucl…
puf-3	The puf-3 gene encodes a predicted RNA binding protein that is a member of the conserved PUF (Pumilio and FBF) family of RNA binding proteins; PUF-3 is expressed in the ovary and is required for multiple aspects of early embryogenesis including proper cell cycle timing, spindle positioning, and formation of the polar bodies and pronuclei.
puf-5	puf-5 encodes a Pumilio protein; PUF-5 is required, redundantly with PUF-6/7, for translational repression of glp-1 mRNA in oocytes (via specific elements in the 3' UTR site), and for normal oocyte maturation (growth, organization, nuclear enlargement, yolk uptake, and localization of RME-2 to the plasma membrane) and early embryogenesis (cell divisions and eggshell formation); since glp-1 mutati…
puf-6	The puf-6 gene encodes a predicted RNA binding protein that is a member of the conserved PUF (Pumilio and FBF) family of RNA binding proteins; PUF-6 appears to function redundantly with other PUF family members during primordial germ cell development, and interacts with GEX-3, a predicted transmembrane protein that is essential for embryonic tissue morphogenesis.
ran-3	ran-3 is an ortholog of human RCC1 (regulator of chromosome condensation 1); ran-3 is involved in RNA interference, embryo development, hermaphrodite genitalia development, mitotic spindle organization and nematode larval development.
rfc-1	rfc-1 is an ortholog of human RFC1 (replication factor C (activator 1) 1); rfc-1 is involved in cellular response to DNA damage stimulus, embryo development, nematode larval development, receptor-mediated endocytosis and reproduction; rfc-1 is predicted to have ATP binding activity and DNA clamp loader activity, based on protein domain information.
rga-3	rga-3 encodes a GTPase-activating protein (GAP); RNAi experiments predicted to target rga-3 and the related rga-4 gene result in early embryonic defects, specifically defects in cortical contractility, non-muscle myosin NMY-2 distribution, and the relative size of PAR protein domains; in vitro, RGA-3 positively regulates RHO-1 GTPase activity, consistent with genetic studies showing that the rga-…
rnr-1	rnr-1 encodes the large subunit of ribonucleotide reductase; by homology, RNR-1 is predicted to function in deoxyribonucleotide biosynthesis; in C. elegans rnr-1 is an essential gene whose activity is required for reproduction and embryonic development.
rpn-1	rpn-1 encodes a non-ATPase subunit of the 26S proteasome's 19S regulatory particle (RP) base subcomplex; rpn-1 activity is essential for embryonic, larval, and germline development; by homology, RPN-1 is predicted to function in unfolding and recognition of protein substrates and/or recycling of ubiquitin moieties during protein degradation.
rpn-2	rpn-2 encodes a non-ATPase subunit of the 26S proteasome's 19S regulatory paritcle (RP) base subcomplex; RPN-2 is required for embryonic, larval, and germline development and by homology, is predicted to function in unfolding and recognition of protein substrates and/or recycling of ubiquitin moieties during protein degradation; RPN-2 is expressed sporadically at all stages of development in the …
ruvb-1	ruvb-1 encodes a AAA+ ATPase orthologous to the RUVBL1 family of ATPases; ruvb-1 functions as a component of the TOR signaling pathway that promotes localization of the box C/D snoRNP complex to nucleoli, thus enabling robust protein synthesis; ruvb-1 mutations strongly suppress pha-4 mutations, suggesting that pha-4 and the CeTOR pathway antagonize one another to regulate larval development and …
sao-1	sao-1 encodes a novel GYF domain-containing protein that is conserved amongst nematodes; maternally provided SAO-1 functions together with SEL-10, a component of an E3 ubiquitin ligase with which it physically interacts, to negatively regulate the Notch receptor signaling pathway in the early embryo; mutations in sao-1 also suppress early cytokinesis defects in rfl-1 mutant embryos (rfl-1 encodes…
sec-16	sec-16 encodes a scaffolding protein homologous to human SEC-16A (OMIM: 612854); SEC-16 directly interacts with TFG-1; SEC-16 localizes to endoplasmic reticulum exit sites with both TFG-1 and COPII machinery; levels of SEC-16 correlates with those of TFG-1, regardless of whether they were high or low SEC-16 requires TFG-1 to accumulate normally and TFG-1 requires SEC-16 for its localization on en…
sgt-1	sgt-1 is an ortholog of human SGTA (small glutamine-rich tetratricopeptide repeat (TPR)-containing, alpha) and SGTB (small glutamine-rich tetratricopeptide repeat (TPR)-containing, beta); sgt-1 is involved in embryo development, nematode larval development and reproduction; sgt-1 is expressed in the pharynx, intestine, and the body wall musculature.
smc-3	smc-3 is an ortholog of human SMC3 (structural maintenance of chromosomes 3); smc-3 is involved in chromosome condensation, chromosome segregation, collagen and cuticulin-based cuticle development, embryo development, hermaphrodite genitalia development, locomotion, mitotic spindle midzone assembly, protein phosphorylation and receptor-mediated endocytosis; smc-3 is predicted to have ATP binding …
smc-6	smc-6 is an ortholog of human SMC6 (structural maintenance of chromosomes 6); smc-6 is involved in embryo development; smc-6 is predicted to have ATP binding activity, based on protein domain information; smc-6 is expressed in the germ line; smc-6 is localized to the condensed nuclear chromosome and the nucleoplasm.
spat-2	SPAT-2 encodes an unfamiliar protein with no obvious homologs outside of nematodes, and with several stretches of low-complexity sequence that may be nonglobular; SPAT-2 is specifically required for PAR protein-dependent cell-polarity; as with par-3, par-6, pkc-3, and cdc-42, RNAi of spat-2 suppresses the embryonic lethality of par-2(it5ts) at restrictive temperature.
spn-4	spn-4 encodes a protein containing an RNP-type RNA-binding domain; SPN-4 is required for rotation, but not polarization, of the mitotic spindle in the P1 blastomere of the two-cell stage embryo; SPN-4 is also required for mesectoderm and mesendoderm formation in conjunction with proper localization of maternal cell-fate determinants such as SKN-1; in addition, SPN-4 binds the glp-1 3' UTR and is …
sqv-5	sqv-5 encodes a chondroitin synthase that both initiates and elongates chondroitin chains (unlike human chondroitin synthase, which only elongates them); SQV-5 is required for cytokinesis (e.g., at the one-cell embryo stage), gonad migration, and vulval morphogenesis (by expanding the extracellular space of the vulva in L4 larvae); the common requirement for SQV-5 in both processes may be to prom…
srgp-1	srgp-1 encodes the ortholog of the mammalian srGAP proteins, which are downstream effectors of the Slit-Robo neuronal guidance pathway and act as negative regulators of neuronal migration; srgp-1 positively regulates cell-cell adhesion during embryonic development and is required along with catenins, hmp-1 and hmp-2 for viability; srgp-1 also functions in engulfing cells to negatively regulate en…
sup-17	sup-17 encodes an ADAM protein, an integral membrane disintegrin and zinc-activated metalloproteinase, orthologous to Drosophila and mouse KUZBANIAN and the vertebrate ADAM10 proteins; SUP-17 is required maternally for embryonic development and plays a role in LIN-12/Notch-mediated cell signaling required for several cell fate decisions during vulval development; SUP-17 is also required for norma…
swsn-7	swsn-7 is an ortholog of human ARID2 (AT rich interactive domain 2 (ARID, RFX-like)); swsn-7 is involved in apoptotic process, body morphogenesis, cellular response to DNA damage stimulus, embryo development, hermaphrodite genitalia development, nematode larval development, receptor-mediated endocytosis and striated muscle myosin thick filament assembly; swsn-7 is predicted to have DNA binding ac…
T08A11.2	T08A11.2 encodes the C. elegans ortholog of splicing factor 3b subunit 1, also known as SAP155; by homology, the product of T08A11.2 is predicted to be a component of the U2 snRNP that is required for pre-mRNA splicing; large-scale RNAi assays indicate that T08A11.2 activity is essential for a number of processes including embryonic development, normal adult lifespan, vulval morphogenesis, locomo…
T13F2.6	T13F2.6 is involved in embryo development and lipid storage
T19B4.5	T19B4.5 is involved in RNA interference, embryo development and reproduction.
T21B10.3	T21B10.3 is involved in embryo development, hermaphrodite genitalia development and locomotion.
T24D1.3	T24D1.3 is involved in axon guidance, axonal fasciculation, dendrite development and embryo development.
tlk-1	tlk-1 encodes, through alternative splicing, two isoforms of a Tousled-class serine/threonine protein kinase; TLK-1A/B are orthologous to Tousled from A. thaliana; tlk-1(RNAi) embryos have, compared to normal embryos, reduced phosphorylation of the RNA polymerase II C-terminal domain at Serine-2 and methylation of histone H3 at Lysine-36 (posttranslational modifications associated with transcript…
top-2	top-2 is an ortholog of human TOP2A (topoisomerase (DNA) II alpha); top-2 is involved in embryo development; top-2 is predicted to have ATP binding activity, DNA binding activity, and DNA topoisomerase type II (ATP-hydrolyzing) activity, based on protein domain information.
trcs-2	trcs-2 is involved in embryo development and reproduction.
uba-1	uba-1 encodes the only known ubiquitin-activating enzyme in C. elegans and is orthologous to Saccharomyces cerevisiae UBA1 and human UBE1; UBA-1 is essential for embryogenesis and larval development and is required for proper formation of the male tail, sperm fertility, proper body size, meiotic progression in the embryo and germline development; by homology, UBA-1 is predicted to function in an …
ulp-4	ulp-4 is an ortholog of human SENP7 (SUMO1/sentrin specific peptidase 7) and SENP6 (SUMO1/sentrin specific peptidase 6); ulp-4 is involved in body morphogenesis, embryo development, hermaphrodite genitalia development, oviposition and protein desumoylation; ulp-4 is predicted to have cysteine-type peptidase activity, based on protein domain information; ulp-4 is expressed in the pharynx, certain …
vbh-1	vbh-1 encodes a DEAD-box RNA helicase with similarity to Drosophila Vasa and Belle; vbh-1 activity is required for the proper timing of the sperm-oocyte switch during germ line development; vbh-1 also plays a role in embryonic development; in regulating germ line development, vbh-1 appears to function at least partially redundantly with laf-1, which also encodes a DEAD-box RNA helicase; VBH-1 is …
wago-2	wago-2 is an ortholog of members of the human AGO, PIWIL (Argonaute/PIWI) family including AGO1; wago-2 is involved in embryo development and reproduction; wago-2 is predicted to have nucleic acid binding activity, based on protein domain information.
xpo-1	xpo-1 encodes exportin-1, an importin-beta-like protein orthologous to Drosophila, vertebrate, and yeast exportin-1/CRM1; XPO-1 is predicted to function as a nuclear export receptor for proteins containing leucine-rich nuclear export signals; in C. elegans, XPO-1 is essential for embryogenesis and larval development, and may also be required for normal body morphology and postembryonic growth rat…
Y41E3.11	Y41E3.11 is an ortholog of human HNRNPUL1 (heterogeneous nuclear ribonucleoprotein U-like 1), HNRNPU (heterogeneous nuclear ribonucleoprotein U (scaffold attachment factor A)) and HNRNPUL2 (heterogeneous nuclear ribonucleoprotein U-like 2); Y41E3.11 is involved in embryo development, germ cell development, lipid storage, locomotion, nematode larval development, regulation of cell proliferation an…
zyg-9	zyg-9 encodes a predicted microtubule-association protein (MAP) of the XMAP215 family; during early embryonic development, maternal zyg-9 activity is required for microtubule-dependent processes such as meiotic and mitotic spindle organization and pronuclear migration; further, zyg-9 is essential for formation of long astral microtubules; ZYG-9 is required for centrosomal localization of TAC-1, t…

## Sheet: DNA & chromosome
Table S4. Curation of WTPhe up::WTStv down seesaw genes
DNA & CHROMOSOME	WormBase (WS253) overview
capg-1	apg-1 encodes the C. elegans homolog of human CAP-G, a subunit of the condensin I complex that functions to organize chromosomal structure and regulate chromosome segregation; immunoprecipitation experiments using C. elegans embryonic extracts demonstrate that CAPG-1 is a member of two distinct condensin I complexes, condensin I and condensin I-DC, that regulate meiotic and mitotic chromosome seg…
car-1	car-1 encodes a putative RNA-binding protein orthologous to budding yeast Scd6p, fission yeast Sum2p, Drosophila TRAL, and human LSM14A and LSM14B; CAR-1 inhibits physiological apoptosis in oocytes, keeping it down to a normal level of ~50% in hermaphrodite gonads; independently of apoptosis, CAR-1 is also required for normal oogenesis, early embryonic cytokinesis, and normally organized endoplas…
cct-1	cct-1 encodes a putative alpha subunit of the eukaryotic cytosolic ('T complex') chaperonin, orthologous to human TCP1 (OMIM:186980), and required for normal pronuclear-centrosome rotation, positioning of the mitotic spindle, meiosis, and distal tip cell migration; CCT-1 is also required to repress SKN-1-dependent transcription of gst-4, and for fertility and viability; CCT-1 is expressed in larv…
cdc-25.1	cdc-25.1 encodes a CDC25 phosphatase homolog that affects embryonic viability, meiosis, mitosis, proliferation of the intestine (E cell lineage), and germ line proliferation; it is expressed in the developing germline, in the nuclei of oocytes, embryonic nuclei, nuclei of embryonic cortical membranes, and sperm pronuclei, and in the germline precursors Z2 and Z3.
ceh-100	ceh-100 is an ortholog of human GSX1 (GS homeobox 1) and NOTO (notochord homeobox); ceh-100 is involved in embryo development and response to food; ceh-100 is predicted to have DNA binding activity, based on protein domain information; ceh-100 is expressed widely.
cgh-1	cgh-1 encodes a putative DEAD-box RNA helicase, orthologous to budding yeast Dhh1p, fission yeast Ste13p, Drosophila ME31B, and human DDX6 (OMIM:600326); CGH-1 inhibits physiological apoptosis in oocytes, keeping it down to a normal level of ~50% in hermaphrodite gonads; independently of apoptosis, CGH-1 is also required for sperm function, oocyte fertilization, and early embryonic cytokinesis; b…
chs-1	chs-1 encodes a chitin synthase, paralogous to CHS-2; chs-1 is required for embryonic chitin synthesis, eggshell synthesis and osmotic integrity, error-free chromosomal segregation during meiosis, polar body extrusion, association of the sperm pronucleus/centrosome complex (SPCC) with the early embryonic cortex, localization of PAR-2 in early embryos, posterior localization of P granules or PIE-1…
cpb-1	cpb-1 encodes a cytoplasmic polyadenylation element binding (CPEB) protein homolog involved in two steps of spermatogenesis; two CPEB proteins have distinct functions in spermatogenesis, with FOG-1 specifying sperm cell fate, and CPB-1 conversely executing that decision, being required for progression through meiosis; cpb-1(RNAi) spermatocytes fail to undergo meiotic cell divisions; CPB-1 protein…
cpb-3	cpb-3 encodes a CPEB orthologous to Drosophila ORB, zebrafish ZORBA, and human CPEB1, and paralogous to FOG-1 and CPB-1/2; CPB-3 inhibits physiological apoptosis in oocytes, keeping it down to a normal level of ~50% in hermaphrodite gonads; independently of apoptosis, CPB-3 is also required for normal oogenesis, sperm/oocyte switching (upstream of FEM-3), and the transistion from mitosis to meios…
cpg-1	cpg-1 encodes, by alternative splicing, two isoforms of a chondroitin proteoglycan; CPG-1 contains three chitin-binding peritrophin-A domains and two mucin-like regions; CPG-1 is individually dispensable for normal embryonic development; however, CPG-1 and CPG-2 are jointly required for osmotic integrity of early embryos, error-free chromosomal segregation during meiosis, polar body extrusion, as…
cye-1	cye-1 encodes the sole C. elegans E-type cyclin; CYE-1 is required for progression through the mitotic cell cycle during embryonic, larval, and germline development; cye-1 is also required for endoreduplication in intestinal cells; CYE-1 is expressed ubiquitously in nuclei during embryonic development and postembryonically in proliferating blast cells, including germline stem cells; in the germli…
dab-1	dab-1 encodes an ortholog of the cytoplasmic adaptor protein DISABLED, required for normal molting and meiotic arrest; DAB-1 is also required for EGL-17 secretion from vulval cells, and thus indirectly for normal sex myoblast (SM) migration and egg-laying; DAB-1 contains a conserved PTB domain and signals that confer localization to Golgi-proximal vesicles, and DAB-1 localizes to vesicular struct…
daz-1	daz-1 encodes a protein containing an RNA recognition motif that is required for the progression of meiosis during oogenesis; DAZ-1 is expressed in the germline, and expression levels peak in the proximal pachytene region; cpb-3(bt17);daz-1(tj3) hermaphrodites have a synthetic phenotype of total sterility and masculinization; DAZ-1 colocalizes with CPB-3 in vivo, coimmunoprecipitates with CPB-3, …
dnj-5	This gene encodes a protein containing a DnaJ ('J') domain.
emb-4	emb-4 (also known as mal-2 or sel-6) encodes a nuclear protein orthologous to human AQR/IBP160, an intron-binding spliceosomal 'Aquarius' protein with a helicase-like domain; EMB-4 is required for the loss of PIE-1 and H3meK4 histones from the germline at its Z2/Z3 stage, and thus for the condensation of germline chromatin in Z2/Z3; EMB-4 is also required for normal embryonic and postembryonic de…
F10C2.4	F10C2.4 encodes a homolog of the DNA polymerase delta complex subunit A that is required in embryos for the normal timing of embryonic cell divisions (much as DIV-1 is) and, also, for normal chromosome segregation (probably because of defective DNA replication).
F17C11.10	F17C11.10 is an ortholog of human WDHD1 (WD repeat and HMG-box DNA binding protein 1); F17C11.10 is involved in embryo development and meiotic chromosome segregation.
F25G6.9	F25G6.9 is an ortholog of human SRP14 (signal recognition particle(ous Alu RNA binding protein)); F25G6.9 is involved in embryo development, lipid storage and meiotic chromosome segregation; F25G6.9 is predicted to have 7S RNA binding activity and endoplasmic reticulum signal peptide binding activity, based on protein domain information.
gld-1	gld-1 encodes a protein containing a K homology (KH) RNA binding domain; GLD-1 is required for regulation of the mitosis/meiosis decision during germline development (promotion of meiotic entry) in parallel with gld-2, gld-3, and nos-3 and also affects spermatogenesis; GLD-1 physically interacts with the 3'- and 5'UTR of its putative mRNA targets in vitro to negatively regulate their translation;…
gld-2	gld-2 encodes the catalytic subunit of a cytoplasmic poly(A) polymerase (PAP) associated with P granules in early embryos, which encodes the central catalytic domain but lacks the normal RNA-binding (RRM) domain of eukaryotic PAPs; GLD-2 regulates the switch from mitosis to meiosis in the germline, is necessary for formation of functional sperm or oocytes, requires activation by GLD-3 for PAP act…
gld-3	gld-3 encodes two KH domain-containing RNA-binding proteins, GLD-3L and GLD-3S, that are homologous to Drosophila Bicaudal-C; gld-3 activity is required for two aspects of germ line development: the sperm/oocyte and mitosis/meiosis decisions; in regulating the sperm/oocyte switch, GLD-3L acts by binding and negatively regulating FBF's regulatory interaction with the fem-3 3'UTR; in regulating the…
gld-4	gld-4 encodes a noncanonical poly(A) polymerase orthologous to Saccharomyces cerevisiae Trf4/5p; GLD-4 activity is required for early meiotic progression of male and female gametes in the absence of GLD-2 and for regulation of gld-1 mRNA levels; GLD-4 physically interacts with GLS-1 which stimulates GLD-4 poly(A) polymerase activity in vivo; GLD-4 is expressed predominantly in germ cells and loca…
glp-1	glp-1 encodes an N-glycosylated transmembrane protein that, along with LIN-12, comprises one of two C. elegans members of the LIN-12/Notch family of receptors; from the N- to the C-terminus, GLP-1 is characterized by ten extracellular EGF-like repeats, three LIN-12/Notch repeats, a CC-linker, a transmembrane domain, a RAM domain, six intracellular ankyrin repeats, and a PEST sequence; in C. elega…
gls-1	gls-1 is an ortholog of human ZCCHC14 (zinc finger, CCHC domain containing 14) and ZCCHC2 (zinc finger, CCHC domain containing 2); gls-1 is involved in body morphogenesis, embryo development, germline cell cycle switching, mitotic to meiotic cell cycle, nematode larval development and oogenesis; gls-1 is predicted to have phosphatidylinositol binding activity, based on protein domain information;…
gtbp-1	gtbp-1 is an ortholog of human G3BP2 (GTPase activating protein (SH3 domain) binding protein 2) and G3BP1 (GTPase activating protein (SH3 domain) binding protein 1); gtbp-1 is involved in cellular response to DNA damage stimulus and negative regulation of vulval development; gtbp-1 is predicted to have nucleic acid binding activity and nucleotide binding activity, based on protein domain informat…
hcp-1	hcp-1 encodes a homolog of the mammalian centromere protein-F (CENP-F) and is involved in mitotic chromosome segregation; hcp-1 functions in an ordered pathway consisting of two other CENP proteins encoded by hcp-3 and hcp-4 to control assembly of the kinetochore; hcp-1 localization to the kinetochore is dependent on hcp-3 and hcp-4.
him-1	him-1 encodes a homolog of the conserved eukaryotic protein, SMC1, a member of the SMC (structural maintenance of chromosomes) superfamily that is required for embryonic viability, germline mitosis, chromosome pairing, and the segregation of mitotic chromosomes; HIM-1 can interact with SMC-3 and is required for DPY-28 localization to meiotic chromosomes; associates with the chromatin of transitio…
hsp-6	hsp-6 encodes a nuclear-encoded mitochondrion-specific chaperone that is a member of the DnaK/Hsp70 superfamily of molecular chaperones; hsp-6 is involved in the mitochondrial unfolded protein response, as hsp-6 expression, normally broadly detected from the L1 larval through adult stages of development, is greatly increased in response to treatments that disrupt mitochondrial protein handling; l…
hsr-9	hsr-9 encodes a protein containing a BRCT (BRCA 1 C terminus) domain that is found in proteins that regulate the cell cycle checkpoint in response to DNA damage; HSR-9 activity is required for a normal response to DNA damage caused by gamma-irradiation; loss of HSR-9 function via RNA-mediated interference after gamma-irradiation results in defects in mitotic cell cycle arrest, reduction of apopto…
hsr-9	hsr-9 encodes a protein containing a BRCT (BRCA 1 C terminus) domain that is found in proteins that regulate the cell cycle checkpoint in response to DNA damage; HSR-9 activity is required for a normal response to DNA damage caused by gamma-irradiation; loss of HSR-9 function via RNA-mediated interference after gamma-irradiation results in defects in mitotic cell cycle arrest, reduction of apopto…
ify-1	ify-1 encodes a rapidly evolving protein ligand of FZY-1, with only 53% identity between C. elegans and C. briggsae and with no visible homologs in more distant species; IFY-1 binds FZY-1 and SEP-1 in yeast two-hybrid assays; ify-1(RNAi) and sep-1(RNAi) animals arrest as one-cell embryos with disorganized chromosomes, supporting the hypothesis that IFY-1 is a securin; the fzy-1(h1983) mutation bl…
ima-2	ima-2 encodes one of three C. elegans importin alpha proteins; IMA-2 is predicted to function as an adaptor protein that regulates import of nuclear proteins; during development, ima-2 activity is required for normal germline and embryonic mitoses, specifically for proper chromosome segregration and nuclear reassembly; IMA-2 expression is detected in germ cells, oocytes, and early embryonic cells…
ima-3	ima-3 encodes one of three C. elegans importin alpha nuclear transport factors and the importin alpha that is most similar to the alpha3-subtype; ima-3 activity is required throughout development: during oogenesis, ima-3 is essential for progression past pachytene of meiotic prophase I and for proper organization of the nuclear pore complex (NPC) as well as association of P granules with the NPC;…
isw-1	isw-1 encodes a chromatin remodeling protein containing an AT-hook, two SANT domains, a DEXD/H box, and an ATPase domain that is the C. elegans ortholog of Drosophila ISWI, human SNF2H, and Saccharomyces cerevisiae ISW2; ISW-1 likely acts as the ATPase component of a Nucleosome Remodeling Factor (NURF)-like complex also containing NURF-1 that antagonizes the action of synMuv (synthetic Multivulva…
K03H4.2	Merged into noca-1; noca-1 is involved in apoptotic process, body morphogenesis, cytoplasmic microtubule organization, germ cell development, inductive cell migration, meiotic nuclear division, nematode larval development and receptor-mediated endocytosis; noca-1 is expressed in the hyp7 syncytium; noca-1 is localized to the microtubule.
knl-1	knl-1 encodes a novel acidic protein with a coiled-coil region at its C-terminus; KNL-1 is an essential kinetochore component that is required for proper spindle elongation and chromosome separation, and in the kinetochore assembly pathway, plays a key role in linking the initiation of kinetochore formation with the construction of a functional microtubule-binding interface; in the assembly pathw…
let-418	The let-418 gene encodes a homolog of Mi-2/CHD3, a component of the nucleosome remodeling and histone deacetylase (NURD) complex; LET-418 is similar to DNA helicases, homologous to human AIRE (OMIM:607358, mutated in autoimmune polyendocrinopathy syndrome), and paralogous to CHD-3; with MEP-1, LET-418 is required to repress germline-specific genes in somatic cells, and also negatively regulates R…
lex-1	lex-1 encodes a protein that contains an ATPase domain and a bromodomain and is similar to Saccharomyces cerevisiae Yta7p which is involved in maintaining euchromatin-heterochromatin boundaries; lex-1 functions, together with tam-1, to positively regulate expression of repetitive sequences, such as those found in multicopy transgenes; in addition, like tam-1, lex-1 functions as a class B syntheti…
lip-1	lip-1 encodes a mitogen-activated protein (MAP) kinase phosphatase homologous to the vertebrate dual specificity phosphatase MKP-3; during development, LIP-1 negatively regulates MAP kinase activity to control the extent of germline proliferation and oocyte meiotic cell cycle progression; lip-1 activity is also required redundantly with dep-1 to negatively regulate MAPK signaling during vulval in…
mcm-3	mcm-3 encodes a member of the MCM2/3/5 family with similarity to human DNA replication licensing factor, MCM3, and affects embryonic viability.
mcm-6	mcm-6 encodes a protein that has similarity to human DNA replication licensing factor MCM6 and affects embryonic viability.
mcm-7	mcm-7 encodes the C. elegans ortholog of the MCM7 member of the MCM complex, a hexameric protein complex required for the initiation and regulation of DNA replication.
mei-2	mei-2 encodes a novel protein that contains a region similar to the p80-targeting subunit of katanin that is required for embryonic viability, alignment of chromosomes at the metaphase plate, and establishment of the oocyte meiotic spindle together with MEI-1; can interact with MEI-1 in HeLa cells and this complex can function to disassemble microtubules, expressed in the germ line, throughout th…
mel-28	mel-28 encodes a large (1,784-residue) protein required for nuclear envelope assembly; MEL-28 is highly divergent from, but orthologous to human AT-hook-containing transcription factor 1 (AHCTF1); MEL-28 is found in nuclear pore complexes (NPCs) during interphase, kinetochores early in mitosis, and chromatin later in mitosis; mel-28 mutants were first identified in a screen for genes involved in …
mre-11	mre-11 encodes a protein orthologous to S. cerevisiae MRE11 and to human MRE11A (OMIM:600814, mutated in ataxia-telangiectasia-like disorder); MRE-11 is required for meiotic recombination and DNA repair in C. elegans, for multigenerational persistence of the germline, and (in conjunction with CHK-2 and SPO-11) for the localization of RAD-51 to foci in late zygotene/early pachytene nuclei.
msh-6	msh-6 encodes a gene orthologous to human MSH6 (homolog of MutS), which is involved in post-replicative mismatch DNA repair (MMR); in elegans, msh-6 defective animals show an elevated level of spontaneous mutants in both the male and female germline; in elegans, similar to higher mammals, MMR surveillance is likely carried out by a MSH-2/MSH-6 heterodimer.
nfx-1	nfx-1 is an ortholog of human NFX1 (nuclear transcription factor, X-box binding 1); nfx-1 is predicted to have nucleic acid binding activity, transcription factor activity, sequence-specific DNA binding, and zinc ion binding activity, based on protein domain information.
npp-9	npp-9 is an ortholog of human RANBP2 (RAN binding protein 2) and members of the TTC (Tetratricopeptide repeat domain containing) family including RGPD3; npp-9 is involved in RNA interference, collagen and cuticulin-based cuticle development, embryo development, hermaphrodite genitalia development, inductive cell migration, mitotic spindle organization and nucleus organization; npp-9 is predicted …
oma-1	oma-1 encodes a zinc finger protein of the TIS11 finger type that is paralogous to OMA-2; while either oma-1 or oma-2 individually have no obvious mutant phenotype, oma-1 and oma-2 doubly mutant animals show defects in oocyte maturation, indicating that the two genes function redundantly in this process; whereas normal oocytes are released from meiotic prophase I arrest during oocyte maturation, …
oma-2	oma-2 encodes a zinc finger protein of the TIS11 finger type that is paralogous to OMA-1; while either oma-1 or oma-2 individually have no obvious mutant phenotype, oma-1 and oma-2 doubly mutant animals show defects in oocyte maturation, indicating that the two genes function redundantly in this process; whereas normal oocytes are released from meiotic prophase I arrest during oocyte maturation, …
pme-1	parp-1 (formerly known as pme-1) encodes a poly(ADP-ribose) polymerase (PARP) orthologous to human PARP1 (OMIM:173870); PARP-1 has two N-terminal zinc fingers that probably bind DNA, and a C-terminal catalytic domain; PARP-1 exhibits poly(ADP-ribose) activity in vitro, which is blocked by mammalian PARP inhibitors; since these inhibitors also cause embryonic lethality in worms exposed to ionizing…
pqn-85	pqn-85 encodes an ortholog of budding yeast Scc2p, Drosophila NIPPED-B, and human NIPBL (OMIM:608667, mutated in Cornelia de Lange syndrome) that is required for resistance to double-stranded DNA breakage; PQN-85 is also required, with MAU-2 and SCC-3, for normal chromosome segregation and embryonic viability; pqn-85(RNAi) induces hypersensitivity to double-stranded breaks in DNA (manifested by a…
prg-1	prg-1 encodes a novel, basic protein that is one of two C. elegans members of the Piwi subfamily of highly conserved Argonaut/Piwi proteins; during development, PRG-1 activity is essential for successful gametogenesis, normal levels of fertility, and accumulation of 21 U-RNAs (piRNAs), small RNAs expressed in the germ line; in addition, PRG-1 appears to act upstream of an siRNA pathway to regulat…
ptc-1	ptc-1 encodes an ortholog of Drosophila PATCHED (PTC) and human PTCH which defines one of seven paralogous families of sterol sensing domain (SSD) proteins; PTC-1 is required for cytokinesis in the germline, but not in somatic cells (the converse of PTR-2's function, and a role conserved in C. briggsae); PTC-1 is also required to isolate meiotic germline nuclei from one another so that their nucl…
ptc-1	ptc-1 encodes an ortholog of Drosophila PATCHED (PTC) and human PTCH which defines one of seven paralogous families of sterol sensing domain (SSD) proteins; PTC-1 is required for cytokinesis in the germline, but not in somatic cells (the converse of PTR-2's function, and a role conserved in C. briggsae); PTC-1 is also required to isolate meiotic germline nuclei from one another so that their nucl…
ran-3	ran-3 is an ortholog of human RCC1 (regulator of chromosome condensation 1); ran-3 is involved in RNA interference, embryo development, hermaphrodite genitalia development, mitotic spindle organization and nematode larval development.
rcor-1	rcor-1 is an ortholog of human RCOR3 (REST corepressor 3) and RCOR2 (REST corepressor 2); rcor-1 is predicted to have DNA binding activity, based on protein domain information.
rfc-1	rfc-1 is an ortholog of human RFC1 (replication factor C (activator 1) 1); rfc-1 is involved in cellular response to DNA damage stimulus, embryo development, nematode larval development, receptor-mediated endocytosis and reproduction; rfc-1 is predicted to have ATP binding activity and DNA clamp loader activity, based on protein domain information.
rod-1	rod-1 encodes a novel protein that is orthologous to the Drosophila Rough Deal and mammalian KNTC1 kinetochore components; in C. elegans, ROD-1 functions as part of the RZZ (Rod/Zw10/Zwilch) complex that regulates microtubule attachment to the kinetochores; ROD-1 physically interacts with, and negatively regulates activity of, NDC-80, a member of the NDC80 complex that mediates end-coupled microt…
smc-3	smc-3 is an ortholog of human SMC3 (structural maintenance of chromosomes 3); smc-3 is involved in chromosome condensation, chromosome segregation, collagen and cuticulin-based cuticle development, embryo development, hermaphrodite genitalia development, locomotion, mitotic spindle midzone assembly, protein phosphorylation and receptor-mediated endocytosis; smc-3 is predicted to have ATP binding …
smc-4	The smc-4 gene encodes a homolog of the SMC4 subunit of mitotic condensin; SMC-4 acts with MIX-1 to enable chromosome segregation.
smc-6	smc-6 is an ortholog of human SMC6 (structural maintenance of chromosomes 6); smc-6 is involved in embryo development; smc-6 is predicted to have ATP binding activity, based on protein domain information; smc-6 is expressed in the germ line; smc-6 is localized to the condensed nuclear chromosome and the nucleoplasm.
spd-2	spd-2 encodes a protein with three predicted coiled-coil domains; SPD-2 activity is essential for centrosome maturation and duplication, and hence for proper mitotic spindle assembly; in regulating the early steps of centrosome maturation, SPD-2 acts together with the coiled-coil protein SPD-5, the Aurora-A kinase AIR-1, and the cytoplasmic dynein DHC-1; in regulating centrosome duplication, SPD-…
spn-4	spn-4 encodes a protein containing an RNP-type RNA-binding domain; SPN-4 is required for rotation, but not polarization, of the mitotic spindle in the P1 blastomere of the two-cell stage embryo; SPN-4 is also required for mesectoderm and mesendoderm formation in conjunction with proper localization of maternal cell-fate determinants such as SKN-1; in addition, SPN-4 binds the glp-1 3' UTR and is …
sumv-1	sumv-1 encodes a protein with similarity to the KAT8 NLS2 non-enzymatic subunit of the mammalian KAT8/MOF histone acetyltransferase complex.
swsn-7	swsn-7 is an ortholog of human ARID2 (AT rich interactive domain 2 (ARID, RFX-like)); swsn-7 is involved in apoptotic process, body morphogenesis, cellular response to DNA damage stimulus, embryo development, hermaphrodite genitalia development, nematode larval development, receptor-mediated endocytosis and striated muscle myosin thick filament assembly; swsn-7 is predicted to have DNA binding ac…
szy-20	szy-20 encodes a conserved RNA binding protein; szy-20 functions to negatively regulate centrosome size, duplication, and microtubule-nucleating capacity by limiting the amount of centriolar and pericentriolar material, such as gamma-tubulin and ZYG-1, SPD-2, and SPD-5, at the centrosomes; SZY-20 also plays a role in cytokinesis, centrosome attachment to the nucleus, mitotic metaphase spindle len…
T07F8.4	T07F8.4 is an ortholog of human MIER1 (mesoderm induction early response 1, transcriptional regulator), MIER2 (mesoderm induction early response 1, family member 2) and MIER3 (mesoderm induction early response 1, family member 3); T07F8.4 is involved in body morphogenesis and reproduction; T07F8.4 is predicted to have DNA binding activity, based on protein domain information; T07F8.4 is expressed…
top-2	top-2 is an ortholog of human TOP2A (topoisomerase (DNA) II alpha); top-2 is involved in embryo development; top-2 is predicted to have ATP binding activity, DNA binding activity, and DNA topoisomerase type II (ATP-hydrolyzing) activity, based on protein domain information.
tpxl-1	tpxl-1 encodes the C. elegans ortholog of Xenopus laevis TPX2; during mitosis, TPXL-1 activity is required for activation and localization of the AIR-1 Aurora A kinase to mitotic spindles, and thus for proper mitotic spindle assembly; like TPX2, TPXL-1 physically interacts with the Aurora A kinase AIR-1 in vitro, and colocalizes with AIR-1 at the centrosome, particularly the outer centrosomal lay…
uba-1	uba-1 encodes the only known ubiquitin-activating enzyme in C. elegans and is orthologous to Saccharomyces cerevisiae UBA1 and human UBE1; UBA-1 is essential for embryogenesis and larval development and is required for proper formation of the male tail, sperm fertility, proper body size, meiotic progression in the embryo and germline development; by homology, UBA-1 is predicted to function in an …
usp-48	usp-48 is an ortholog of human USP48 (ubiquitin specific peptidase 48); usp-48 is involved in apoptotic process, determination of adult lifespan, hermaphrodite genitalia development, locomotion, negative regulation of vulval development, regulation of cell proliferation and regulation of meiotic nuclear division; usp-48 is predicted to have ubiquitinyl hydrolase activity, based on protein domain …
W08E12.7	W08E12.7 is an ortholog of human PA2G4 (proliferation-associated 2G4); W08E12.7 is predicted to have transcription factor activity, sequence-specific DNA binding, based on protein domain information; W08E12.7 is expressed in the pharynx, gonad, and the intestine.
xnd-1	xnd-1 is involved in meiotic chromosome segregation; xnd-1 is expressed in the pharynx, nervous system, and the germ line.
xpc-1	xpc-1 is an ortholog of human XPC (xeroderma pigmentosum, complementation group C); xpc-1 is involved in apoptotic process; xpc-1 is predicted to have damaged DNA binding activity, based on protein domain information; xpc-1 is expressed in the nervous system and the intestine.
Y41E3.11	Y41E3.11 is an ortholog of human HNRNPUL1 (heterogeneous nuclear ribonucleoprotein U-like 1), HNRNPU (heterogeneous nuclear ribonucleoprotein U (scaffold attachment factor A)) and HNRNPUL2 (heterogeneous nuclear ribonucleoprotein U-like 2); Y41E3.11 is involved in embryo development, germ cell development, lipid storage, locomotion, nematode larval development, regulation of cell proliferation an…
zyg-9	zyg-9 encodes a predicted microtubule-association protein (MAP) of the XMAP215 family; during early embryonic development, maternal zyg-9 activity is required for microtubule-dependent processes such as meiotic and mitotic spindle organization and pronuclear migration; further, zyg-9 is essential for formation of long astral microtubules; ZYG-9 is required for centrosomal localization of TAC-1, t…

## Sheet: Nervous system
Table S4. Curation of WTPhe up::WTStv down seesaw genes
NERVOUS SYSTEM	WormBase (WS253) overview
akir-1	akir-1 is an ortholog of human AKIRIN2 (akirin 2) and AKIRIN1 (akirin 1); akir-1 is involved in embryo development; akir-1 is expressed in the hypodermis, nervous system, and the body wall musculature.
B0336.3	B0336.3 is an ortholog of human RBM27 (RNA binding motif protein 27) and RBM26 (RNA binding motif protein 26); B0336.3 is involved in body morphogenesis and striated muscle myosin thick filament assembly; B0336.3 is predicted to have metal ion binding activity, nucleic acid binding activity, and nucleotide binding activity, based on protein domain information; B0336.3 is expressed in the pharynx,…
C18H9.3	C18H9.3 is an ortholog of human GIGYF2 (GRB10 interacting GYF protein 2) and GIGYF1 (GRB10 interacting GYF protein 1); microarray, tiling array, proteomic, and RNA sequencing studies indicate that C18H9.3 is regulated by zfp-1, daf-16, lin-35, daf-12, gld-1, let-7, tatn-1, clk-1, tdp-1, htz-1, mir-35, and let-60; RNA sequencing and microarray studies indicate that C18H9.3 is regulated by Rotenone…
C53B4.4	C53B4.4 is an ortholog of human PDZD8 (PDZ domain containing 8); microarray, tiling array, and RNA sequencing studies indicate that C53B4.4 is regulated by cyc-1, daf-16, daf-12, tatn-1, clk-1, tdp-1, ain-1, ain-2, dpy-10, fbf-1, and alg-1; RNA sequencing and microarray studies indicate that C53B4.4 is regulated by Rotenone, Progesterone, Testosterone, Cry5B, Diazinon, Humic substances, and singl…
cash-1	cash-1 encodes an ortholog of Drosophila CKA and the human striatins STRN, STRN3, and STRN4 that is required for vulval development; CASH-1 has an N-terminal region which may bind caveolin or calmodulin, and a C-terminal region with five tandem WD domains; by its orthology with CKA and striatins, CASH-1 is predicted to act as a scaffold linking signal transduction proteins (such as JKK-1 and JNK-…
cct-1	cct-1 encodes a putative alpha subunit of the eukaryotic cytosolic ('T complex') chaperonin, orthologous to human TCP1 (OMIM:186980), and required for normal pronuclear-centrosome rotation, positioning of the mitotic spindle, meiosis, and distal tip cell migration; CCT-1 is also required to repress SKN-1-dependent transcription of gst-4, and for fertility and viability; CCT-1 is expressed in larv…
cct-2	cct-2 encodes a putative beta subunit of the eukaryotic cytosolic ('T complex') chaperonin, orthologous to human CCT2 (OMIM:605139); CCT-2 is expressed in most, if not all, tissues; CCT-2 represses SKN-1-dependent transcription of gst-4; CCT-2 is expressed in touch receptor neurons in a MEC-3-dependent fashion; in mass RNAi assays, CCT-2 is required for normal transgene repression and subcellular…
ect-2	ect-2 encodes, by alternative splicing, two isoforms of a putative RHO guanine nucleotide exchange factor (RhoGEF) required for cytokinesis of early embryos and epidermal P cells, as well as cell polarity of early embryos and migration of epidermal P cells; ECT-2 is thus required for normal vulval differentiation and locomotion, along with fertility and embryonic viability; ECT-2 also activates L…
egl-45	egl-45 is an ortholog of human EIF3A (eukaryotic translation initiation factor 3, subunit A); egl-45 is involved in axon extension, body morphogenesis, determination of adult lifespan, embryo development, locomotion, nematode larval development, oviposition and receptor-mediated endocytosis; egl-45 is predicted to have translation regulator activity, based on sequence information; egl-45 is expre…
F34D10.4	Microarray and RNA sequencing studies indicate that F34D10.4 is regulated by lin-35, cyc-1, nhr-114, drh-3, tdp-1, htz-1, sir-2.1, eri-1, rrf-1, rrf-3, dcr-1, fbf-1, mir-243, gld-2, aak-2, tax-6, lin-54, daf-2, and daf-16; microarray studies indicate that F34D10.4 is regulated by Progesterone, Humic substances, and Paraquat; tiling array and RNA sequencing studies indicate that F34D10.4 is enrich…
F39B2.1	hinf-1 is an ortholog of human HINFP (histone H4 transcription factor); hinf-1 is involved in embryo development, hermaphrodite genitalia development and nematode larval development; hinf-1 is predicted to have nucleic acid binding activity, based on protein domain information; hinf-1 is expressed in the pharynx, hypodermis, nervous system, reproductive system, intestine, rectal epithelium, excre…
F46B6.5	Microarray and RNA sequencing studies indicate that F46B6.5 is regulated by cyc-1, cid-1, tatn-1, emr-1, lem-2, ain-1, ahr-1, fbf-1, tdp-1, and alg-1; microarray studies indicate that F46B6.5 is regulated by Progesterone, Testosterone, Chlorpyrifos, Diazinon, Humic substances, and single-walled carbon nanotubes; microarray, tiling array, and RNA sequencing studies indicate that F46B6.5 is enriche…
F53C11.5	F53C11.5 is expressed in the pharynx, nervous system, and the body wall musculature.
F55D12.5	Microarray and RNA sequencing studies indicate that F55D12.5 is regulated by lin-15B, tatn-1, tdp-1, rrf-2, fbf-1, rnp-8, gld-1, alg-1, xpa-1, and nuo-6; RNA sequencing and microarray studies indicate that F55D12.5 is regulated by Rotenone, Progesterone, Humic substances, and Dafa#1; microarray studies indicate that F55D12.5 is enriched in the intestine and in the PVD and OLL neurons.
F59E12.9	RNA sequencing and microarray studies indicate that F59E12.9 is regulated by eat-2, tatn-1, emr-1, lem-2, htz-1, ain-1, ain-2, mir-243, alg-1, and tbx-2; RNA sequencing and microarray studies indicate that F59E12.9 is regulated by Rotenone, Progesterone, Atrazine, Fluoranthene, Humic substances, and single-walled carbon nanotubes; microarray and RNA sequencing studies indicate that F59E12.9 is en…
gei-6	gei-6 is an ortholog of human BTF3 (basic transcription factor 3) and BTF3L4 (basic transcription factor 3-like 4); microarray and RNA sequencing studies indicate that gei-6 is regulated by daf-16, tatn-1, emr-1, lem-2, sir-2.1, lin-14, and lin-4; RNA sequencing and microarray studies indicate that gei-6 is regulated by Rotenone, Progesterone, Resveratrol, Humic substances, and single-walled carb…
imp-1	imp-1 encodes an intramembrane aspartic protease orthologous to the mammalian signal peptide peptidase-like family of proteins; by homology, IMP-1 is predicted to function in the cleavage of type II transmembrane proteins within their transmembrane domain; an imp-1::gfp reporter fusion is expressed primarily in head neurons, with some expression also seen in the posterior intestine.
lst-3	ccar-1 is an ortholog of human CCAR2 (cell cycle and apoptosis regulator 2) and CCAR1 (cell division cycle and apoptosis regulator 1); ccar-1 is involved in axon extension, hemidesmosome assembly, locomotion and negative regulation of vulval development.
max-2	max-2 encodes, by alternative splicing, at least two isoforms of a putative p21-activated kinase that is required (redundantly with its paralog, PAK-1) for normal axonal guidance of motoneurons, P cell migration, and locomotion, with max-2(cy2);pak-1(ok448) double mutants phenotypically resembling unc-73 or ced-10;mig-2 mutants; max-2 is expressed ubiquitously in early embryos, then localizes to …
pqn-59	pqn-59 encodes a protein containing a glutamine/asparagine (Q/N)-rich domain and similarity to the vertebrate ubiquitin-associated proteins UBAP2 and UBAP2L; microarray experiments indicate that pqn-59 is expressed maternally and embryonically and in situ hybridization studies show that pqn-59 mRNA exhibits strong germline expression; loss of pqn-59 activity via RNAi in a wild-type background res…
rpn-2	rpn-2 encodes a non-ATPase subunit of the 26S proteasome's 19S regulatory paritcle (RP) base subcomplex; RPN-2 is required for embryonic, larval, and germline development and by homology, is predicted to function in unfolding and recognition of protein substrates and/or recycling of ubiquitin moieties during protein degradation; RPN-2 is expressed sporadically at all stages of development in the …
srgp-1	srgp-1 encodes the ortholog of the mammalian srGAP proteins, which are downstream effectors of the Slit-Robo neuronal guidance pathway and act as negative regulators of neuronal migration; srgp-1 positively regulates cell-cell adhesion during embryonic development and is required along with catenins, hmp-1 and hmp-2 for viability; srgp-1 also functions in engulfing cells to negatively regulate en…
swsn-7	swsn-7 is an ortholog of human ARID2 (AT rich interactive domain 2 (ARID, RFX-like)); swsn-7 is involved in apoptotic process, body morphogenesis, cellular response to DNA damage stimulus, embryo development, hermaphrodite genitalia development, nematode larval development, receptor-mediated endocytosis and striated muscle myosin thick filament assembly; swsn-7 is predicted to have DNA binding ac…
T05H10.1	T05H10.1 is an ortholog of human USP47 (ubiquitin specific peptidase 47); T05H10.1 is involved in reproduction; T05H10.1 is predicted to have ubiquitinyl hydrolase activity, based on protein domain information; T05H10.1 is expressed in the nervous system and the germ line; T05H10.1 is localized to the cytoplasm.
T24D1.3	T24D1.3 is involved in axon guidance, axonal fasciculation, dendrite development and embryo development.
tag-153	tag-153 is an ortholog of human CNOT2 (CCR4-NOT transcription complex, subunit 2); microarray, tiling array, and RNA sequencing studies indicate that tag-153 is regulated by cyc-1, daf-12, tatn-1, emr-1, lem-2, tdp-1, sir-2.1, ain-1, ain-2, slr-2, fbf-1, gld-1, isp-1, and lin-35; RNA sequencing and microarray studies indicate that tag-153 is regulated by Rotenone, Progesterone, Testosterone, Resv…
ulp-4	ulp-4 is an ortholog of human SENP7 (SUMO1/sentrin specific peptidase 7) and SENP6 (SUMO1/sentrin specific peptidase 6); ulp-4 is involved in body morphogenesis, embryo development, hermaphrodite genitalia development, oviposition and protein desumoylation; ulp-4 is predicted to have cysteine-type peptidase activity, based on protein domain information; ulp-4 is expressed in the pharynx, certain …
xnd-1	xnd-1 is involved in meiotic chromosome segregation; xnd-1 is expressed in the pharynx, nervous system, and the germ line.
xpc-1	xpc-1 is an ortholog of human XPC (xeroderma pigmentosum, complementation group C); xpc-1 is involved in apoptotic process; xpc-1 is predicted to have damaged DNA binding activity, based on protein domain information; xpc-1 is expressed in the nervous system and the intestine.
Y48A6B.10	Microarray and RNA sequencing studies indicate that Y48A6B.10 is regulated by cyc-1, spe-44, tdp-1, and nuo-6; RNA sequencing and microarray studies indicate that Y48A6B.10 is regulated by Rotenone, Progesterone, Dibromoacetic acid, and adsorbable organic bromine compounds; microarray studies indicate that Y48A6B.10 is enriched in the PVD and OLL neurons.
ZK370.4	ZK370.4 is an ortholog of human PNPLA6 (patatin-like phospholipase domain containing 6) and PNPLA7 (patatin-like phospholipase domain containing 7); ZK370.4 is expressed in the pharynx, nervous system, reproductive system, intestine, and the body wall musculature.

## Sheet: RNA metabolism
Table S4. Curation of WTPhe up::WTStv down seesaw genes
RNA METABOLISM	WormBase (WS253) overview
car-1	car-1 encodes a putative RNA-binding protein orthologous to budding yeast Scd6p, fission yeast Sum2p, Drosophila TRAL, and human LSM14A and LSM14B; CAR-1 inhibits physiological apoptosis in oocytes, keeping it down to a normal level of ~50% in hermaphrodite gonads; independently of apoptosis, CAR-1 is also required for normal oogenesis, early embryonic cytokinesis, and normally organized endoplas…
cdl-1	cdl-1 encodes a homolog of human hairpin (stem-loop) binding proteins (HBP/SLBP) that bind to the hairpin (stem-loop) structure in the 3' untranslated region (3' UTR) of histone mRNAs, and thus promote histone pre-mRNA processing and translation of mature histone mRNA; CDL-1 is required for normally high levels of histone gene expression, normal cell division during late larval development, embry…
cgh-1	cgh-1 encodes a putative DEAD-box RNA helicase, orthologous to budding yeast Dhh1p, fission yeast Ste13p, Drosophila ME31B, and human DDX6 (OMIM:600326); CGH-1 inhibits physiological apoptosis in oocytes, keeping it down to a normal level of ~50% in hermaphrodite gonads; independently of apoptosis, CGH-1 is also required for sperm function, oocyte fertilization, and early embryonic cytokinesis; b…
cgh-1	cgh-1 encodes a putative DEAD-box RNA helicase, orthologous to budding yeast Dhh1p, fission yeast Ste13p, Drosophila ME31B, and human DDX6 (OMIM:600326); CGH-1 inhibits physiological apoptosis in oocytes, keeping it down to a normal level of ~50% in hermaphrodite gonads; independently of apoptosis, CGH-1 is also required for sperm function, oocyte fertilization, and early embryonic cytokinesis; b…
cpb-1	cpb-1 encodes a cytoplasmic polyadenylation element binding (CPEB) protein homolog involved in two steps of spermatogenesis; two CPEB proteins have distinct functions in spermatogenesis, with FOG-1 specifying sperm cell fate, and CPB-1 conversely executing that decision, being required for progression through meiosis; cpb-1(RNAi) spermatocytes fail to undergo meiotic cell divisions; CPB-1 protein…
deps-1	deps-1 encodes an large (619-residue), unfamiliar P-granule-associated protein required for germline RNAi, PGL-1's localization in P granules, accumulation of GLH-1 and RDE-4 (along with glh-1 mRNA), germline proliferation and fertility at high temperatures, and embryonic viability at low temperatures; unless rescued by maternal DEPS-1, deps-1 mutants show temperature-sensitive sterility at 24+ d…
ergo-1	ergo-1 encodes an Argonaute protein; ERGO-1 is required for somatic gene regulation via the production or stabilization of endogenous (endo)-siRNAs, specifically the initial class of endo-siRNAs which are 26-nt, 5'-monophosphorylated, 5'-G-enriched antisense siRNAs; ERGO-1 activity is also required for the subcellular redistribution of the NRDE-3 Argonaute protein which, upon binding secondary si…
gld-1	gld-1 encodes a protein containing a K homology (KH) RNA binding domain; GLD-1 is required for regulation of the mitosis/meiosis decision during germline development (promotion of meiotic entry) in parallel with gld-2, gld-3, and nos-3 and also affects spermatogenesis; GLD-1 physically interacts with the 3'- and 5'UTR of its putative mRNA targets in vitro to negatively regulate their translation;…
gld-2	gld-2 encodes the catalytic subunit of a cytoplasmic poly(A) polymerase (PAP) associated with P granules in early embryos, which encodes the central catalytic domain but lacks the normal RNA-binding (RRM) domain of eukaryotic PAPs; GLD-2 regulates the switch from mitosis to meiosis in the germline, is necessary for formation of functional sperm or oocytes, requires activation by GLD-3 for PAP act…
gld-3	gld-3 encodes two KH domain-containing RNA-binding proteins, GLD-3L and GLD-3S, that are homologous to Drosophila Bicaudal-C; gld-3 activity is required for two aspects of germ line development: the sperm/oocyte and mitosis/meiosis decisions; in regulating the sperm/oocyte switch, GLD-3L acts by binding and negatively regulating FBF's regulatory interaction with the fem-3 3'UTR; in regulating the…
gld-4	gld-4 encodes a noncanonical poly(A) polymerase orthologous to Saccharomyces cerevisiae Trf4/5p; GLD-4 activity is required for early meiotic progression of male and female gametes in the absence of GLD-2 and for regulation of gld-1 mRNA levels; GLD-4 physically interacts with GLS-1 which stimulates GLD-4 poly(A) polymerase activity in vivo; GLD-4 is expressed predominantly in germ cells and loca…
larp-1	larp-1 encodes an La-related protein containing an La RNA-binding motif and a conserved LARP1 domain; loss of larp-1 activity results in defective oogenesis, which is suppressed by loss of function mutations in Ras-MAPK signaling components, suggesting that in the germline, LARP-1 functions to negatively regulate Ras-MAPK pathway activity; as LARP-1 binds RNA homopolymers in vitro and larp-1 muta…
let-711	let-711 encodes the C. elegans ortholog of NOT1, the conserved core component of the multisubunit CCR4/NOT complex that plays a role in regulation of gene expression via various processes including transcriptional control, mRNA deadenylation, and protein ubiquitination; in C. elegans, let-711 activity is essential for embryonic and larval development and in particular, for proper spindle position…
meg-1	meg-1 encodes a novel protein that localizes exclusively to P granules; originally identified by microarray analyses of germline-enriched transcripts, loss of meg-1 activity via mutation and RNAi indicates that MEG-1 is required for germline development and normal levels of fertility; specifically, MEG-1 is required maternally for normal germ cell proliferation and/or survival and for fully norma…
mex-1	mex-1 encodes a CCCH-type zinc-finger protein that is required maternally for segregation of P granules, germ cell formation, and somatic cell differentiation in the early embryo; MEX-1 is expressed cytoplasmically in germ line blastomeres, is a component of P granules, and is required for restricting PIE-1 expression and function to these cells; mex-1 mRNA transcripts are also transiently associ…
nhl-2	nhl-2 encodes one of five C. elegans proteins that contain TRIM (tripartite-containing motif; RING, B-box, coiled-coil) and NHL (NCL-1, HT2A and LIN-41) domains; NHL-2 functions together with CGH-1 and in association with the miRSC complex to regulate the efficacy of microRNA-target interactions and hence, gene regulation, during postembryonic development; in addition, nhl-2 mutations suppress em…
pgl-1	pgl-1 encodes a predicted RNA-binding protein that contains a number of C-terminal RGG box motifs; PGL-1 activity is required at high temperatures during midlarval to adult stages for postembryonic germline development and hence fertility, and also for proper formation of the germline-specific P granules; PGL-1 protein, supplied maternally and embryonically, is a constitutive P granule component …
prg-1	prg-1 encodes a novel, basic protein that is one of two C. elegans members of the Piwi subfamily of highly conserved Argonaut/Piwi proteins; during development, PRG-1 activity is essential for successful gametogenesis, normal levels of fertility, and accumulation of 21 U-RNAs (piRNAs), small RNAs expressed in the germ line; in addition, PRG-1 appears to act upstream of an siRNA pathway to regulat…
puf-5	puf-5 encodes a Pumilio protein; PUF-5 is required, redundantly with PUF-6/7, for translational repression of glp-1 mRNA in oocytes (via specific elements in the 3' UTR site), and for normal oocyte maturation (growth, organization, nuclear enlargement, yolk uptake, and localization of RME-2 to the plasma membrane) and early embryogenesis (cell divisions and eggshell formation); since glp-1 mutati…
pup-2	pup-2 encodes a template-independent poly(U) polymerase with 3'' end RNA substrates, orthologous to human ZCCHC6 and ZCCHC11, and paralogous to CID-1; like its paralog CID-1, PUP-2 is required for normally rapid growth and normally short lifespan; pup-2(RNAi) animals are slow-growing and abnormally long-lived; PUP-2 is paralogous to the GLD-2 family of poly(A) polymerases.
rde-4	rde-4 encodes a protein containing two dsRNA-binding motifs; during the initiation phase of RNA interference (RNAi), RDE-4 appears to function in recognition and subsequent cleavage of long-trigger dsRNA molecules into small, interfering RNAs (siRNAs); RDE-4 exists in solution as a homodimer and binds long dsRNA with high affinity in a sequence-non-specific manner; in addition to forming a comple…
T08A11.2	T08A11.2 encodes the C. elegans ortholog of splicing factor 3b subunit 1, also known as SAP155; by homology, the product of T08A11.2 is predicted to be a component of the U2 snRNP that is required for pre-mRNA splicing; large-scale RNAi assays indicate that T08A11.2 activity is essential for a number of processes including embryonic development, normal adult lifespan, vulval morphogenesis, locomo…
tsn-1	tsn-1 encodes the C. elegans ortholog of Tudor-SN (tudor staphylococcal nuclease); TSN-1 is a component of the RNA-induced silencing complex (RISC) and its activity is required for proper function of the let-7 miRNA in vivo; TSN-1 is found in both the nucleus and the cytosol.
vbh-1	vbh-1 encodes a DEAD-box RNA helicase with similarity to Drosophila Vasa and Belle; vbh-1 activity is required for the proper timing of the sperm-oocyte switch during germ line development; vbh-1 also plays a role in embryonic development; in regulating germ line development, vbh-1 appears to function at least partially redundantly with laf-1, which also encodes a DEAD-box RNA helicase; VBH-1 is …
wago-1	wago-1 is an ortholog of members of the human AGO, PIWIL (Argonaute/PIWI) family including AGO1; wago-1 exhibits DEAD/H-box RNA helicase binding activity and is predicted to have nucleic acid binding activity, based on protein domain information; wago-1 is expressed in the germ line; wago-1 is localized to the P granule.
wago-2	wago-2 is an ortholog of members of the human AGO, PIWIL (Argonaute/PIWI) family including AGO1; wago-2 is involved in embryo development and reproduction; wago-2 is predicted to have nucleic acid binding activity, based on protein domain information.
xpo-3	imb-6 encodes an importin-beta-like protein orthologous to vertebrate Exportin-t, a specific mediator of tRNA export from the nucleus; IMB-6 is predicted to function by binding tRNAs directly in the presence of the RAN-1 GTPase and facilitating their nucleocytoplasmic transport; in C. elegans, loss of imb-6 function via RNA-mediated interference (RNAi) does not result in any obvious abnormalities.

## Sheet: Larval development
Table S4. Curation of WTPhe up::WTStv down seesaw genes
LARVAL DEVELOPMENT	WormBase (WS253) overview
C27F2.8	C27F2.8 is an ortholog of human TMEM131 (transmembrane protein 131) and KIAA0922 (KIAA0922); C27F2.8 is involved in body morphogenesis, embryo development, locomotion, nematode larval development, positive regulation of growth and reproduction.
cdl-1	cdl-1 encodes a homolog of human hairpin (stem-loop) binding proteins (HBP/SLBP) that bind to the hairpin (stem-loop) structure in the 3' untranslated region (3' UTR) of histone mRNAs, and thus promote histone pre-mRNA processing and translation of mature histone mRNA; CDL-1 is required for normally high levels of histone gene expression, normal cell division during late larval development, embry…
cee-1	cee-1 is an ortholog of human GET4 (golgi to ER traffic protein 4); cee-1 is involved in embryo development and nematode larval development.
egl-45	egl-45 is an ortholog of human EIF3A (eukaryotic translation initiation factor 3, subunit A); egl-45 is involved in axon extension, body morphogenesis, determination of adult lifespan, embryo development, locomotion, nematode larval development, oviposition and receptor-mediated endocytosis; egl-45 is predicted to have translation regulator activity, based on sequence information; egl-45 is expre…
F39B2.1	hinf-1 is an ortholog of human HINFP (histone H4 transcription factor); hinf-1 is involved in embryo development, hermaphrodite genitalia development and nematode larval development; hinf-1 is predicted to have nucleic acid binding activity, based on protein domain information; hinf-1 is expressed in the pharynx, hypodermis, nervous system, reproductive system, intestine, rectal epithelium, excre…
gls-1	gls-1 is an ortholog of human ZCCHC14 (zinc finger, CCHC domain containing 14) and ZCCHC2 (zinc finger, CCHC domain containing 2); gls-1 is involved in body morphogenesis, embryo development, germline cell cycle switching, mitotic to meiotic cell cycle, nematode larval development and oogenesis; gls-1 is predicted to have phosphatidylinositol binding activity, based on protein domain information;…
imb-3	imb-3 encodes an importin-beta-like protein orthologous to Drosophila, vertebrate, and yeast importin/karyopherin-beta3; IMB-3 is predicted to function as a nuclear transport factor that, with the RAN-1 GTPase, regulates nuclear import of ribosomal proteins; in C. elegans, IMB-3 is essential for embryogenesis and germline development, and may also be required for normal postembryonic growth rates.
K03H4.2	Merged into noca-1; noca-1 is involved in apoptotic process, body morphogenesis, cytoplasmic microtubule organization, germ cell development, inductive cell migration, meiotic nuclear division, nematode larval development and receptor-mediated endocytosis; noca-1 is expressed in the hyp7 syncytium; noca-1 is localized to the microtubule.
let-711	let-711 encodes the C. elegans ortholog of NOT1, the conserved core component of the multisubunit CCR4/NOT complex that plays a role in regulation of gene expression via various processes including transcriptional control, mRNA deadenylation, and protein ubiquitination; in C. elegans, let-711 activity is essential for embryonic and larval development and in particular, for proper spindle position…
lin-13	lin-13 encodes a large (2248-residue) nuclear protein with multiple zinc fingers of the C2H2 class and a LXCXE retinoblastoma protein-binding motif, that is required for survival through larval development and for negative regulation of vulval fates during postembryonic development.
lin-36	lin-36 is involved in embryonic digestive tract morphogenesis, negative regulation of vulval development and nematode larval development.
lin-53	lin-53 encodes a class B synMuv protein containing a 7 WD-repeat similar to the mammalian homolog RbAp48 (OMIM: 602923), an interaction between LIN-53 and LIN-9 is important for the incorporation of LIN-53 into the DRM complex; a complete loss of LIN-53 disrupts DRM complex formation and result in the degradation of other complex members; Null mutations in lin-53 causes decreases in the protein l…
npp-21	npp-21 is an ortholog of human TPR (translocated promoter region, nuclear basket protein); npp-21 is involved in embryo development, locomotion, nematode larval development and reproduction.
npp-7	npp-7 is an ortholog of human NUP153 (nucleoporin); npp-7 is involved in apoptotic process, embryo development, nematode larval development, nucleus organization and reproduction; npp-7 is predicted to have zinc ion binding activity, based on protein domain information.
npp-8	npp-8 is an ortholog of human Nup155 (nucleoporin); npp-8 is involved in embryo development, hermaphrodite genitalia development, lipid storage, nematode larval development, nucleus organization and secretion by cell; npp-8 is a structural constituent of nuclear pore, based on protein domain information.
ran-3	ran-3 is an ortholog of human RCC1 (regulator of chromosome condensation 1); ran-3 is involved in RNA interference, embryo development, hermaphrodite genitalia development, mitotic spindle organization and nematode larval development.
rfc-1	rfc-1 is an ortholog of human RFC1 (replication factor C (activator 1) 1); rfc-1 is involved in cellular response to DNA damage stimulus, embryo development, nematode larval development, receptor-mediated endocytosis and reproduction; rfc-1 is predicted to have ATP binding activity and DNA clamp loader activity, based on protein domain information.
ruvb-1	ruvb-1 encodes a AAA+ ATPase orthologous to the RUVBL1 family of ATPases; ruvb-1 functions as a component of the TOR signaling pathway that promotes localization of the box C/D snoRNP complex to nucleoli, thus enabling robust protein synthesis; ruvb-1 mutations strongly suppress pha-4 mutations, suggesting that pha-4 and the CeTOR pathway antagonize one another to regulate larval development and …
sgt-1	sgt-1 is an ortholog of human SGTA (small glutamine-rich tetratricopeptide repeat (TPR)-containing, alpha) and SGTB (small glutamine-rich tetratricopeptide repeat (TPR)-containing, beta); sgt-1 is involved in embryo development, nematode larval development and reproduction; sgt-1 is expressed in the pharynx, intestine, and the body wall musculature.
swsn-7	swsn-7 is an ortholog of human ARID2 (AT rich interactive domain 2 (ARID, RFX-like)); swsn-7 is involved in apoptotic process, body morphogenesis, cellular response to DNA damage stimulus, embryo development, hermaphrodite genitalia development, nematode larval development, receptor-mediated endocytosis and striated muscle myosin thick filament assembly; swsn-7 is predicted to have DNA binding ac…
uba-1	uba-1 encodes the only known ubiquitin-activating enzyme in C. elegans and is orthologous to Saccharomyces cerevisiae UBA1 and human UBE1; UBA-1 is essential for embryogenesis and larval development and is required for proper formation of the male tail, sperm fertility, proper body size, meiotic progression in the embryo and germline development; by homology, UBA-1 is predicted to function in an …
xpo-1	xpo-1 encodes exportin-1, an importin-beta-like protein orthologous to Drosophila, vertebrate, and yeast exportin-1/CRM1; XPO-1 is predicted to function as a nuclear export receptor for proteins containing leucine-rich nuclear export signals; in C. elegans, XPO-1 is essential for embryogenesis and larval development, and may also be required for normal body morphology and postembryonic growth rat…
Y41E3.11	Y41E3.11 is an ortholog of human HNRNPUL1 (heterogeneous nuclear ribonucleoprotein U-like 1), HNRNPU (heterogeneous nuclear ribonucleoprotein U (scaffold attachment factor A)) and HNRNPUL2 (heterogeneous nuclear ribonucleoprotein U-like 2); Y41E3.11 is involved in embryo development, germ cell development, lipid storage, locomotion, nematode larval development, regulation of cell proliferation an…

## Sheet: Adult lifespan
Table S4. Curation of WTPhe up::WTStv down seesaw genes
ADULT LIFESPAN	WormBase (WS253) overview
cdc-48.1	cdc-48.1 encodes a type II AAA ATPase, homologous to yeast Cdc48 and mammalian p97/VCP, that functions as a ubiquitin-selective chaperone; cdc-48.1 acts redundantly with cdc-48.2 and in conjunction with ufd-1 and npl-4 in endoplasmic reticulum-associated protein degradation (ERAD); in addition, CDC-48.1, UFD-2 and chn-1 function together to regulate myosin assembly and muscle formation via the UN…
daf-18	daf-18 encodes a lipid phosphatase homologous to the human PTEN tumor suppresor (OMIM:601728, mutated in Cowden disease and several cancers); DAF-18 negatively regulates insulin-like signaling mediated by DAF-2/IR and AGE-1/PI3K and thus plays a role in metabolism, development, and longevity; based on sequence and genetic analysis, DAF-18 is predicted to dephosphorylate AGE-1-generated PIP3 in or…
dao-5	dao-5 encodes a predicted nucleolar phosphoprotein related to Saccharomyces cerevisiae SRP40 and the vertebrate Nopp140 proteins that may play a role in rRNA gene transcription and nucleolar structural organization; dao-5 expression is negatively regulated by the DAF-2/insulin-like receptor and positively regulated by the DAF-16/fork-head transcription factor, suggesting that dao-5 may be involve…
egl-45	egl-45 is an ortholog of human EIF3A (eukaryotic translation initiation factor 3, subunit A); egl-45 is involved in axon extension, body morphogenesis, determination of adult lifespan, embryo development, locomotion, nematode larval development, oviposition and receptor-mediated endocytosis; egl-45 is predicted to have translation regulator activity, based on sequence information; egl-45 is expre…
F44E7.4	F44E7.4 is an ortholog of human IDE (insulin-degrading enzyme); F44E7.4 is predicted to have catalytic activity and metal ion binding activity, based on protein domain information; F44E7.4 is expressed in the gonad.
F49C12.9	F49C12.9 is an ortholog of human UBAC2 (UBA domain containing 2); F49C12.9 is involved in determination of adult lifespan.
gfat-1	gfat-1 encodes two isoforms of glucosamine--fructose-6-phosphate aminotransferase (EC:2.6.1.16, also known as glutamine-fructose-6-phosphate transaminase), paralogous to GFAT-2; GFAT-1 is predicted to catalyze the first, and rate-limiting, step of the hexosamine pathway in which glucosamine-6-phosphate is synthesized from L-glutamine and fructose-6-phosphate and ultimately converted to UDP-N-acet…
hsp-1	hsp-1 encodes hsp70A, a member of the heat shock family of proteins; hsp70A is closely related to the Drosophila heat inducible hsp70s and the S. cerevisiae SSA hsp70 subfamily; the hsp-1 gene is normally expressed throughout development and upon heat-shock the hsp-1 mRNA is enhanced 2-6 fold; down-regulation of hsp-1 via RNA interference results in a small reduction in the life-span of an age-1 …
hsp-110	C30C11.4 encodes a member of the Hsp70 family of heat shock proteins; loss of C30C11.4 activity via large-scale RNAi screens results in a variety of defects including embryonic and larval lethality, slow growth rates, and locomotory and morphological defects; in addition loss of C30C11.4 has been reported to result in a small but reproducible reduction in adult lifespan in otherwise long-lived an…
hsp-6	hsp-6 encodes a nuclear-encoded mitochondrion-specific chaperone that is a member of the DnaK/Hsp70 superfamily of molecular chaperones; hsp-6 is involved in the mitochondrial unfolded protein response, as hsp-6 expression, normally broadly detected from the L1 larval through adult stages of development, is greatly increased in response to treatments that disrupt mitochondrial protein handling; l…
ifg-1	ifg-1 encodes, by alternative splicing, two orthologs of the translation initiation factor 4F, ribosome/mRNA-bridging subunit (eIF-4G); by homology, IFG-1 is predicted to function in poly(A) tail-dependent translation initiation; loss of ifg-1 activity in adult animals extends lifespan.
pup-2	pup-2 encodes a template-independent poly(U) polymerase with 3'' end RNA substrates, orthologous to human ZCCHC6 and ZCCHC11, and paralogous to CID-1; like its paralog CID-1, PUP-2 is required for normally rapid growth and normally short lifespan; pup-2(RNAi) animals are slow-growing and abnormally long-lived; PUP-2 is paralogous to the GLD-2 family of poly(A) polymerases.
ruvb-1	ruvb-1 encodes a AAA+ ATPase orthologous to the RUVBL1 family of ATPases; ruvb-1 functions as a component of the TOR signaling pathway that promotes localization of the box C/D snoRNP complex to nucleoli, thus enabling robust protein synthesis; ruvb-1 mutations strongly suppress pha-4 mutations, suggesting that pha-4 and the CeTOR pathway antagonize one another to regulate larval development and …
T08A11.2	T08A11.2 encodes the C. elegans ortholog of splicing factor 3b subunit 1, also known as SAP155; by homology, the product of T08A11.2 is predicted to be a component of the U2 snRNP that is required for pre-mRNA splicing; large-scale RNAi assays indicate that T08A11.2 activity is essential for a number of processes including embryonic development, normal adult lifespan, vulval morphogenesis, locomo…
usp-48	usp-48 is an ortholog of human USP48 (ubiquitin specific peptidase 48); usp-48 is involved in apoptotic process, determination of adult lifespan, hermaphrodite genitalia development, locomotion, negative regulation of vulval development, regulation of cell proliferation and regulation of meiotic nuclear division; usp-48 is predicted to have ubiquitinyl hydrolase activity, based on protein domain …

## Sheet: Ubiquitination
Table S4. Curation of WTPhe up::WTStv down seesaw genes
UBIQUITINATION	WormBase (WS253) overview
cdc-48.1	cdc-48.1 encodes a type II AAA ATPase, homologous to yeast Cdc48 and mammalian p97/VCP, that functions as a ubiquitin-selective chaperone; cdc-48.1 acts redundantly with cdc-48.2 and in conjunction with ufd-1 and npl-4 in endoplasmic reticulum-associated protein degradation (ERAD); in addition, CDC-48.1, UFD-2 and chn-1 function together to regulate myosin assembly and muscle formation via the UN…
cye-1	cye-1 encodes the sole C. elegans E-type cyclin; CYE-1 is required for progression through the mitotic cell cycle during embryonic, larval, and germline development; cye-1 is also required for endoreduplication in intestinal cells; CYE-1 is expressed ubiquitously in nuclei during embryonic development and postembryonically in proliferating blast cells, including germline stem cells; in the germli…
eel-1	eel-1 encodes a predicted Hect E3 ubiquitin ligase that contains multiple domains of similarity to the mammalian Mcl1 ubiquitin ligase Mule; eel-1 (enhancer of efl-1) was identified in a screen for modifiers of the transcription factor efl-1/E2F which is involved in the generation of SKN-1 protein asymmetry in the early embryo, a process essential for proper embryonic patterning; EEL-1 binds SKN-…
F36A2.13	ubr-5 encodes an E3 ubiquitin ligase similar to the mammalian UBR5 ubiquitin ligases; F36A2.13 is predicted to function in ubiquitin-dependent protein catabolic processes.
H34C03.2	H34C03.2 is an ortholog of human USP4 (ubiquitin specific peptidase 4 (proto-oncogene)), USP15 (ubiquitin specific peptidase 15) and USP11 (ubiquitin specific peptidase 11); H34C03.2 is predicted to have ubiquitin-specific protease activity, based on protein domain information.
let-711	let-711 encodes the C. elegans ortholog of NOT1, the conserved core component of the multisubunit CCR4/NOT complex that plays a role in regulation of gene expression via various processes including transcriptional control, mRNA deadenylation, and protein ubiquitination; in C. elegans, let-711 activity is essential for embryonic and larval development and in particular, for proper spindle position…
mex-5	mex-5 encodes a novel protein that contains two CCCH zinc finger motifs; maternally provided MEX-5, which functions partly redundantly with the highly similar CCCH finger protein MEX-6, is essential for transducing polarity cues and establishing soma/germline asymmetry in the early embryo; in regulating soma/germline asymmetry, MEX-5 interacts with, and activates, the SOCS-box protein ZIF-1, whic…
pqn-59	pqn-59 encodes a protein containing a glutamine/asparagine (Q/N)-rich domain and similarity to the vertebrate ubiquitin-associated proteins UBAP2 and UBAP2L; microarray experiments indicate that pqn-59 is expressed maternally and embryonically and in situ hybridization studies show that pqn-59 mRNA exhibits strong germline expression; loss of pqn-59 activity via RNAi in a wild-type background res…
rpn-1	rpn-1 encodes a non-ATPase subunit of the 26S proteasome's 19S regulatory particle (RP) base subcomplex; rpn-1 activity is essential for embryonic, larval, and germline development; by homology, RPN-1 is predicted to function in unfolding and recognition of protein substrates and/or recycling of ubiquitin moieties during protein degradation.
rpn-2	rpn-2 encodes a non-ATPase subunit of the 26S proteasome's 19S regulatory paritcle (RP) base subcomplex; RPN-2 is required for embryonic, larval, and germline development and by homology, is predicted to function in unfolding and recognition of protein substrates and/or recycling of ubiquitin moieties during protein degradation; RPN-2 is expressed sporadically at all stages of development in the …
sao-1	sao-1 encodes a novel GYF domain-containing protein that is conserved amongst nematodes; maternally provided SAO-1 functions together with SEL-10, a component of an E3 ubiquitin ligase with which it physically interacts, to negatively regulate the Notch receptor signaling pathway in the early embryo; mutations in sao-1 also suppress early cytokinesis defects in rfl-1 mutant embryos (rfl-1 encodes…
sao-1	sao-1 encodes a novel GYF domain-containing protein that is conserved amongst nematodes; maternally provided SAO-1 functions together with SEL-10, a component of an E3 ubiquitin ligase with which it physically interacts, to negatively regulate the Notch receptor signaling pathway in the early embryo; mutations in sao-1 also suppress early cytokinesis defects in rfl-1 mutant embryos (rfl-1 encodes…
uba-1	uba-1 encodes the only known ubiquitin-activating enzyme in C. elegans and is orthologous to Saccharomyces cerevisiae UBA1 and human UBE1; UBA-1 is essential for embryogenesis and larval development and is required for proper formation of the male tail, sperm fertility, proper body size, meiotic progression in the embryo and germline development; by homology, UBA-1 is predicted to function in an …
usp-48	usp-48 is an ortholog of human USP48 (ubiquitin specific peptidase 48); usp-48 is involved in apoptotic process, determination of adult lifespan, hermaphrodite genitalia development, locomotion, negative regulation of vulval development, regulation of cell proliferation and regulation of meiotic nuclear division; usp-48 is predicted to have ubiquitinyl hydrolase activity, based on protein domain …

## Sheet: Transcription
Table S4. Curation of WTPhe up::WTStv down seesaw genes
TRANSCRIPTION	WormBase (WS253) overview
ama-1	ama-1 encodes the large subunit of RNA polymerase II required for mRNA transcription; AMA-1 is essential for proper embryonic development, particularly for the early division and migration of the endodermal precursor (E) cells that initiate gastrulation; AMA-1 is expressed ubiquitously in the developing embryo until the 550-cell stage.
ccf-1	a homolog of subunit 7 of CCR4-NOT transcription complex from S. cerevisiae.
dao-5	dao-5 encodes a predicted nucleolar phosphoprotein related to Saccharomyces cerevisiae SRP40 and the vertebrate Nopp140 proteins that may play a role in rRNA gene transcription and nucleolar structural organization; dao-5 expression is negatively regulated by the DAF-2/insulin-like receptor and positively regulated by the DAF-16/fork-head transcription factor, suggesting that dao-5 may be involve…
emb-5	emb-5 encodes the C. elegans ortholog of the Spt6 family of RNA polymerase II transcription elongation factors; first identified in screens for temperature-sensitive embryonic lethal mutations, emb-5 is required for the correct timing of the second E (endoderm)-cell division in the early embryo and thus, for normal embryonic gastrulation; in addition, emb-5 activity is required postembryonically …
F39B2.1	hinf-1 is an ortholog of human HINFP (histone H4 transcription factor); hinf-1 is involved in embryo development, hermaphrodite genitalia development and nematode larval development; hinf-1 is predicted to have nucleic acid binding activity, based on protein domain information; hinf-1 is expressed in the pharynx, hypodermis, nervous system, reproductive system, intestine, rectal epithelium, excre…
gei-6	gei-6 is an ortholog of human BTF3 (basic transcription factor 3) and BTF3L4 (basic transcription factor 3-like 4); microarray and RNA sequencing studies indicate that gei-6 is regulated by daf-16, tatn-1, emr-1, lem-2, sir-2.1, lin-14, and lin-4; RNA sequencing and microarray studies indicate that gei-6 is regulated by Rotenone, Progesterone, Resveratrol, Humic substances, and single-walled carb…
nfx-1	nfx-1 is an ortholog of human NFX1 (nuclear transcription factor, X-box binding 1); nfx-1 is predicted to have nucleic acid binding activity, transcription factor activity, sequence-specific DNA binding, and zinc ion binding activity, based on protein domain information.
T07F8.4	T07F8.4 is an ortholog of human MIER1 (mesoderm induction early response 1, transcriptional regulator), MIER2 (mesoderm induction early response 1, family member 2) and MIER3 (mesoderm induction early response 1, family member 3); T07F8.4 is involved in body morphogenesis and reproduction; T07F8.4 is predicted to have DNA binding activity, based on protein domain information; T07F8.4 is expressed…
tag-153	tag-153 is an ortholog of human CNOT2 (CCR4-NOT transcription complex, subunit 2); microarray, tiling array, and RNA sequencing studies indicate that tag-153 is regulated by cyc-1, daf-12, tatn-1, emr-1, lem-2, tdp-1, sir-2.1, ain-1, ain-2, slr-2, fbf-1, gld-1, isp-1, and lin-35; RNA sequencing and microarray studies indicate that tag-153 is regulated by Rotenone, Progesterone, Testosterone, Resv…
W08E12.7	W08E12.7 is an ortholog of human PA2G4 (proliferation-associated 2G4); W08E12.7 is predicted to have transcription factor activity, sequence-specific DNA binding, based on protein domain information; W08E12.7 is expressed in the pharynx, gonad, and the intestine.
Y67H2A.10	Y67H2A.10 encodes a divergent ortholog of S. cerevisiae SFP1p; in yeast, and probably other eukaryotes, SFP1p is a stress-modulated transcription factor; Y67H2A.10's orthology is invisible in its primary sequence alone, but is detectable by examining the Brugia malayi ortholog of SFP1p, 14538

## Sheet: Cell signaling
Table S4. Curation of WTPhe up::WTStv down seesaw genes
CELL SIGNALING	WormBase (WS253) overview
cdc-48.1	cdc-48.1 encodes a type II AAA ATPase, homologous to yeast Cdc48 and mammalian p97/VCP, that functions as a ubiquitin-selective chaperone; cdc-48.1 acts redundantly with cdc-48.2 and in conjunction with ufd-1 and npl-4 in endoplasmic reticulum-associated protein degradation (ERAD); in addition, CDC-48.1, UFD-2 and chn-1 function together to regulate myosin assembly and muscle formation via the UN…
daf-18	daf-18 encodes a lipid phosphatase homologous to the human PTEN tumor suppresor (OMIM:601728, mutated in Cowden disease and several cancers); DAF-18 negatively regulates insulin-like signaling mediated by DAF-2/IR and AGE-1/PI3K and thus plays a role in metabolism, development, and longevity; based on sequence and genetic analysis, DAF-18 is predicted to dephosphorylate AGE-1-generated PIP3 in or…
dao-5	dao-5 encodes a predicted nucleolar phosphoprotein related to Saccharomyces cerevisiae SRP40 and the vertebrate Nopp140 proteins that may play a role in rRNA gene transcription and nucleolar structural organization; dao-5 expression is negatively regulated by the DAF-2/insulin-like receptor and positively regulated by the DAF-16/fork-head transcription factor, suggesting that dao-5 may be involve…
emb-5	emb-5 encodes the C. elegans ortholog of the Spt6 family of RNA polymerase II transcription elongation factors; first identified in screens for temperature-sensitive embryonic lethal mutations, emb-5 is required for the correct timing of the second E (endoderm)-cell division in the early embryo and thus, for normal embryonic gastrulation; in addition, emb-5 activity is required postembryonically …
F44E7.4	F44E7.4 is an ortholog of human IDE (insulin-degrading enzyme); F44E7.4 is predicted to have catalytic activity and metal ion binding activity, based on protein domain information; F44E7.4 is expressed in the gonad.
glp-1	glp-1 encodes an N-glycosylated transmembrane protein that, along with LIN-12, comprises one of two C. elegans members of the LIN-12/Notch family of receptors; from the N- to the C-terminus, GLP-1 is characterized by ten extracellular EGF-like repeats, three LIN-12/Notch repeats, a CC-linker, a transmembrane domain, a RAM domain, six intracellular ankyrin repeats, and a PEST sequence; in C. elega…
lip-1	lip-1 encodes a mitogen-activated protein (MAP) kinase phosphatase homologous to the vertebrate dual specificity phosphatase MKP-3; during development, LIP-1 negatively regulates MAP kinase activity to control the extent of germline proliferation and oocyte meiotic cell cycle progression; lip-1 activity is also required redundantly with dep-1 to negatively regulate MAPK signaling during vulval in…
mom-2	mom-2 encodes a member of the Wnt family of secreted signaling glycoproteins that is required for induction of endodermal (gut) tissue in the 4-cell stage embryo; MOM-2, required in the inducing blastomere (P2) at the 4-cell stage, may be the ligand for MOM-5, a Frizzled homolog, thought to act in the receiving blastomere (EMS); MOM-2 genetically interacts in the same pathway as KIN-19, but paral…
ruvb-1	ruvb-1 encodes a AAA+ ATPase orthologous to the RUVBL1 family of ATPases; ruvb-1 functions as a component of the TOR signaling pathway that promotes localization of the box C/D snoRNP complex to nucleoli, thus enabling robust protein synthesis; ruvb-1 mutations strongly suppress pha-4 mutations, suggesting that pha-4 and the CeTOR pathway antagonize one another to regulate larval development and …
sao-1	sao-1 encodes a novel GYF domain-containing protein that is conserved amongst nematodes; maternally provided SAO-1 functions together with SEL-10, a component of an E3 ubiquitin ligase with which it physically interacts, to negatively regulate the Notch receptor signaling pathway in the early embryo; mutations in sao-1 also suppress early cytokinesis defects in rfl-1 mutant embryos (rfl-1 encodes…
sup-17	sup-17 encodes an ADAM protein, an integral membrane disintegrin and zinc-activated metalloproteinase, orthologous to Drosophila and mouse KUZBANIAN and the vertebrate ADAM10 proteins; SUP-17 is required maternally for embryonic development and plays a role in LIN-12/Notch-mediated cell signaling required for several cell fate decisions during vulval development; SUP-17 is also required for norma…

[truncated: 6 more sheets: Lipid metabolism, Apoptosis & cell death, Translation, Others, Prion-like protein genes, Heat shock response]
