# Supplementary material for: Early experiences mediate distinct adult gene expression and reproductive programs in Caenorhabditis elegans
Source: PLoS Genet. 2018 Feb 15;14(2):e1007219. doi: 10.1371/journal.pgen.1007219 (PMC5831748; doi:10.1371/journal.pgen.1007219)
Supplement: S5 Table — (XLSX) [file pgen.1007219.s016.xlsx]

## Sheet: Intestine
Table S5. Curation of WTPhe down::WTStv up seesaw genes
INTESTINE	WormBase (WS253) overview
acbp-1	acbp-1 encodes a highly conserved protein containing a functional acyl-CoA-binding binding domain orthologous to human DBI (Diazepam Binding inhibitor) (OMIM: 125950) required for protein stability and ligand binding; acyl-CoA proteins are required for lipid droplet morphology and lipid storage function; acbp-1 mutants have reduced triglycerides, aberrant lipid droplet morphology and number in th…
asp-5	asp-5 is an ortholog of human NAPSA (napsin A aspartic peptidase), REN (renin) and CTSD (cathepsin D); asp-5 is involved in cell death and locomotion; asp-5 is predicted to have aspartic-type endopeptidase activity, based on protein domain information; asp-5 is expressed in the intestine.
B0035.13	Microarray and RNA sequencing studies indicate that B0035.13 is regulated by daf-12, zfp-1, clk-1, cid-1, bar-1, tdp-1, sir-2.1, slr-2, dpy-9, dpy-10, osm-7, osm-8, osm-11, cdk-4, cyd-1, alg-1, mir-35, and ain-2; microarray and RNA sequencing studies indicate that B0035.13 is regulated by Aldicarb, Tryptophan, 1-methylnicotinamide, Methylmercuric chloride, Rotenone, Estrogen, Progesterone, Testos…
C17F4.7	Microarray and proteomic studies indicate that C17F4.7 is regulated by cid-1, sma-2, age-1, nhr-8, gld-1, let-7, set-2, tdp-1, alg-1, tbx-2, isp-1, and nuo-6; microarray and RNA sequencing studies indicate that C17F4.7 is regulated by Cholesterol, Lathosterol, Heme, Methylmercury hydroxide, Cadmium, Chlorpyrifos, Diazinon, Colistin, and Tyrosol; tiling array and microarray studies indicate that C…
C17H12.8	RNA sequencing and microarray studies indicate that C17H12.8 is regulated by 1-methylnicotinamide, Methylmercuric chloride, Rotenone, Rifampin, Progesterone, Testosterone, Acrylamide, Cadmium, Fluoranthene, Humic substances, Copper Sulfate, and adsorbable organic bromine compounds; tiling array studies indicate that C17H12.8 is enriched in the intestine and pharyngeal muscle cell and in the PVD a…
C23H5.8	Microarray and RNA sequencing studies indicate that C23H5.8 is regulated by isp-1, atfs-1, spg-7, nhr-114, wdr-23, emr-1, lem-2, clk-1, sir-2.1, mdt-15, dpy-9, dpy-10, fbf-1, mir-243, tax-6, lin-54, hcf-1, tdp-1, gei-8, and nuo-6; RNA sequencing and microarray studies indicate that C23H5.8 is regulated by Methylmercury hydroxide, Methylmercuric chloride, Rotenone, Estrogen, Progesterone, D-Glucos…
C24B9.3	C24B9.3 is an ortholog of human VIT (vitrin), MATN1 (matrilin 1, cartilage matrix protein), COCH (cochlin), MATN2 (matrilin 2), VWA2 (von Willebrand factor A domain containing 2), MATN3 (matrilin 3) and MATN4 (matrilin 4) and members of the Fibronectin type III domain containing family including VWA1 and COL (Collagens) family including COL6A5; microarray studies indicate that C24B9.3 is regulate…
C29F7.3	C29F7.3 is an ortholog of human CMPK1 (cytidine monophosphate (UMP-CMP) kinase 1, cytosolic); C29F7.3 is involved in UDP biosynthetic process; C29F7.3 exhibits UMP kinase activity and is predicted to have ATP binding activity and cytidylate kinase activity, based on protein domain information; C29F7.3 is expressed in the pharynx, hypodermis, and the intestine.
C35B1.5	C35B1.5 is an ortholog of human NXNL1 (nucleoredoxin-like 1) and NXNL2 (nucleoredoxin-like 2); RNA sequencing and microarray studies indicate that C35B1.5 is regulated by Rotenone, Cholestanol, Progesterone, Testosterone, Acrylamide, Humic substances, and Paraquat; tiling array and microarray studies indicate that C35B1.5 is enriched in the excretory cell and intestine and in the GABAergic neuron…
C49F5.7	Microarray and RNA sequencing studies indicate that C49F5.7 is regulated by Methylmercuric chloride, Rotenone, Cholestanol, Progesterone, Resveratrol, and Humic substances; tiling array, RNA sequencing, and microarray studies indicate that C49F5.7 is enriched in the hypodermis, germ line, and intestine and in the NSM neurons.
C50F4.1	RNA sequencing and microarray studies indicate that C50F4.1 is regulated by 1-methylnicotinamide, Cholestanol, Estrogen, Progesterone, Testosterone, Deoxyglucose, Atrazine, Humic substances, single-walled carbon nanotubes, Paraquat, and Colistin; microarray and tiling array studies indicate that C50F4.1 is enriched in the intestine and pharyngeal muscle cell and in neurons including the PVD and O…
clec-150	Microarray, proteomic, and RNA sequencing studies indicate that clec-150 is regulated by cyc-1, cid-1, gld-1, let-7, lin-35, alg-1, dpy-9, dpy-10, osm-7, osm-8, osm-11, cdk-4, cyd-1, tdp-1, gei-8, and tbx-2; microarray studies indicate that clec-150 is regulated by Fluoranthene, Chlorpyrifos, Humic substances, and Paraquat; tiling array and microarray studies indicate that clec-150 is enriched in…
clec-50	clec-50 is an ortholog of members of the human COLEC (Collectins) family including COLEC11; clec-50 is expressed in the intestine.
clec-63	clec-63 is expressed in the intestine and the germ line.
clec-65	clec-65 is expressed in the intestine.
clec-85	clec-65 is expressed in the intestine.
D1054.10	Microarray, proteomic, and RNA sequencing studies indicate that D1054.10 is regulated by cid-1, sma-2, sma-4, gld-1, let-7, blmp-1, tdp-1, daf-2, sir-2.1, dpy-9, dpy-10, mir-243, aak-2, crh-1, tax-6, and daf-16; microarray studies indicate that D1054.10 is regulated by Heme, Cholestanol, Estrogen, Progesterone, Testosterone, Resveratrol, Chlorpyrifos, and Diazinon; chronogram analysis, tiling arr…
F07H5.3	Pseudogene. Microarray and RNA sequencing studies indicate that F07H5.3 is regulated by clk-1, sma-2, tdp-1, sir-2.1, dcr-1, ain-1, dpy-10, ash-2, gld-1, alg-1, and ain-2; RNA sequencing and microarray studies indicate that F07H5.3 is regulated by Rotenone, Cholestanol, Progesterone, and Paraquat; microarray studies indicate that F07H5.3 is enriched in the intestine, muscle cell, and body wall mu…
F07H5.5	Pseudogene. RNA sequencing and microarray studies indicate that F07H5.5 is regulated by eat-2, clk-1, sir-2.1, tdp-1, and hlh-29; RNA sequencing and microarray studies indicate that F07H5.5 is regulated by Rotenone, Estrogen, Progesterone, Testosterone, and Deoxyglucose; microarray studies indicate that F07H5.5 is enriched in the intestine.
F09C8.1	F09C8.1 is an ortholog of human PLB1 (phospholipase B1); F09C8.1 is predicted to have hydrolase activity, acting on ester bonds, based on protein domain information; F09C8.1 is expressed in the intestine.
F16B4.4	Microarray and RNA sequencing studies indicate that F16B4.4 is regulated by sam-10, lin-15B, age-1, eat-2, lem-2, clk-1, daf-2, sir-2.1, dcr-1, dpy-9, dpy-10, osm-8, osm-11, tdp-1, mir-35, tbx-2, isp-1, nuo-6, and lin-35; RNA sequencing and microarray studies indicate that F16B4.4 is regulated by Methylmercury hydroxide, Rotenone, Cholestanol, Progesterone, Resveratrol, and Paraquat; tiling array…
F22H10.3	Microarray and RNA sequencing studies indicate that F22H10.3 is regulated by hda-1, cyc-1, cid-1, sma-2, emr-1, prg-1, sir-2.1, hcf-1, tdp-1, alg-1, and tbx-2; RNA sequencing and microarray studies indicate that F22H10.3 is regulated by Rotenone, Cholestanol, Estrogen, Progesterone, Testosterone, Resveratrol, Cry5B, and Colistin; microarray studies indicate that F22H10.3 is enriched in the intest…
F28H7.3	Microarray and RNA sequencing studies indicate that F28H7.3 is regulated by Heme, 1-methylnicotinamide, Nicotinic acid, Methylmercuric chloride, Mercuric Chloride, Rotenone, Rifampin, Cholestanol, Progesterone, Testosterone, Resveratrol, Fluoranthene, Cry5B, Humic substances, RPW-24, and Dafa#1; sage analysis, tiling array, and microarray studies indicate that F28H7.3 is enriched in the intestine…
F41F3.3	Microarray and RNA sequencing studies indicate that F41F3.3 is regulated by atx-3, age-1, emr-1, lem-2, prg-1, gld-2, wrn-1, sir-2.1, lin-14, lin-4, cep-1, dpy-9, dpy-10, osm-8, mir-243, crh-1, octr-1, nhr-23, tdp-1, and alg-1; RNA sequencing and microarray studies indicate that F41F3.3 is regulated by Nitric Oxide, Methylmercury hydroxide, 1-methylnicotinamide, Nicotinic acid, Rotenone, Cholesta…
F42A8.1	F42A8.1 is involved in body morphogenesis, embryo development, the molting cycle and nematode larval development; F42A8.1 is expressed in the head, intestine, and the vulva.
F45D11.14	F45D11.14 is expressed in the hypodermis and the intestine.
F46G10.1	F46G10.1 is an ortholog of human KCTD14 (potassium channel tetramerization domain containing 14), KCTD4 (potassium channel tetramerization domain containing 4), KCTD19 (potassium channel tetramerization domain containing 19), KCTD11 (potassium channel tetramerization domain containing 11), KCTD21 (potassium channel tetramerization domain containing 21), KCTD18 (potassium channel tetramerization d…
F52E1.14	RNA sequencing and microarray studies indicate that F52E1.14 is regulated by emr-1, lem-2, wrn-1, htz-1, sir-2.1, dcr-1, slr-2, mdt-15, ahr-1, osm-7, osm-11, cdk-4, cyd-1, tdp-1, alg-1, and tbx-2; RNA sequencing and microarray studies indicate that F52E1.14 is regulated by Rotenone, Cholestanol, Progesterone, Testosterone, Resveratrol, Cry5B, and Colistin; tiling array and microarray studies indi…
F53A9.8	F53A9.8 is involved in defense response to Gram-positive bacterium; F53A9.8 is expressed in the intestine.
F53C11.3	F53C11.3 is an ortholog of human DECR1 (2,4-dienoyl CoA reductase 1, mitochondrial); F53C11.3 is involved in defense response to Gram-negative bacterium, innate immune response and lipid storage; F53C11.3 is predicted to have oxidoreductase activity, based on protein domain information; F53C11.3 is expressed in the intestine.
F54D5.3	RNA sequencing and microarray studies indicate that F54D5.3 is regulated by Rotenone, Deoxyglucose, Fluoranthene, Humic substances, and Paraquat; tiling array studies indicate that F54D5.3 is enriched in the intestine and pharyngeal muscle cell.
F56H9.2	Microarray, tiling array, and RNA sequencing studies indicate that F56H9.2 is regulated by cid-1, daf-16, atfs-1, spg-7, wdr-23, pgrn-1, daf-2, lin-35, sir-2.1, dcr-1, slr-2, ash-2, gld-1, cdk-4, cyd-1, and tdp-1; microarray studies indicate that F56H9.2 is regulated by Cholestanol, Estrogen, Progesterone, Testosterone, Deoxyglucose, Cry5B, Humic substances, Paraquat, and Colistin; microarray stu…
fipr-21	RNA sequencing and microarray studies indicate that fipr-21 is regulated by Nicotinic acid, Rotenone, Estrogen, Progesterone, Testosterone, Resveratrol, Deoxyglucose, Acrylamide, Humic substances, and Paraquat; tiling array and microarray studies indicate that fipr-21 is enriched in the germline precursor cell and intestine.
ftn-2	ftn-2 encodes one of two C. elegans ferritin heavy chain homologs; loss of ftn-2 activity via deletion mutation results in slightly lower brood sizes and, under iron stress conditions, slightly faster growth from the L4 to adult stage of development, and slightly reduced lifespan; an ftn-2::gfp reporter fusion is expressed in diverse tissues, including the pharynx, intestine, and hypodermis, and …
H36L18.2	RNA sequencing and microarray studies indicate that H36L18.2 is regulated by Rotenone, Cholestanol, Estrogen, Progesterone, Testosterone, Atrazine, Humic substances, and Paraquat; RNA sequencing and microarray studies indicate that H36L18.2 is enriched in the Psub1, intestine, body wall musculature, and male-specific tissues and in neurons.
hpd-1	hpd-1 encodes a putative 4-hydroxyphenylpyruvate dioxygenase required for normally short lifespan and for negative regulation of the dauer larval stage, with loss of hpd-1 function prolonging lifespan and promoting dauer formation; hpd-1 is a (perhaps evolutionarily conserved) target of transcriptional activation by DAF-16; HPD-1 is orthologous to human HPD (OMIM:609695, mutated in tyrosinemia ty…
hsp-16.2	hsp-16.2 encodes a 16-kD heat shock protein (HSP) that is a member of the hsp16/hsp20/alphaB-crystallin (HSP16) family of heat shock proteins; hsp-16.2 expression, strongest in intestine and pharynx, is induced in response to heat shock or other environmental stresses; HSP-16.2 has been shown to interact with intracellular human beta amyloid peptide, a primary component of the extracellular plaqu…
hsp-16.41	hsp-16.41 encodes a 16-kD heat shock protein (HSP) that is a member of the hsp16/hsp20/alphaB-crystallin (HSP16) family of heat shock proteins; an hsp-16.41 reporter fusion, expressed broadly but strongest in intestine and pharynx, is induced in response to heat shock or other environmental stresses; expression is detectable in somatic tissues in post-gastrulation embryos, all larval stages, and …
inx-15	inx-15 is involved in striated muscle myosin thick filament assembly; inx-15 is expressed in the intestine.
K03H6.2	Microarray and RNA sequencing studies indicate that K03H6.2 is regulated by cyc-1, cid-1, lin-35, age-1, nhr-114, bar-1, prg-1, clk-1, ash-2, set-2, wdr-5.1, daf-16, dpy-9, dpy-10, osm-7, osm-8, osm-11, and tax-6; RNA sequencing and microarray studies indicate that K03H6.2 is regulated by 1-methylnicotinamide, Nicotinic acid, Methylmercuric chloride, Estrogen, Progesterone, Testosterone, Diazinon…
K06A4.7	Microarray and RNA sequencing studies indicate that K06A4.7 is regulated by cyc-1, isp-1, age-1, nhr-8, prg-1, elt-2, daf-2, alg-1, and ain-2; RNA sequencing and microarray studies indicate that K06A4.7 is regulated by 1-methylnicotinamide, Methylmercuric chloride, Rotenone, and Colistin; microarray studies indicate that K06A4.7 is enriched in the intestine.
K12H4.7	K12H4.7 is an ortholog of human PRSS16 (protease, serine, 16 (thymus)) and DPP7 (dipeptidyl-peptidase 7); K12H4.7 is involved in innate immune response; K12H4.7 is predicted to have serine-type peptidase activity, based on protein domain information; K12H4.7 is expressed in the intestine.
K12H4.7	K12H4.7 is an ortholog of human PRSS16 (protease, serine, 16 (thymus)) and DPP7 (dipeptidyl-peptidase 7); K12H4.7 is involved in innate immune response; K12H4.7 is predicted to have serine-type peptidase activity, based on protein domain information; K12H4.7 is expressed in the intestine.
lbp-2	lbp-2 encodes a homolog of the novel fatty acid binding protein, As-p18, found in the parasitic nematode Ascaris suum; As-p18 is a member of a family of small intracellular fatty acid binding proteins (iFABPs); the expression pattern of lpb-2 is consistent with it being secreted into the perienteric fluid where it may play a role in lipid transport beween the intestine and body wall; a lbp-2 prom…
lipl-5	lipl-5 encodes a lipase; lipl-5 is expressed in the intestine and its expression is negatively regulated in well-fed animals by MXL-3; lipl-5 expression is induced upon bacterial infection.
lys-1	lys-1 encodes a putative lysozyme, whose overexpression increases resistance to infection by Serratia marcescens; lys-1(RNAi) animals have normal resistance to S. marcescens, perhaps because of genetic redundancy with the LYS-1 paralogs LYS-2 to -8 and LYS-10; in uninfected animals, LYS-1 is expressed in the intestine and in IL1/IL2 neurons, along with a few unidentified head neurons; in intestin…
lys-8	lys-8 encodes a putative lysozyme required for normal longevity, probably because it prevents killing of C. elegans by bacteria infecting its gut; LYS-8 is expressed in intestine up to the terminal bulb of the pharynx, as well as in g1 and g2 pharyngeal gland cells; LYS-8 expression is induced by infection with Serratia marcescens, Pseudomonas aeruginosa, or (weakly) by Microbacterium nematophilu…
mtl-1	mtl-1 encodes one of two C. elegans metallothioneins, small, cysteine-rich, metal-binding proteins; MTL-1 functions in metal detoxification and homeostasis and in stress adaptation; in addition, mtl-1 plays a role in regulating growth and fertility; mtl-1 is constitutively expressed in the terminal bulb of the pharynx and expression is induced in larval intestinal cells following exposure to cadm…
nlp-24	nlp-24 is involved in response to food; nlp-24 is expressed in the spermatheca, certain amphid neurons, all pharyngeal neurons, hypodermis, and the intestine.
nlp-29	nlp-29 encodes an antimicrobial, neuropeptide-like protein; nlp-29 appears to play a role in innate immunity, as its expression in the epidermis is strongly induced following fungal infection; nlp-29 expression is also induced following physical injury and osmotic stress; nlp-29 expression following fungal infection or physical wounding is regulated by a TIR-1, (Toll-interleukin 1 receptor (TIR) …
nlp-36	nlp-36 is expressed in the head, tail, and the intestine.
nlp-40	nlp-40 encodes a neuropeptide-like protein; NLP-40 is secreted by the intestine and mediates the pacemaker function of the intestine that regulates the rhythmic defecation motor program; NLP-40 likely functions with the AEX-2 G protein-coupled receptor, expressed on GABAergic neurons, to regulate GABA release and effect contraction of the enteric muscles.
nspc-20	Microarray, tiling array, and RNA sequencing studies indicate that nspc-20 is regulated by cyc-1, daf-12, eat-2, emr-1, lem-2, bar-1, hlh-30, wrn-1, sir-2.1, daf-2, and daf-16; microarray studies indicate that nspc-20 is regulated by Hydrogen Sulfide, Cholestanol, Estrogen, Progesterone, and Testosterone; microarray studies indicate that nspc-20 is enriched in the intestine.
nspd-2	RNA sequencing and microarray studies indicate that nspd-2 is regulated by Methylmercury hydroxide, 1-methylnicotinamide, Nicotinic acid, Rotenone, Cholestanol, Progesterone, Resveratrol, Acrylamide, Humic substances, Paraquat, Benzene, Colistin, Tyrosol, and adsorbable organic bromine compounds; tiling array and microarray studies indicate that nspd-2 is enriched in the germline precursor cell a…
nspd-3	RNA sequencing and microarray studies indicate that nspd-3 is regulated by Methylmercury hydroxide, Methylmercuric chloride, Progesterone, Acrylamide, Humic substances, Paraquat, Benzene, Colistin, Tyrosol, and adsorbable organic bromine compounds; microarray studies indicate that nspd-3 is enriched in the intestine.
R12E2.15	Microarray and RNA sequencing studies indicate that R12E2.15 is regulated by Hydrogen Sulfide, Methylmercury hydroxide, 1-methylnicotinamide, Methylmercuric chloride, Rotenone, Cholestanol, Estrogen, Progesterone, Resveratrol, Chlorpyrifos, Humic substances, Copper Sulfate, Colistin, Dafa#1, and adsorbable organic bromine compounds; tiling array and microarray studies indicate that R12E2.15 is en…
spp-1	spp-1 encodes a caenopore, a saposin (B) domain-containing protein that is a member of the saposin-like protein (SAPLIP) superfamily containing mammalian NK-lysin and granulysin and the protozoan amoebapore-like proteins; SPP-1 exhibits antibacterial activity in vitro and its expression in vivo is regulated by the DAF-2/insulin receptor signaling pathway and by the presence of bacterial pathogens…
spp-23	Tiling array, RNA sequencing, and microarray studies indicate that spp-23 is regulated by hpl-2, wrn-1, and lin-35; RNA sequencing and microarray studies indicate that spp-23 is regulated by Rotenone, Cholestanol, and Progesterone; tiling array and microarray studies indicate that spp-23 is enriched in the pharyngeal muscle cell and intestine and in the DA and VA neurons.
spp-3	spp-3 encodes an antimicrobial peptide that belongs to the SPP-protein family, called caenopores, with structural similarity to saposin-like proteins (SAPLIPs), the amoebapores and the mammalian NK-lysin and granulysin; caenopores are part of the worm's innate immune system and interact with and eliminate bacteria via membrane pore-forming activity; C. elegans has at least 33 putative SPP protein…
spp-5	spp-5 encodes a caenopore, a saposin (B) domain-containing protein that is a member of the saposin-like protein (SAPLIP) superfamily containing mammalian NK-lysin and granulysin and the protozoan amoebapore-like proteins; SPP-5 exhibits pore-forming activity and functions as an effector of innate immunity, demonstrating antimicrobial activity against both Gram-positive and Gram-negative bacteria;…
swt-6	Microarray and RNA sequencing studies indicate that swt-6 is regulated by cyc-1, atfs-1, spg-7, blmp-1, bar-1, wrn-1, daf-2, rrf-1, dcr-1, rde-4, slr-2, dpy-10, ash-2, tax-6, tdp-1, gei-8, nasp-1, nuo-6, pmk-1, and lin-35; microarray and RNA sequencing studies indicate that swt-6 is regulated by Heme, 1-methylnicotinamide, Atrazine, Cry5B, Humic substances, RPW-24, single-walled carbon nanotubes,…
T20D3.2	Microarray, RNA sequencing, and proteomic studies indicate that T20D3.2 is regulated by cid-1, age-1, wdr-23, gld-1, let-7, tatn-1, emr-1, lem-2, prg-1, sir-2.1, dpy-9, dpy-10, osm-8, osm-11, alg-1, mir-35, and nuo-6; RNA sequencing and microarray studies indicate that T20D3.2 is regulated by Rotenone, Cholestanol, Estrogen, Progesterone, Testosterone, Atrazine, Chlorpyrifos, Diazinon, and Colist…
T21H3.1	T21H3.1 is expressed in the intestine.
T26H5.9	RNA sequencing and microarray studies indicate that T26H5.9 is regulated by wdr-23, eat-2, blmp-1, prg-1, clk-1, and daf-2; RNA sequencing and microarray studies indicate that T26H5.9 is regulated by Methylmercury hydroxide, 1-methylnicotinamide, Rotenone, and Colistin; tiling array studies indicate that T26H5.9 is enriched in the intestine and pharyngeal muscle cell and in the DA, VA, AVE, and G…
Y119D3B.21	Microarray, tiling array, and RNA sequencing studies indicate that Y119D3B.21 is regulated by cid-1, sma-2, sma-4, lin-15B, hpl-2, hcf-1, eat-2, csr-1, prg-1, ZK1236.1, clk-1, aak-2, crtc-1, htz-1, lin-35, spr-5, tdp-1, alg-1, his-24, and hpl-1; RNA sequencing and microarray studies indicate that Y119D3B.21 is regulated by 1-methylnicotinamide, Atrazine, and Colistin; sage analysis, tiling array,…
Y22D7AL.15	Y22D7AL.15 is an ortholog of human LITAF (lipopolysaccharide-induced TNF factor); microarray and RNA sequencing studies indicate that Y22D7AL.15 is regulated by cyc-1, cid-1, lin-15B, wdr-23, nhr-8, eat-2, emr-1, lem-2, dcr-1, spr-5, dpy-10, osm-11, daf-2, cdk-4, cyd-1, tdp-1, alg-1, hlh-29, tbx-2, and pmk-1; RNA sequencing and microarray studies indicate that Y22D7AL.15 is regulated by Rotenone,…
Y22D7AR.10	Microarray and RNA sequencing studies indicate that Y22D7AR.10 is regulated by isp-1, sma-2, sma-4, ZK1236.1, clk-1, spr-5, mir-243, daf-2, alg-1, daf-10, and nhr-25; microarray and RNA sequencing studies indicate that Y22D7AR.10 is regulated by Aldicarb, Hydrogen Sulfide, 1-methylnicotinamide, Rotenone, and Chlorpyrifos; chronogram analysis studies indicate that Y22D7AR.10 is enriched in the int…
Y34B4A.9	Microarray and RNA sequencing studies indicate that Y34B4A.9 is regulated by cyc-1, cid-1, age-1, emr-1, lem-2, dpy-9, dpy-10, osm-8, osm-11, cdk-4, cyd-1, tdp-1, alg-1, and tbx-2; microarray studies indicate that Y34B4A.9 is regulated by Methylmercuric chloride, Cadmium, Humic substances, Paraquat, and Colistin; tiling array studies indicate that Y34B4A.9 is enriched in the intestine and pharyng…
Y37H2A.14	Proteomic, RNA sequencing, and microarray studies indicate that Y37H2A.14 is regulated by gld-1, let-7, blmp-1, hlh-30, gld-4, clk-1, wrn-1, tdp-1, alg-1, his-24, hpl-1, hpl-2, nasp-1, and acs-3; RNA sequencing and microarray studies indicate that Y37H2A.14 is regulated by Methylmercury hydroxide, 1-methylnicotinamide, Rotenone, Chlorpyrifos, and Colistin; tiling array studies indicate that Y37H2…
Y48G8AL.13	Y48G8AL.13 is an ortholog of human TLCD1 (TLC domain containing 1) and TLCD2 (TLC domain containing 2); RNA sequencing, proteomic, and microarray studies indicate that Y48G8AL.13 is regulated by wdr-23, gld-1, let-7, aak-2, crtc-1, sir-2.1, tdp-1, nuo-6, and let-60; RNA sequencing and microarray studies indicate that Y48G8AL.13 is regulated by 1-methylnicotinamide, Rotenone, Cholestanol, Estrogen…
Y51F10.7	Microarray and RNA sequencing studies indicate that Y51F10.7 is regulated by Cholesterol, Lathosterol, Diallyl trisulfide, Rotenone, Diazinon, Cry5B, and Humic substances; microarray and tiling array studies indicate that Y51F10.7 is enriched in the intestine and pharyngeal muscle cell and in the PVD and OLL neurons.
Y54G2A.3	Microarray studies indicate that vrp-1 is regulated by isp-1, cid-1, sma-2, sma-4, clk-1, ain-2, daf-16, daf-2, hcf-1, and sir-2.1; RNA sequencing and microarray studies indicate that vrp-1 is regulated by 1-methylnicotinamide, Methylmercuric chloride, and Rotenone; tiling array and microarray studies indicate that vrp-1 is enriched in the body wall muscle cell and intestine.
Y54G2A.45	Tiling array, RNA sequencing, and microarray studies indicate that Y54G2A.45 is regulated by hpl-2, wdr-23, eat-2, bar-1, clk-1, set-2, wdr-5.1, wrn-1, htz-1, and csr-1; RNA sequencing studies indicate that Y54G2A.45 is regulated by 1-methylnicotinamide and Rotenone; tiling array studies indicate that Y54G2A.45 is enriched in the intestine.
ZK856.7	Microarray, tiling array, proteomic, and RNA sequencing studies indicate that ZK856.7 is regulated by cyc-1, cid-1, daf-16, gld-1, let-7, emr-1, lem-2, sir-2.1, dcr-1, dpy-10, osm-8, daf-19, daf-2, alg-1, tbx-2, and lin-35; RNA sequencing and microarray studies indicate that ZK856.7 is regulated by Rotenone, Cholestanol, Estrogen, Progesterone, Testosterone, Deoxyglucose, Fluoranthene, Diazinon, …

## Sheet: Nervous system
Table S5. Curation of WTPhe down::WTStv up seesaw genes
NERVOUS SYSTEM	WormBase (WS253) overview
asp-3	asp-3 encodes an aspartyl protease homolog that is required, in parallel with ASP-4 but downstream of CLP-1 and TRA-3, for degenerative (necrotic-like) cell death in neurons induced by mutations such as mec-4(d), deg-3(d), or gsa-1(gf).
asp-4	asp-4 encodes an aspartyl protease homolog that is required, in parallel with ASP-3 but downstream of CLP-1 and TRA-3, for degenerative (necrotic-like) cell death in neurons induced by mutations such as mec-4(d), deg-3(d), or gsa-1(gf).
C02E7.7	RNA sequencing and microarray studies indicate that C02E7.7 is regulated by Methylmercury hydroxide, 1-methylnicotinamide, Nicotinic acid, Rotenone, Cholestanol, Estrogen, Progesterone, Testosterone, Resveratrol, Humic substances, Selenium, Colistin, Dafa#1, and adsorbable organic bromine compounds; tiling array and microarray studies indicate that C02E7.7 is enriched in the germline precursor ce…
C04H5.7	Microarray and RNA sequencing studies indicate that C04H5.7 is regulated by cyc-1, tatn-1, drh-3, daf-2, spr-5, dpy-9, dpy-10, mir-243, tdp-1, alg-1, isp-1, and oga-1; microarray and RNA sequencing studies indicate that C04H5.7 is regulated by Lithium Chloride, Heme, Diallyl trisulfide, Rotenone, Deoxyglucose, Humic substances, and Paraquat; tiling array and RNA sequencing studies indicate that C…
C17H12.8	RNA sequencing and microarray studies indicate that C17H12.8 is regulated by 1-methylnicotinamide, Methylmercuric chloride, Rotenone, Rifampin, Progesterone, Testosterone, Acrylamide, Cadmium, Fluoranthene, Humic substances, Copper Sulfate, and adsorbable organic bromine compounds; tiling array studies indicate that C17H12.8 is enriched in the intestine and pharyngeal muscle cell and in the PVD a…
C18A11.1	RNA sequencing and microarray studies indicate that C18A11.1 is regulated by 1-methylnicotinamide, Methylmercuric chloride, Cholestanol, Progesterone, Testosterone, Fluoranthene, Cry5B, Chlorpyrifos, Diazinon, Humic substances, and adsorbable organic bromine compounds; microarray and tiling array studies indicate that C18A11.1 is enriched in the pharynx, coelomocytes, and intestine and in the dop…
C23H5.8	Microarray and RNA sequencing studies indicate that C23H5.8 is regulated by isp-1, atfs-1, spg-7, nhr-114, wdr-23, emr-1, lem-2, clk-1, sir-2.1, mdt-15, dpy-9, dpy-10, fbf-1, mir-243, tax-6, lin-54, hcf-1, tdp-1, gei-8, and nuo-6; RNA sequencing and microarray studies indicate that C23H5.8 is regulated by Methylmercury hydroxide, Methylmercuric chloride, Rotenone, Estrogen, Progesterone, D-Glucos…
C35B1.5	C35B1.5 is an ortholog of human NXNL1 (nucleoredoxin-like 1) and NXNL2 (nucleoredoxin-like 2); RNA sequencing and microarray studies indicate that C35B1.5 is regulated by Rotenone, Cholestanol, Progesterone, Testosterone, Acrylamide, Humic substances, and Paraquat; tiling array and microarray studies indicate that C35B1.5 is enriched in the excretory cell and intestine and in the GABAergic neuron…
C45B2.1	RNA sequencing and microarray studies indicate that C45B2.1 is regulated by Rotenone, Rifampin, Deoxyglucose, Acrylamide, Humic substances, Copper Sulfate, Paraquat, and Dafa#1; tiling array and RNA sequencing studies indicate that C45B2.1 is enriched in the cephalic sheath cell, excretory cell, hypodermis, and germ line and in the dopaminergic neurons.
C49F5.7	Microarray and RNA sequencing studies indicate that C49F5.7 is regulated by Methylmercuric chloride, Rotenone, Cholestanol, Progesterone, Resveratrol, and Humic substances; tiling array, RNA sequencing, and microarray studies indicate that C49F5.7 is enriched in the hypodermis, germ line, and intestine and in the NSM neurons.
C50F4.1	RNA sequencing and microarray studies indicate that C50F4.1 is regulated by 1-methylnicotinamide, Cholestanol, Estrogen, Progesterone, Testosterone, Deoxyglucose, Atrazine, Humic substances, single-walled carbon nanotubes, Paraquat, and Colistin; microarray and tiling array studies indicate that C50F4.1 is enriched in the intestine and pharyngeal muscle cell and in neurons including the PVD and O…
cpn-3	cpn-3 encodes a calponin homolog, most closely related to its paralog CPN-4 in C. elegans; CPN-3 is more similar to the calponin paralogs transgelin (SM22 alpha) or neuronal protein NP25 than to calponin per se.
D1054.10	Microarray, proteomic, and RNA sequencing studies indicate that D1054.10 is regulated by cid-1, sma-2, sma-4, gld-1, let-7, blmp-1, tdp-1, daf-2, sir-2.1, dpy-9, dpy-10, mir-243, aak-2, crh-1, tax-6, and daf-16; microarray studies indicate that D1054.10 is regulated by Heme, Cholestanol, Estrogen, Progesterone, Testosterone, Resveratrol, Chlorpyrifos, and Diazinon; chronogram analysis, tiling arr…
E04F6.8	Microarray and RNA sequencing studies indicate that E04F6.8 is regulated by hda-1, zfp-1, cyc-1, lin-15B, clk-1, tdp-1, dcr-1, slr-2, dpy-9, dpy-10, osm-8, alg-1, hlh-29, tbx-2, and nhr-25; RNA sequencing and microarray studies indicate that E04F6.8 is regulated by Rotenone, Deoxyglucose, Atrazine, Cry5B, Humic substances, and Paraquat; tiling array and microarray studies indicate that E04F6.8 is…
F07H5.3	Pseudogene. Microarray and RNA sequencing studies indicate that F07H5.3 is regulated by clk-1, sma-2, tdp-1, sir-2.1, dcr-1, ain-1, dpy-10, ash-2, gld-1, alg-1, and ain-2; RNA sequencing and microarray studies indicate that F07H5.3 is regulated by Rotenone, Cholestanol, Progesterone, and Paraquat; microarray studies indicate that F07H5.3 is enriched in the intestine, muscle cell, and body wall mu…
F09E10.1	Microarray and RNA sequencing studies indicate that F09E10.1 is regulated by clk-1, cyc-1, nhr-114, wdr-23, pgrn-1, prg-1, sir-2.1, mir-243, tdp-1, nhr-25, isp-1, and nuo-6; RNA sequencing and microarray studies indicate that F09E10.1 is regulated by Rotenone, Progesterone, Diazinon, and Humic substances; tiling array studies indicate that F09E10.1 is enriched in neurons.
F13H10.6	F13H10.6 is an ortholog of human CYSTM1 (cysteine-rich transmembrane module containing 1); microarray, tiling array, and RNA sequencing studies indicate that F13H10.6 is regulated by cyc-1, sam-10, lin-15B, hpl-2, wrn-1, daf-2, mir-243, alg-1, and nhr-25; RNA sequencing studies indicate that F13H10.6 is regulated by Rotenone; RNA sequencing and tiling array studies indicate that F13H10.6 is enric…
F16B4.4	Microarray and RNA sequencing studies indicate that F16B4.4 is regulated by sam-10, lin-15B, age-1, eat-2, lem-2, clk-1, daf-2, sir-2.1, dcr-1, dpy-9, dpy-10, osm-8, osm-11, tdp-1, mir-35, tbx-2, isp-1, nuo-6, and lin-35; RNA sequencing and microarray studies indicate that F16B4.4 is regulated by Methylmercury hydroxide, Rotenone, Cholestanol, Progesterone, Resveratrol, and Paraquat; tiling array…
F17E9.4	Microarray, proteomic, and RNA sequencing studies indicate that F17E9.4 is regulated by cyc-1, isp-1, cid-1, gld-1, let-7, hlh-30, mir-243, tax-6, daf-2, tdp-1, and nuo-6; microarray and RNA sequencing studies indicate that F17E9.4 is regulated by Heme, 1-methylnicotinamide, Rotenone, Deoxyglucose, Chlorpyrifos, Diazinon, and Humic substances; tiling array and RNA sequencing studies indicate that…
F17E9.4	Microarray, proteomic, and RNA sequencing studies indicate that F17E9.4 is regulated by cyc-1, isp-1, cid-1, gld-1, let-7, hlh-30, mir-243, tax-6, daf-2, tdp-1, and nuo-6; microarray and RNA sequencing studies indicate that F17E9.4 is regulated by Heme, 1-methylnicotinamide, Rotenone, Deoxyglucose, Chlorpyrifos, Diazinon, and Humic substances; tiling array and RNA sequencing studies indicate that…
F22H10.3	Microarray and RNA sequencing studies indicate that F22H10.3 is regulated by hda-1, cyc-1, cid-1, sma-2, emr-1, prg-1, sir-2.1, hcf-1, tdp-1, alg-1, and tbx-2; RNA sequencing and microarray studies indicate that F22H10.3 is regulated by Rotenone, Cholestanol, Estrogen, Progesterone, Testosterone, Resveratrol, Cry5B, and Colistin; microarray studies indicate that F22H10.3 is enriched in the intest…
F25H5.8	Microarray and RNA sequencing studies indicate that F25H5.8 is regulated by lin-15B, eat-2, blmp-1, hlh-30, clk-1, dcr-1, dpy-9, crh-1, daf-19, daf-2, tdp-1, alg-1, daf-10, tbx-2, nhr-25, isp-1, and nuo-6; RNA sequencing and microarray studies indicate that F25H5.8 is regulated by Rotenone, Chlorpyrifos, Diazinon, Paraquat, and Dafa#1; tiling array studies indicate that F25H5.8 is enriched in the…
F28H7.3	Microarray and RNA sequencing studies indicate that F28H7.3 is regulated by Heme, 1-methylnicotinamide, Nicotinic acid, Methylmercuric chloride, Mercuric Chloride, Rotenone, Rifampin, Cholestanol, Progesterone, Testosterone, Resveratrol, Fluoranthene, Cry5B, Humic substances, RPW-24, and Dafa#1; sage analysis, tiling array, and microarray studies indicate that F28H7.3 is enriched in the intestine…
F40A3.2	Microarray, proteomic, and RNA sequencing studies indicate that F40A3.2 is regulated by clk-1, cyc-1, age-1, gld-1, let-7, tdp-1, daf-2, aak-2, xpa-1, and lin-35; RNA sequencing and microarray studies indicate that F40A3.2 is regulated by Rotenone, Progesterone, Resveratrol, and Humic substances; tiling array studies indicate that F40A3.2 is enriched in the cephalic sheath cell, germline precurso…
F41F3.3	Microarray and RNA sequencing studies indicate that F41F3.3 is regulated by atx-3, age-1, emr-1, lem-2, prg-1, gld-2, wrn-1, sir-2.1, lin-14, lin-4, cep-1, dpy-9, dpy-10, osm-8, mir-243, crh-1, octr-1, nhr-23, tdp-1, and alg-1; RNA sequencing and microarray studies indicate that F41F3.3 is regulated by Nitric Oxide, Methylmercury hydroxide, 1-methylnicotinamide, Nicotinic acid, Rotenone, Cholesta…
F46G10.1	F46G10.1 is an ortholog of human KCTD14 (potassium channel tetramerization domain containing 14), KCTD4 (potassium channel tetramerization domain containing 4), KCTD19 (potassium channel tetramerization domain containing 19), KCTD11 (potassium channel tetramerization domain containing 11), KCTD21 (potassium channel tetramerization domain containing 21), KCTD18 (potassium channel tetramerization d…
F52E1.14	RNA sequencing and microarray studies indicate that F52E1.14 is regulated by emr-1, lem-2, wrn-1, htz-1, sir-2.1, dcr-1, slr-2, mdt-15, ahr-1, osm-7, osm-11, cdk-4, cyd-1, tdp-1, alg-1, and tbx-2; RNA sequencing and microarray studies indicate that F52E1.14 is regulated by Rotenone, Cholestanol, Progesterone, Testosterone, Resveratrol, Cry5B, and Colistin; tiling array and microarray studies indi…
F57C2.4	Microarray, tiling array, and RNA sequencing studies indicate that F57C2.4 is regulated by clk-1, cyc-1, sma-2, sma-4, hpl-2, hlh-30, sir-2.1, dcr-1, dpy-9, dpy-10, mir-243, tax-6, daf-2, hcf-1, tdp-1, alg-1, and daf-16; microarray and RNA sequencing studies indicate that F57C2.4 is regulated by Heme, Hydrogen Sulfide, Rotenone, Progesterone, Testosterone, Chlorpyrifos, Diazinon, and Humic substa…
fipr-13	Microarray, tiling array, and RNA sequencing studies indicate that fipr-13 is regulated by sma-2, sma-4, hpl-2, eat-2, blmp-1, bar-1, hlh-30, clk-1, htz-1, lin-35, and daf-2; tiling array and RNA sequencing studies indicate that fipr-13 is enriched in the body wall muscle cell and germ line and in the dopaminergic neurons.
fmi-1	fmi-1 encodes a highly conserved cadherin-like protein with unique domain composition of six EGF and two laminin G domains, a GPS cleavage site and seven-pass transmembrane domain; fmi-1 plays a crucial role in pioneer axon navigation as well as pioneer-mediated follower navigation; FMI-1 is required cell autonomously in pioneer and partially non-cell autonomously in the follower; different domai…
gta-1	The gta-1 gene encodes an ortholog of the human gene GABAT, which when mutated leads to GABA-transaminase deficiency (OMIM:137150).
H36L18.2	RNA sequencing and microarray studies indicate that H36L18.2 is regulated by Rotenone, Cholestanol, Estrogen, Progesterone, Testosterone, Atrazine, Humic substances, and Paraquat; RNA sequencing and microarray studies indicate that H36L18.2 is enriched in the Psub1, intestine, body wall musculature, and male-specific tissues and in neurons.
K02A11.4	K02A11.4 is an ortholog of human SFTPB (surfactant protein B), PSAPL1 (prosaposin-like 1 (gene/pseudogene)) and PSAP (prosaposin); tiling array studies indicate that K02A11.4 is regulated by hpl-2; RNA sequencing and microarray studies indicate that K02A11.4 is regulated by Rotenone and Colistin; tiling array studies indicate that K02A11.4 is enriched in the PVD and OLL neurons.
nlp-24	nlp-24 is involved in response to food; nlp-24 is expressed in the spermatheca, certain amphid neurons, all pharyngeal neurons, hypodermis, and the intestine.
nlp-27	nlp-27 encodes a predicted neuropeptide with homology to C. elegans nlp-28 through nlp-31.
nlp-28	nlp-28 encodes a neuropeptide-like protein.
nlp-40	nlp-40 encodes a neuropeptide-like protein; NLP-40 is secreted by the intestine and mediates the pacemaker function of the intestine that regulates the rhythmic defecation motor program; NLP-40 likely functions with the AEX-2 G protein-coupled receptor, expressed on GABAergic neurons, to regulate GABA release and effect contraction of the enteric muscles.
nspc-17	Tiling array and microarray studies indicate that nspc-17 is regulated by daf-12, hpl-2, bar-1, mir-243, and daf-2; microarray studies indicate that nspc-17 is regulated by Hydrogen Sulfide; RNA sequencing studies indicate that nspc-17 is enriched in the NSM neurons.
R12E2.15	Microarray and RNA sequencing studies indicate that R12E2.15 is regulated by Hydrogen Sulfide, Methylmercury hydroxide, 1-methylnicotinamide, Methylmercuric chloride, Rotenone, Cholestanol, Estrogen, Progesterone, Resveratrol, Chlorpyrifos, Humic substances, Copper Sulfate, Colistin, Dafa#1, and adsorbable organic bromine compounds; tiling array and microarray studies indicate that R12E2.15 is en…
spp-17	Microarray studies indicate that spp-17 is regulated by Fluoranthene, Cry5B, Chlorpyrifos, Diazinon, Ivermectin, Humic substances, RPW-24, Paraquat, and Dafa#1; tiling array studies indicate that spp-17 is enriched in the pharyngeal muscle cell and in the DA and VA neurons.
spp-23	Tiling array, RNA sequencing, and microarray studies indicate that spp-23 is regulated by hpl-2, wrn-1, and lin-35; RNA sequencing and microarray studies indicate that spp-23 is regulated by Rotenone, Cholestanol, and Progesterone; tiling array and microarray studies indicate that spp-23 is enriched in the pharyngeal muscle cell and intestine and in the DA and VA neurons.
swt-6	Microarray and RNA sequencing studies indicate that swt-6 is regulated by cyc-1, atfs-1, spg-7, blmp-1, bar-1, wrn-1, daf-2, rrf-1, dcr-1, rde-4, slr-2, dpy-10, ash-2, tax-6, tdp-1, gei-8, nasp-1, nuo-6, pmk-1, and lin-35; microarray and RNA sequencing studies indicate that swt-6 is regulated by Heme, 1-methylnicotinamide, Atrazine, Cry5B, Humic substances, RPW-24, single-walled carbon nanotubes,…
T20D3.2	Microarray, RNA sequencing, and proteomic studies indicate that T20D3.2 is regulated by cid-1, age-1, wdr-23, gld-1, let-7, tatn-1, emr-1, lem-2, prg-1, sir-2.1, dpy-9, dpy-10, osm-8, osm-11, alg-1, mir-35, and nuo-6; RNA sequencing and microarray studies indicate that T20D3.2 is regulated by Rotenone, Cholestanol, Estrogen, Progesterone, Testosterone, Atrazine, Chlorpyrifos, Diazinon, and Colist…
T26H5.9	RNA sequencing and microarray studies indicate that T26H5.9 is regulated by wdr-23, eat-2, blmp-1, prg-1, clk-1, and daf-2; RNA sequencing and microarray studies indicate that T26H5.9 is regulated by Methylmercury hydroxide, 1-methylnicotinamide, Rotenone, and Colistin; tiling array studies indicate that T26H5.9 is enriched in the intestine and pharyngeal muscle cell and in the DA, VA, AVE, and G…
ttr-24	RNA sequencing and microarray studies indicate that ttr-24 is regulated by Rotenone, Estrogen, Progesterone, Testosterone, Deoxyglucose, Humic substances, and Paraquat; tiling array and microarray studies indicate that ttr-24 is enriched in the muscle cell and in the dopaminergic neurons.
Y22D7AL.15	Y22D7AL.15 is an ortholog of human LITAF (lipopolysaccharide-induced TNF factor); microarray and RNA sequencing studies indicate that Y22D7AL.15 is regulated by cyc-1, cid-1, lin-15B, wdr-23, nhr-8, eat-2, emr-1, lem-2, dcr-1, spr-5, dpy-10, osm-11, daf-2, cdk-4, cyd-1, tdp-1, alg-1, hlh-29, tbx-2, and pmk-1; RNA sequencing and microarray studies indicate that Y22D7AL.15 is regulated by Rotenone,…
Y34D9A.8	Microarray studies indicate that Y34D9A.8 is regulated by lin-35; microarray studies indicate that Y34D9A.8 is enriched in the neurons including the I5, DA, SAB, and retrovesicular ganglion.
Y37H2A.13	Microarray studies indicate that Y37H2A.13 is regulated by clk-1, dcr-1, rde-4, dpy-9, dpy-10, osm-11, crh-1, tax-6, octr-1, tdp-1, spg-7, nuo-6, pmk-1, and lin-35; RNA sequencing and microarray studies indicate that Y37H2A.13 is regulated by 1-methylnicotinamide, Rotenone, Deoxyglucose, Cry5B, Humic substances, Colistin, Dafa#1, and adsorbable organic bromine compounds; tiling array studies indi…
Y46G5A.34	Microarray studies indicate that Y46G5A.34 is regulated by cid-1, clk-1, daf-2, his-24, hpl-1, and hpl-2; RNA sequencing studies indicate that Y46G5A.34 is regulated by Rotenone; tiling array studies indicate that Y46G5A.34 is enriched in the ventral nerve cord and in the DA and VA neurons.
Y47D7A.13	Microarray and RNA sequencing studies indicate that Y47D7A.13 is regulated by Hydrogen Sulfide, Nitric Oxide, 1-methylnicotinamide, Nicotinic acid, Rotenone, Cholestanol, Estrogen, Progesterone, Testosterone, Resveratrol, Humic substances, Colistin, Dafa#1, and adsorbable organic bromine compounds; microarray studies indicate that Y47D7A.13 is enriched in neurons including the DA neurons.
Y4C6B.7	Microarray and RNA sequencing studies indicate that Y4C6B.7 is regulated by sma-2, prg-1, tdp-1, daf-2, and hcf-1; RNA sequencing studies indicate that Y4C6B.7 is regulated by Rotenone; tiling array studies indicate that Y4C6B.7 is enriched in the body wall muscle cell and in the dopaminergic neurons.
Y51F10.7	Microarray and RNA sequencing studies indicate that Y51F10.7 is regulated by Cholesterol, Lathosterol, Diallyl trisulfide, Rotenone, Diazinon, Cry5B, and Humic substances; microarray and tiling array studies indicate that Y51F10.7 is enriched in the intestine and pharyngeal muscle cell and in the PVD and OLL neurons.
ZK1320.13	ZK1320.13 is an ortholog of human PCP4 (Purkinje cell protein 4); RNA sequencing studies indicate that ZK1320.13 is regulated by Rotenone; tiling array studies indicate that ZK1320.13 is enriched in the ventral nerve cord and in neurons including the dopaminergic neurons.

## Sheet: Immune response or antimicrobia
Table S5. Curation of WTPhe down::WTStv up seesaw genes
INNATE IMMUNE RESPONSE or ANTIMICROBIAL RESPONSE	WormBase (WS253) overview
C08E8.4	C08E8.4 is involved in innate immune response.
clec-62	clec-62 is involved in innate immune response.
cnc-2	cnc-2 encodes one of eleven C. elegans caenacin peptides; cnc-2 functions as a secreted antimicrobial peptide in the innate immune response: cnc-2 expression is strongly induced in the epidermis upon infection by the fungal pathogen and overexpression of cnc-2 promotes survival after D. coniospora infection; cnc-2 expression is also induced upon infection by the Gram negative bacterium Serratia m…
cnc-3	cnc-3 encodes one of eleven C. elegans caenacin peptides; CNC-3 is predicted to be a secreted protein that, based upon similarity to CNC-2, -4, and -6, may function as an antimicrobial peptide in the innate immune response.
cnc-8	cnc-8 encodes one of eleven C. elegans caenacin peptides.
col-178	col-178 is an ortholog of human MARCO (macrophage receptor with collagenous structure); col-178 is involved in defense response and lipid storage; col-178 is a structural constituent of cuticle, based on protein domain information; col-178 is expressed widely.
col-178	col-178 is an ortholog of human MARCO (macrophage receptor with collagenous structure); col-178 is involved in defense response and lipid storage; col-178 is a structural constituent of cuticle, based on protein domain information; col-178 is expressed widely.
col-179	col-179 is an ortholog of human MARCO (macrophage receptor with collagenous structure); col-179 is involved in defense response to Gram-negative bacterium, innate immune response and lipid storage; col-179 is a structural constituent of cuticle, based on protein domain information.
col-179	col-179 is an ortholog of human MARCO (macrophage receptor with collagenous structure); col-179 is involved in defense response to Gram-negative bacterium, innate immune response and lipid storage; col-179 is a structural constituent of cuticle, based on protein domain information.
dod-24	dod-24 is an ortholog of human EPHX1 (epoxide hydrolase 1, microsomal (xenobiotic)); dod-24 is involved in defense response to Gram-negative bacterium, determination of adult lifespan and innate immune response.
F01D5.3	F01D5.3 is involved in innate immune response.
F53A9.8	F53A9.8 is involved in defense response to Gram-positive bacterium; F53A9.8 is expressed in the intestine.
F53A9.8	F53A9.8 is involved in defense response to Gram-positive bacterium; F53A9.8 is expressed in the intestine.
F53C11.3	F53C11.3 is an ortholog of human DECR1 (2,4-dienoyl CoA reductase 1, mitochondrial); F53C11.3 is involved in defense response to Gram-negative bacterium, innate immune response and lipid storage; F53C11.3 is predicted to have oxidoreductase activity, based on protein domain information; F53C11.3 is expressed in the intestine.
F54D5.4	F54D5.4 is involved in innate immune response.
F55G11.8	F55G11.8 is an ortholog of human EPHX1 (epoxide hydrolase 1, microsomal (xenobiotic)); F55G11.8 is involved in innate immune response.
F59B1.8	F59B1.8 is involved in innate immune response and locomotion.
gst-13	gst-13 is an ortholog of human HPGDS (hematopoietic prostaglandin D synthase); gst-13 is involved in innate immune response.
K12H4.7	K12H4.7 is an ortholog of human PRSS16 (protease, serine, 16 (thymus)) and DPP7 (dipeptidyl-peptidase 7); K12H4.7 is involved in innate immune response; K12H4.7 is predicted to have serine-type peptidase activity, based on protein domain information; K12H4.7 is expressed in the intestine.
lipl-5	lipl-5 encodes a lipase; lipl-5 is expressed in the intestine and its expression is negatively regulated in well-fed animals by MXL-3; lipl-5 expression is induced upon bacterial infection.
lys-1	lys-1 encodes a putative lysozyme, whose overexpression increases resistance to infection by Serratia marcescens; lys-1(RNAi) animals have normal resistance to S. marcescens, perhaps because of genetic redundancy with the LYS-1 paralogs LYS-2 to -8 and LYS-10; in uninfected animals, LYS-1 is expressed in the intestine and in IL1/IL2 neurons, along with a few unidentified head neurons; in intestin…
lys-2	lys-2 is one of ten C. elegans lysozyme genes; as such, lys-2 can be predicted to have a role in lysozymal function including immune function.
lys-8	lys-8 encodes a putative lysozyme required for normal longevity, probably because it prevents killing of C. elegans by bacteria infecting its gut; LYS-8 is expressed in intestine up to the terminal bulb of the pharynx, as well as in g1 and g2 pharyngeal gland cells; LYS-8 expression is induced by infection with Serratia marcescens, Pseudomonas aeruginosa, or (weakly) by Microbacterium nematophilu…
mtl-1	mtl-1 encodes one of two C. elegans metallothioneins, small, cysteine-rich, metal-binding proteins; MTL-1 functions in metal detoxification and homeostasis and in stress adaptation; in addition, mtl-1 plays a role in regulating growth and fertility; mtl-1 is constitutively expressed in the terminal bulb of the pharynx and expression is induced in larval intestinal cells following exposure to cadm…
nlp-29	nlp-29 encodes an antimicrobial, neuropeptide-like protein; nlp-29 appears to play a role in innate immunity, as its expression in the epidermis is strongly induced following fungal infection; nlp-29 expression is also induced following physical injury and osmotic stress; nlp-29 expression following fungal infection or physical wounding is regulated by a TIR-1, (Toll-interleukin 1 receptor (TIR) …
nlp-33	nlp-33 is involved in defense response to fungus and innate immune response.
nlp-33	nlp-33 is involved in defense response to fungus and innate immune response.
skr-3	skr-3 encodes a homolog of Skp1 in S. cerevisiae; skr-3 transcripts are upregulated in response to pathogenic bacteria, and skr-3(RNAi) results in enhanced susceptibility to infection.
spp-1	spp-1 encodes a caenopore, a saposin (B) domain-containing protein that is a member of the saposin-like protein (SAPLIP) superfamily containing mammalian NK-lysin and granulysin and the protozoan amoebapore-like proteins; SPP-1 exhibits antibacterial activity in vitro and its expression in vivo is regulated by the DAF-2/insulin receptor signaling pathway and by the presence of bacterial pathogens…
spp-18	spp-18 is involved in innate immune response.
spp-2	spp-2 encodes an antimicrobial peptide that belongs to the SPP-protein family, called caenopores, with structural similarity to saposin-like proteins (SAPLIPs), the amoebapores and the mammalian NK-lysin and granulysin; caenopores are part of the worm's innate immune system and interact with and eliminate bacteria via membrane pore-forming activity; C. elegans has at least 33 putative SPP protein…
spp-3	spp-3 encodes an antimicrobial peptide that belongs to the SPP-protein family, called caenopores, with structural similarity to saposin-like proteins (SAPLIPs), the amoebapores and the mammalian NK-lysin and granulysin; caenopores are part of the worm's innate immune system and interact with and eliminate bacteria via membrane pore-forming activity; C. elegans has at least 33 putative SPP protein…
spp-4	spp-4 encodes an antimicrobial peptide that belongs to the SPP-protein family, called caenopores, with structural similarity to saposin-like proteins (SAPLIPs), the amoebapores and the mammalian NK-lysin and granulysin; caenopores are part of the worm's innate immune system and interact with and eliminate bacteria via membrane pore-forming activity; C. elegans has at least 33 putative SPP protein…
spp-5	spp-5 encodes a caenopore, a saposin (B) domain-containing protein that is a member of the saposin-like protein (SAPLIP) superfamily containing mammalian NK-lysin and granulysin and the protozoan amoebapore-like proteins; SPP-5 exhibits pore-forming activity and functions as an effector of innate immunity, demonstrating antimicrobial activity against both Gram-positive and Gram-negative bacteria;…
Y43F8B.2	Y43F8B.2 is an ortholog of human GSKIP (GSK3B interacting protein); Y43F8B.2 is involved in innate immune response; Y43F8B.2 is localized to the striated muscle dense body.
ZK1320.2	ZK1320.2 is involved in innate immune response.
ZK6.11	ZK6.11 is involved in innate immune response; ZK6.11 is localized to the membrane raft.

## Sheet: Reproduction or germline-expres
Table S5. Curation of WTPhe down::WTStv up seesaw genes
REPRODUCTION	WormBase (WS253) overview
asp-10	asp-10 is an ortholog of human NAPSA (napsin A aspartic peptidase), REN (renin) and CTSD (cathepsin D); asp-10 is involved in reproduction; asp-10 is predicted to have aspartic-type endopeptidase activity, based on protein domain information.
C02E7.7	RNA sequencing and microarray studies indicate that C02E7.7 is regulated by Methylmercury hydroxide, 1-methylnicotinamide, Nicotinic acid, Rotenone, Cholestanol, Estrogen, Progesterone, Testosterone, Resveratrol, Humic substances, Selenium, Colistin, Dafa#1, and adsorbable organic bromine compounds; tiling array and microarray studies indicate that C02E7.7 is enriched in the germline precursor ce…
C04H5.7	Microarray and RNA sequencing studies indicate that C04H5.7 is regulated by cyc-1, tatn-1, drh-3, daf-2, spr-5, dpy-9, dpy-10, mir-243, tdp-1, alg-1, isp-1, and oga-1; microarray and RNA sequencing studies indicate that C04H5.7 is regulated by Lithium Chloride, Heme, Diallyl trisulfide, Rotenone, Deoxyglucose, Humic substances, and Paraquat; tiling array and RNA sequencing studies indicate that C…
C08F11.12	Microarray and RNA sequencing studies indicate that C08F11.12 is regulated by cyc-1, sma-2, ZK1236.1, hlh-30, daf-2, sir-2.1, dys-1, spr-5, dpy-9, dpy-10, osm-11, mir-243, hcf-1, tdp-1, alg-1, daf-10, and nuo-6; microarray and RNA sequencing studies indicate that C08F11.12 is regulated by Hydrogen Sulfide, Nitric Oxide, Methylmercuric chloride, Cholestanol, Estrogen, Progesterone, Humic substance…
C45B2.1	RNA sequencing and microarray studies indicate that C45B2.1 is regulated by Rotenone, Rifampin, Deoxyglucose, Acrylamide, Humic substances, Copper Sulfate, Paraquat, and Dafa#1; tiling array and RNA sequencing studies indicate that C45B2.1 is enriched in the cephalic sheath cell, excretory cell, hypodermis, and germ line and in the dopaminergic neurons.
C49F5.7	Microarray and RNA sequencing studies indicate that C49F5.7 is regulated by Methylmercuric chloride, Rotenone, Cholestanol, Progesterone, Resveratrol, and Humic substances; tiling array, RNA sequencing, and microarray studies indicate that C49F5.7 is enriched in the hypodermis, germ line, and intestine and in the NSM neurons.
clec-63	clec-63 is expressed in the intestine and the germ line.
D1054.10	Microarray, proteomic, and RNA sequencing studies indicate that D1054.10 is regulated by cid-1, sma-2, sma-4, gld-1, let-7, blmp-1, tdp-1, daf-2, sir-2.1, dpy-9, dpy-10, mir-243, aak-2, crh-1, tax-6, and daf-16; microarray studies indicate that D1054.10 is regulated by Heme, Cholestanol, Estrogen, Progesterone, Testosterone, Resveratrol, Chlorpyrifos, and Diazinon; chronogram analysis, tiling arr…
F16B4.4	Microarray and RNA sequencing studies indicate that F16B4.4 is regulated by sam-10, lin-15B, age-1, eat-2, lem-2, clk-1, daf-2, sir-2.1, dcr-1, dpy-9, dpy-10, osm-8, osm-11, tdp-1, mir-35, tbx-2, isp-1, nuo-6, and lin-35; RNA sequencing and microarray studies indicate that F16B4.4 is regulated by Methylmercury hydroxide, Rotenone, Cholestanol, Progesterone, Resveratrol, and Paraquat; tiling array…
F17E9.4	Microarray, proteomic, and RNA sequencing studies indicate that F17E9.4 is regulated by cyc-1, isp-1, cid-1, gld-1, let-7, hlh-30, mir-243, tax-6, daf-2, tdp-1, and nuo-6; microarray and RNA sequencing studies indicate that F17E9.4 is regulated by Heme, 1-methylnicotinamide, Rotenone, Deoxyglucose, Chlorpyrifos, Diazinon, and Humic substances; tiling array and RNA sequencing studies indicate that…
F17E9.4	Microarray, proteomic, and RNA sequencing studies indicate that F17E9.4 is regulated by cyc-1, isp-1, cid-1, gld-1, let-7, hlh-30, mir-243, tax-6, daf-2, tdp-1, and nuo-6; microarray and RNA sequencing studies indicate that F17E9.4 is regulated by Heme, 1-methylnicotinamide, Rotenone, Deoxyglucose, Chlorpyrifos, Diazinon, and Humic substances; tiling array and RNA sequencing studies indicate that…
F25H5.8	Microarray and RNA sequencing studies indicate that F25H5.8 is regulated by lin-15B, eat-2, blmp-1, hlh-30, clk-1, dcr-1, dpy-9, crh-1, daf-19, daf-2, tdp-1, alg-1, daf-10, tbx-2, nhr-25, isp-1, and nuo-6; RNA sequencing and microarray studies indicate that F25H5.8 is regulated by Rotenone, Chlorpyrifos, Diazinon, Paraquat, and Dafa#1; tiling array studies indicate that F25H5.8 is enriched in the…
F26E4.2	F26E4.2 is involved in cell division, mitotic spindle organization and positive regulation of vulval development.
F40A3.2	Microarray, proteomic, and RNA sequencing studies indicate that F40A3.2 is regulated by clk-1, cyc-1, age-1, gld-1, let-7, tdp-1, daf-2, aak-2, xpa-1, and lin-35; RNA sequencing and microarray studies indicate that F40A3.2 is regulated by Rotenone, Progesterone, Resveratrol, and Humic substances; tiling array studies indicate that F40A3.2 is enriched in the cephalic sheath cell, germline precurso…
F40F12.7	F40F12.7 is an ortholog of human EP300 (E1A binding protein p300); F40F12.7 is involved in body morphogenesis, determination of adult lifespan, embryo development, hermaphrodite genitalia development and nematode larval development; F40F12.7 is predicted to have histone acetyltransferase activity, transcription cofactor activity, and zinc ion binding activity, based on protein domain information.
F53F1.4	Microarray and RNA sequencing studies indicate that F53F1.4 is regulated by Aldicarb, 1-methylnicotinamide, Nicotinic acid, Rotenone, Cholestanol, Estrogen, Progesterone, Testosterone, Resveratrol, Humic substances, Selenium, Colistin, and Dafa#1; tiling array studies indicate that F53F1.4 is enriched in the germline precursor cell and hypodermis.
F57C2.4	Microarray, tiling array, and RNA sequencing studies indicate that F57C2.4 is regulated by clk-1, cyc-1, sma-2, sma-4, hpl-2, hlh-30, sir-2.1, dcr-1, dpy-9, dpy-10, mir-243, tax-6, daf-2, hcf-1, tdp-1, alg-1, and daf-16; microarray and RNA sequencing studies indicate that F57C2.4 is regulated by Heme, Hydrogen Sulfide, Rotenone, Progesterone, Testosterone, Chlorpyrifos, Diazinon, and Humic substa…
F59A6.12	Tiling array and RNA sequencing studies indicate that F59A6.12 is regulated by daf-12 and hlh-30; microarray studies indicate that F59A6.12 is regulated by Hydrogen Sulfide; RNA sequencing studies indicate that F59A6.12 is enriched in the germ line.
fipr-13	Microarray, tiling array, and RNA sequencing studies indicate that fipr-13 is regulated by sma-2, sma-4, hpl-2, eat-2, blmp-1, bar-1, hlh-30, clk-1, htz-1, lin-35, and daf-2; tiling array and RNA sequencing studies indicate that fipr-13 is enriched in the body wall muscle cell and germ line and in the dopaminergic neurons.
fipr-21	RNA sequencing and microarray studies indicate that fipr-21 is regulated by Nicotinic acid, Rotenone, Estrogen, Progesterone, Testosterone, Resveratrol, Deoxyglucose, Acrylamide, Humic substances, and Paraquat; tiling array and microarray studies indicate that fipr-21 is enriched in the germline precursor cell and intestine.
glb-1	glb-1 encodes a globin; glb-1 transcription is uninduced by anoxia, but repressed by DAF-2 signalling in a DAF-16 dependent manner; glb-1 is expressed in distal germline, late embryonic cells that are probably hypodermal precursors, and young adults; glb-1 transcription is lower in L3 larvae than in adults, while in adults it is higher than that of most other globins; glb-1 has no obvious functio…
gst-5	gst-5 encodes a glutathione-S-transferase that inhibits CEP-1- and HUS-1-dependent germline apoptosis, as do BMK-1, RAD-50, and RAD-51.
inos-1	inos-1 encodes the C. elegans myo-inositol-1-phosphate (MIP) synthase ortholog; by homology, the product of inos-1 is predicted to function in de novo inositol biosynthesis by catalyzing the conversion of glucose-6-phosphate to inositol-1-phosphate; loss of inos-1 activity via RNAi has been reported to result in low levels of embryonic lethality, larval lethality, slow growth, uncoordinated locom…
nlp-24	nlp-24 is involved in response to food; nlp-24 is expressed in the spermatheca, certain amphid neurons, all pharyngeal neurons, hypodermis, and the intestine.
nspd-2	RNA sequencing and microarray studies indicate that nspd-2 is regulated by Methylmercury hydroxide, 1-methylnicotinamide, Nicotinic acid, Rotenone, Cholestanol, Progesterone, Resveratrol, Acrylamide, Humic substances, Paraquat, Benzene, Colistin, Tyrosol, and adsorbable organic bromine compounds; tiling array and microarray studies indicate that nspd-2 is enriched in the germline precursor cell a…
R10H10.3	R10H10.3 is involved in embryo development and spermatogenesis.
R12E2.14	Microarray, tiling array, and RNA sequencing studies indicate that R12E2.14 is regulated by cyc-1, fer-1, age-1, hpl-2, emr-1, lem-2, prg-1, wrn-1, ain-1, spr-5, mir-243, alg-1, and nhr-66; RNA sequencing and microarray studies indicate that R12E2.14 is regulated by 1-methylnicotinamide, Methylmercuric chloride, Rotenone, Estrogen, Progesterone, Testosterone, Resveratrol, Chlorpyrifos, and Colist…
R12E2.15	Microarray and RNA sequencing studies indicate that R12E2.15 is regulated by Hydrogen Sulfide, Methylmercury hydroxide, 1-methylnicotinamide, Methylmercuric chloride, Rotenone, Cholestanol, Estrogen, Progesterone, Resveratrol, Chlorpyrifos, Humic substances, Copper Sulfate, Colistin, Dafa#1, and adsorbable organic bromine compounds; tiling array and microarray studies indicate that R12E2.15 is en…
R12E2.7	R12E2.7 is expressed in the anal depressor muscle, vulval cell, hypodermis, intestinal muscle, anal sphincter muscle, rectal muscle, body wall musculature, and the vulC.
rncs-1	rncs-1 is expressed in the hyp12, hyp11, hyp10, hyp9, hyp8, hyp6, hyp5, hyp4, hyp3, hyp2, hyp1, hyp7 syncytium, and the vulva.
scl-2	scl-2 encodes a predicted extracellular protein that is a member of the C. elegans family of SCP/TAPS (sperm coating protein/Tpx-1/Ag5/PR-1/Sc7) domain-containing proteins; an scl-2 deletion mutation, tm2428, is reported to be homozygous viable.
spp-5	spp-5 encodes a caenopore, a saposin (B) domain-containing protein that is a member of the saposin-like protein (SAPLIP) superfamily containing mammalian NK-lysin and granulysin and the protozoan amoebapore-like proteins; SPP-5 exhibits pore-forming activity and functions as an effector of innate immunity, demonstrating antimicrobial activity against both Gram-positive and Gram-negative bacteria;…
T19B10.2	T19B10.2 is involved in determination of adult lifespan, locomotion, the molting cycle, nematode larval development and reproduction; T19B10.2 is expressed in the hypodermis.
ttr-51	ttr-51 is expressed in the spermatheca.
Y45F10C.2	Y45F10C.2 is expressed in the uterine epithelial cell.
Y60A3A.21	Y60A3A.21 is involved in germ cell development, gonad development and negative regulation of vulval development.
Y62H9A.5	Y62H9A.5 is expressed in the spermatheca.

## Sheet: Hypodermis
Table S5. Curation of WTPhe down::WTStv up seesaw genes
HYPODERMIS	WormBase (WS253) overview
acbp-3	acbp-3 encodes a highly conserved protein containing a functional acyl-CoA-binding binding domain required for protein stability and ligand binding; mutant contains approximately 30% fewer lipid droplets and 20% less triglycerides; loss of ACBP-3 results in 35-40% reduction in lipid chain unsaturation; ACBP-3::GFP is predominantly expressed in hypodermis, body wall muscles and pharynx.
C02E7.7	RNA sequencing and microarray studies indicate that C02E7.7 is regulated by Methylmercury hydroxide, 1-methylnicotinamide, Nicotinic acid, Rotenone, Cholestanol, Estrogen, Progesterone, Testosterone, Resveratrol, Humic substances, Selenium, Colistin, Dafa#1, and adsorbable organic bromine compounds; tiling array and microarray studies indicate that C02E7.7 is enriched in the germline precursor ce…
C29F7.3	C29F7.3 is an ortholog of human CMPK1 (cytidine monophosphate (UMP-CMP) kinase 1, cytosolic); C29F7.3 is involved in UDP biosynthetic process; C29F7.3 exhibits UMP kinase activity and is predicted to have ATP binding activity and cytidylate kinase activity, based on protein domain information; C29F7.3 is expressed in the pharynx, hypodermis, and the intestine.
C45B2.1	RNA sequencing and microarray studies indicate that C45B2.1 is regulated by Rotenone, Rifampin, Deoxyglucose, Acrylamide, Humic substances, Copper Sulfate, Paraquat, and Dafa#1; tiling array and RNA sequencing studies indicate that C45B2.1 is enriched in the cephalic sheath cell, excretory cell, hypodermis, and germ line and in the dopaminergic neurons.
C49F5.7	Microarray and RNA sequencing studies indicate that C49F5.7 is regulated by Methylmercuric chloride, Rotenone, Cholestanol, Progesterone, Resveratrol, and Humic substances; tiling array, RNA sequencing, and microarray studies indicate that C49F5.7 is enriched in the hypodermis, germ line, and intestine and in the NSM neurons.
col-10	col-10 encodes a collagen protein; expressed exclusively in hypodermal cells
col-19	col-19 encodes a member of the collagen superfamily containing collagen triple helix repeats (20 copies) that is required for normal structure of the alae; expressed during the L2-to-dauer and L4-to-adult molts with strongest expression in adult animals.
D1086.3	Microarray studies indicate that D1086.3 is regulated by Heme, Methylmercuric chloride, Cholestanol, Estrogen, Progesterone, Testosterone, Deoxyglucose, Fluoranthene, Diazinon, Chlorpyrifos, Humic substances, RPW-24, and adsorbable organic bromine compounds; tiling array and microarray studies indicate that D1086.3 is enriched in the cephalic sheath cell, hypodermis, and hermaphrodite-specific ti…
E04F6.8	Microarray and RNA sequencing studies indicate that E04F6.8 is regulated by hda-1, zfp-1, cyc-1, lin-15B, clk-1, tdp-1, dcr-1, slr-2, dpy-9, dpy-10, osm-8, alg-1, hlh-29, tbx-2, and nhr-25; RNA sequencing and microarray studies indicate that E04F6.8 is regulated by Rotenone, Deoxyglucose, Atrazine, Cry5B, Humic substances, and Paraquat; tiling array and microarray studies indicate that E04F6.8 is…
F15E6.4	Microarray and RNA sequencing studies indicate that F15E6.4 is regulated by cid-1, ets-4, daf-16, nhr-114, wdr-23, bar-1, prg-1, clk-1, wrn-1, sir-2.1, dys-1, pmk-1, dcr-1, mir-243, daf-19, gei-8, hlh-29, isp-1, nuo-6, and daf-2; microarray and RNA sequencing studies indicate that F15E6.4 is regulated by Methylmercuric chloride, Rotenone, Progesterone, Acrylamide, Cry5B, Humic substances, and Col…
F15G9.1	F15G9.1 is expressed in the muscle cell and the hypodermis; F15G9.1 is localized to the striated muscle dense body and the striated muscle thin filament.
F17E9.4	Microarray, proteomic, and RNA sequencing studies indicate that F17E9.4 is regulated by cyc-1, isp-1, cid-1, gld-1, let-7, hlh-30, mir-243, tax-6, daf-2, tdp-1, and nuo-6; microarray and RNA sequencing studies indicate that F17E9.4 is regulated by Heme, 1-methylnicotinamide, Rotenone, Deoxyglucose, Chlorpyrifos, Diazinon, and Humic substances; tiling array and RNA sequencing studies indicate that…
F17E9.4	Microarray, proteomic, and RNA sequencing studies indicate that F17E9.4 is regulated by cyc-1, isp-1, cid-1, gld-1, let-7, hlh-30, mir-243, tax-6, daf-2, tdp-1, and nuo-6; microarray and RNA sequencing studies indicate that F17E9.4 is regulated by Heme, 1-methylnicotinamide, Rotenone, Deoxyglucose, Chlorpyrifos, Diazinon, and Humic substances; tiling array and RNA sequencing studies indicate that…
F40A3.2	Microarray, proteomic, and RNA sequencing studies indicate that F40A3.2 is regulated by clk-1, cyc-1, age-1, gld-1, let-7, tdp-1, daf-2, aak-2, xpa-1, and lin-35; RNA sequencing and microarray studies indicate that F40A3.2 is regulated by Rotenone, Progesterone, Resveratrol, and Humic substances; tiling array studies indicate that F40A3.2 is enriched in the cephalic sheath cell, germline precurso…
F41F3.3	Microarray and RNA sequencing studies indicate that F41F3.3 is regulated by atx-3, age-1, emr-1, lem-2, prg-1, gld-2, wrn-1, sir-2.1, lin-14, lin-4, cep-1, dpy-9, dpy-10, osm-8, mir-243, crh-1, octr-1, nhr-23, tdp-1, and alg-1; RNA sequencing and microarray studies indicate that F41F3.3 is regulated by Nitric Oxide, Methylmercury hydroxide, 1-methylnicotinamide, Nicotinic acid, Rotenone, Cholesta…
F45D11.14	F45D11.14 is expressed in the hypodermis and the intestine.
F53F1.4	Microarray and RNA sequencing studies indicate that F53F1.4 is regulated by Aldicarb, 1-methylnicotinamide, Nicotinic acid, Rotenone, Cholestanol, Estrogen, Progesterone, Testosterone, Resveratrol, Humic substances, Selenium, Colistin, and Dafa#1; tiling array studies indicate that F53F1.4 is enriched in the germline precursor cell and hypodermis.
F57C2.4	Microarray, tiling array, and RNA sequencing studies indicate that F57C2.4 is regulated by clk-1, cyc-1, sma-2, sma-4, hpl-2, hlh-30, sir-2.1, dcr-1, dpy-9, dpy-10, mir-243, tax-6, daf-2, hcf-1, tdp-1, alg-1, and daf-16; microarray and RNA sequencing studies indicate that F57C2.4 is regulated by Heme, Hydrogen Sulfide, Rotenone, Progesterone, Testosterone, Chlorpyrifos, Diazinon, and Humic substa…
ftn-2	ftn-2 encodes one of two C. elegans ferritin heavy chain homologs; loss of ftn-2 activity via deletion mutation results in slightly lower brood sizes and, under iron stress conditions, slightly faster growth from the L4 to adult stage of development, and slightly reduced lifespan; an ftn-2::gfp reporter fusion is expressed in diverse tissues, including the pharynx, intestine, and hypodermis, and …
glb-1	glb-1 encodes a globin; glb-1 transcription is uninduced by anoxia, but repressed by DAF-2 signalling in a DAF-16 dependent manner; glb-1 is expressed in distal germline, late embryonic cells that are probably hypodermal precursors, and young adults; glb-1 transcription is lower in L3 larvae than in adults, while in adults it is higher than that of most other globins; glb-1 has no obvious functio…
grd-5	grd-5 encodes a hedgehog-like protein, with an N-terminal signal sequence and a C-terminal Ground domain; GRD-5 is expressed in adult anterior and posterior seam cells, overlapping GRD-3 expression; the Ground domain is predicted to form a cysteine-crosslinked protein involved in intercellular signalling, and it has subtle similarity to the N-terminal Hedge domain of HEDGEHOG proteins; GRD-5 is w…
hpd-1	hpd-1 encodes a putative 4-hydroxyphenylpyruvate dioxygenase required for normally short lifespan and for negative regulation of the dauer larval stage, with loss of hpd-1 function prolonging lifespan and promoting dauer formation; hpd-1 is a (perhaps evolutionarily conserved) target of transcriptional activation by DAF-16; HPD-1 is orthologous to human HPD (OMIM:609695, mutated in tyrosinemia ty…
hsp-16.48	hsp-16.48 encodes a 16-kD heat shock protein (HSP) that is a member of the hsp16/hsp20/alphaB-crystallin (HSP16) family of heat shock proteins; an hsp-16.48 reporter fusion, expressed broadly but most strongly in body muscle and hypodermis, is induced solely in response to heat shock or other environmental stresses; expression is detectable in somatic tissues in post-gastrulation embryos, all lar…
lbp-1	lbp-1 encodes a predicted secreted fatty acid binding protein (FABP) that is similar to the Ascaris suum secreted FABP As-p18; by homology, LBP-1 is predicted to function in sequestering or transporting small hydrophobic molecules such as lipids and steroid hormones; an lbp-1::gfp promoter fusion is expressed in the embryo, beginning at gastrulation, in presumptive hypodermal precursors; lbp-1::g…
nlp-24	nlp-24 is involved in response to food; nlp-24 is expressed in the spermatheca, certain amphid neurons, all pharyngeal neurons, hypodermis, and the intestine.
nlp-29	nlp-29 encodes an antimicrobial, neuropeptide-like protein; nlp-29 appears to play a role in innate immunity, as its expression in the epidermis is strongly induced following fungal infection; nlp-29 expression is also induced following physical injury and osmotic stress; nlp-29 expression following fungal infection or physical wounding is regulated by a TIR-1, (Toll-interleukin 1 receptor (TIR) …
pes-9	pes-9 encodes a zinc metallopeptidase; pes-9 was originally identified in a promoter trap screen for sequences that direct reporter gene expression in specific cell types during C. elegans development; pes-9 sequences direct expression in a limited number of cells in the early embryo and in putative head and tail hypodermal cells in adults; after some confusion, the pes-9 reporter gene fusion was…
R12E2.7	R12E2.7 is expressed in the anal depressor muscle, vulval cell, hypodermis, intestinal muscle, anal sphincter muscle, rectal muscle, body wall musculature, and the vulC.
ram-2	ram-2 encodes a cuticle collagen that interacts with unc-6 to affect ray cell migration, and interacts with unc-5 and unc-6 to affect embryonic viability; also affects ray morphology in males such that the structural cells and the hypodermis of the rays are swollen in mutants.
T19B10.2	T19B10.2 is involved in determination of adult lifespan, locomotion, the molting cycle, nematode larval development and reproduction; T19B10.2 is expressed in the hypodermis.
Y106G6D.8	RNA sequencing and microarray studies indicate that Y106G6D.8 is regulated by tatn-1, hlh-30, daf-2, alg-1, tbx-2, and nuo-6; RNA sequencing and microarray studies indicate that Y106G6D.8 is regulated by Rotenone, Humic substances, and Paraquat; tiling array studies indicate that Y106G6D.8 is enriched in the hypodermis.
Y54E10A.17	Microarray and RNA sequencing studies indicate that Y54E10A.17 is regulated by clk-1, age-1, emr-1, lem-2, lin-35, mir-243, cdk-4, cyd-1, and alg-1; RNA sequencing and microarray studies indicate that Y54E10A.17 is regulated by Rotenone and Atrazine; tiling array studies indicate that Y54E10A.17 is enriched in the hypodermis.
ZK822.2	Microarray and RNA sequencing studies indicate that ZK822.2 is regulated by clk-1, tdp-1, sir-2.1, dcr-1, and alg-1; RNA sequencing and microarray studies indicate that ZK822.2 is regulated by Rotenone, Progesterone, and Humic substances; tiling array and microarray studies indicate that ZK822.2 is enriched in the hypodermis and muscle cell.

## Sheet: Others
Table S5. Curation of WTPhe down::WTStv up seesaw genes
OTHERS	WormBase (WS253) overview
arf-1.1	arf-1.1 encodes a member of the ADP-ribosylation factor family.
asp-6	aspartic protease.
C10G8.4	C10G8.4 encodes a putative secreted TIL-domain protease inhibitor paralogous to SWM-1, ISL-1, and the products of 11 other C. elegans genes; C10G8.4 and its relatives are collectively similar to other TIL-domain protease inhibitors from nematodes, insects, and vertebrates; C10G8.4 has no obvious function in mass RNAi assays.
C15H9.9	C15H9.9 is expressed in the marginal cell.
C31C9.2	C31C9.2 is orthologous to the human gene PHOSPHOGLYCERATE DEHYDROGENASE (PHGDH; OMIM:606879), which when mutated leads to phosphoglycerate dehydrogenase deficiency.
C54E4.2	test-1 is an ortholog of human SPOCK3 (sparc/osteonectin, cwcv and kazal-like domains proteoglycan (testican) 3), SPOCK1 (sparc/osteonectin, cwcv and kazal-like domains proteoglycan (testican) 1) and SPOCK2 (sparc/osteonectin, cwcv and kazal-like domains proteoglycan (testican) 2); test-1 is predicted to have calcium ion binding activity, based on protein domain information.
comt-3	comt-3 is an ortholog of human COMTD1 (catechol-O-methyltransferase domain containing 1); comt-3 is predicted to have O-methyltransferase activity, based on protein domain information.
cpi-1	cpi-1 encodes a homolog of cysteine protease inhibitors (cystatins); cpi-1 is at least superficially dispensable for viability and gross morphology.
cth-1	cth-1 encodes a putative cystathionine gamma-lyase; CTH-1 is orthologous to human CTH (OMIM:607657, mutated in cystathioninuria), extremely similar to its paralog CTH-2, and also paralogous to CBL-1; either CTH-1, or CTH-2, or both proteins weakly inhibit DHC-1 in vivo.
dhs-9	dhs-9 encodes a member of the short-chain dehydrogenases/reductases family (SDR).
F32H5.1	F32H5.1 is an ortholog of human CTSB (cathepsin B); F32H5.1 is predicted to have cysteine-type peptidase activity, based on protein domain information.
F36H9.4	F36H9.4 encodes a putative secreted TIL-domain protease inhibitor paralogous to SWM-1, ISL-1, and the products of 11 other C. elegans genes; F36H9.4 and its relatives are collectively similar to other TIL-domain protease inhibitors from nematodes, insects, and vertebrates; F36H9.4 has no obvious function in mass RNAi assays.
heh-1	tag-79/R148.6 is orthologous to human NPC2 (OMIM:601015, mutated in Niemann-Pick disease type C2)
his-37	his-37 encodes an H4 histone.
K07A1.6	K07A1.6 encodes a putative secreted TIL-domain protease inhibitor paralogous to SWM-1, ISL-1, and the products of 11 other C. elegans genes; K07A1.6 and its relatives are collectively similar to other TIL-domain protease inhibitors from nematodes, insects, and vertebrates; K07A1.6 has no obvious function in mass RNAi assays.
K08D9.9	Microarray studies indicate that K08D9.9 is regulated by sir-2.1.
K11D12.13	K11D12.13 is predicted to have serine-type endopeptidase inhibitor activity, based on protein domain information.
K11D12.7	K11D12.7 is predicted to have serine-type endopeptidase inhibitor activity, based on protein domain information.
nspd-5	nspd-5 is involved in body morphogenesis.
R06C1.4	R06C1.4 is an ortholog of human CSTF2 (cleavage stimulation factor, 3' pre-RNA, subunit 2) and CSTF2T (cleavage stimulation factor, 3' pre-RNA, subunit 2, tau variant); R06C1.4 is predicted to have nucleic acid binding activity and nucleotide binding activity, based on protein domain information.
R07E4.3	R07E4.3 is an ortholog of human UQCRQ (ubiquinol-cytochrome c reductase, complex III subunit VII, 9.); R07E4.3 is predicted to have ubiquinol-cytochrome-c reductase activity, based on protein domain information.
R09H10.3	R09H10.3 is orthologous to the human gene TRANSTHYRETIN (PREALBUMIN, AMYLOIDOSIS TYPE I) (TTR; OMIM:176300), which when mutated leads to disease.
rpl-11.2	rpl-11.2 encodes a large ribosomal subunit L11 protein; by homology, RPL-11.2 is predicted to function in protein biosynthesis.
rpl-25.1	rpl-25.1 encodes a large ribosomal subunit L23a protein.
spp-14	spp-14 is expressed in the male.
ttr-2	K03H1.4 encodes a protein containing a predicted signal sequence followed by a transthyretin-like domain; the product of K03H1.4 belongs to a family of apparently nematode-specific proteins whose function is not yet known.
ugt-62	ugt-62 is an ortholog of members of the human UGT (UDP glucuronosyltransferases) family including UGT2B7; ugt-62 is predicted to have transferase activity, transferring hexosyl groups, based on protein domain information.
VF13D12L.3	VF13D12L.3 is orthologous to the human gene ARGININOSUCCINATE SYNTHETASE (ASS; OMIM:603470), which when mutated leads to classic citrullinemia.
Y40H7A.10	Y40H7A.10 is an ortholog of human CTSO (cathepsin O); Y40H7A.10 is predicted to have cysteine-type peptidase activity, based on protein domain information.
Y77E11A.2	Y77E11A.2 is an ortholog of human NADK2 (NAD kinase 2, mitochondrial); Y77E11A.2 is predicted to have NAD+ kinase activity, based on protein domain information.
Y7A5A.1	Y7A5A.1 is an ortholog of human DHCR24 (24-dehydrocholesterol reductase); Y7A5A.1 is predicted to have flavin adenine dinucleotide binding activity and oxidoreductase activity, acting on CH-OH group of donors, based on protein domain information.
ZK550.6	The ZK550.6 gene encodes an ortholog of the human gene PHYTANOYL-COA HYDROXYLASE (PHYH; PAHX; OMIM:602026), which when mutated leads to Refsum disease (OMIM:266500).

## Sheet: Muscle
Table S5. Curation of WTPhe down::WTStv up seesaw genes
MUSCLE	WormBase (WS253) overview
acbp-3	acbp-3 encodes a highly conserved protein containing a functional acyl-CoA-binding binding domain required for protein stability and ligand binding; mutant contains approximately 30% fewer lipid droplets and 20% less triglycerides; loss of ACBP-3 results in 35-40% reduction in lipid chain unsaturation; ACBP-3::GFP is predominantly expressed in hypodermis, body wall muscles and pharynx.
cpg-9	cpg-9 encodes a small (69-residue), putatively secreted protein with 4 potential chondroitin attachment sites, 2 of them verified by mass spectrometry; CPG-9 has no obvious function in mass RNAi assays.
E04F6.8	Microarray and RNA sequencing studies indicate that E04F6.8 is regulated by hda-1, zfp-1, cyc-1, lin-15B, clk-1, tdp-1, dcr-1, slr-2, dpy-9, dpy-10, osm-8, alg-1, hlh-29, tbx-2, and nhr-25; RNA sequencing and microarray studies indicate that E04F6.8 is regulated by Rotenone, Deoxyglucose, Atrazine, Cry5B, Humic substances, and Paraquat; tiling array and microarray studies indicate that E04F6.8 is…
F07H5.3	Pseudogene. Microarray and RNA sequencing studies indicate that F07H5.3 is regulated by clk-1, sma-2, tdp-1, sir-2.1, dcr-1, ain-1, dpy-10, ash-2, gld-1, alg-1, and ain-2; RNA sequencing and microarray studies indicate that F07H5.3 is regulated by Rotenone, Cholestanol, Progesterone, and Paraquat; microarray studies indicate that F07H5.3 is enriched in the intestine, muscle cell, and body wall mu…
F15G9.1	F15G9.1 is expressed in the muscle cell and the hypodermis; F15G9.1 is localized to the striated muscle dense body and the striated muscle thin filament.
F16B4.4	Microarray and RNA sequencing studies indicate that F16B4.4 is regulated by sam-10, lin-15B, age-1, eat-2, lem-2, clk-1, daf-2, sir-2.1, dcr-1, dpy-9, dpy-10, osm-8, osm-11, tdp-1, mir-35, tbx-2, isp-1, nuo-6, and lin-35; RNA sequencing and microarray studies indicate that F16B4.4 is regulated by Methylmercury hydroxide, Rotenone, Cholestanol, Progesterone, Resveratrol, and Paraquat; tiling array…
F44G3.2	F44G3.2 is an ortholog of human CKB (creatine kinase, brain), CKM (creatine kinase, muscle), CKMT2 (creatine kinase, mitochondrial 2 (sarcomeric)) and CKMT1B (creatine kinase, mitochondrial 1B); F44G3.2 is predicted to have kinase activity, based on protein domain information.
fipr-13	Microarray, tiling array, and RNA sequencing studies indicate that fipr-13 is regulated by sma-2, sma-4, hpl-2, eat-2, blmp-1, bar-1, hlh-30, clk-1, htz-1, lin-35, and daf-2; tiling array and RNA sequencing studies indicate that fipr-13 is enriched in the body wall muscle cell and germ line and in the dopaminergic neurons.
inx-15	inx-15 is involved in striated muscle myosin thick filament assembly; inx-15 is expressed in the intestine.
lbp-2	lbp-2 encodes a homolog of the novel fatty acid binding protein, As-p18, found in the parasitic nematode Ascaris suum; As-p18 is a member of a family of small intracellular fatty acid binding proteins (iFABPs); the expression pattern of lpb-2 is consistent with it being secreted into the perienteric fluid where it may play a role in lipid transport beween the intestine and body wall; a lbp-2 prom…
lbp-5	lbp-5 encodes a predicted intracellular fatty acid binding protein (iFABP) that is most similar to the vertebrate muscle and heart FABPs; by homology, LBP-5 is predicted to function as an intracellular transporter for small hydrophobic molecules such as lipids and steroid hormones; loss of lbp-5 activity via large-scale RNAi screens indicates that, in C. elegans, LBP-5 is required for movement.
mlc-2	mlc-2 encodes, along with mlc-1 and mlc-4, one of three C. elegans regulatory myosin light chains; MLC-2 is predicted to function as a regulator of myosin ATPase activity, and genetic studies indicate that MLC-2 is nearly essential in hermaphrodites for normal pharyngeal muscle function, but redundant with MLC-1, with which it is nearly identical, for proper bodywall muscle development; according…
nlp-40	nlp-40 encodes a neuropeptide-like protein; NLP-40 is secreted by the intestine and mediates the pacemaker function of the intestine that regulates the rhythmic defecation motor program; NLP-40 likely functions with the AEX-2 G protein-coupled receptor, expressed on GABAergic neurons, to regulate GABA release and effect contraction of the enteric muscles.
pat-10	pat-10 encodes body wall muscle troponin C, the calcium-binding component of the troponin complex of actin thin filaments; PAT-10 is essential for muscle contraction and thus for completion of embryonic morphogenesis and elongation; by homology, PAT-10 likely functions to regulate body wall muscle contraction in response to changes in intracellular calcium; PAT-10 is expressed in body wall muscle…
R12E2.7	R12E2.7 is expressed in the anal depressor muscle, vulval cell, hypodermis, intestinal muscle, anal sphincter muscle, rectal muscle, body wall musculature, and the vulC.
spp-15	Microarray and RNA sequencing studies indicate that spp-15 is regulated by clk-1, cyc-1, cid-1, atfs-1, spg-7, bar-1, wrn-1, tdp-1, daf-2, htz-1, lin-35, dcr-1, osm-8, alg-1, isp-1, and nuo-6; RNA sequencing and microarray studies indicate that spp-15 is regulated by Rotenone, Deoxyglucose, Atrazine, Humic substances, and Dafa#1; tiling array and microarray studies indicate that spp-15 is enriche…
T02D1.8	Microarray and RNA sequencing studies indicate that T02D1.8 is regulated by bar-1, prg-1, and tdp-1; RNA sequencing studies indicate that T02D1.8 is regulated by Rotenone; tiling array studies indicate that T02D1.8 is enriched in the body wall muscle cell.
T25F10.6	clik-1 is an ortholog of human CNN3 (calponin 3, acidic), CNN1 (calponin 1, basic, smooth muscle), TAGLN (transgelin), TAGLN2 (transgelin 2) and TAGLN3 (transgelin 3); RNA sequencing and microarray studies indicate that clik-1 is regulated by lin-35, pgl-1, pgl-3, glh-4, glh-1, sir-2.1, alg-1, mir-35, and ain-2; microarray studies indicate that clik-1 is regulated by Cholestanol, Estrogen, Proges…
ttr-24	RNA sequencing and microarray studies indicate that ttr-24 is regulated by Rotenone, Estrogen, Progesterone, Testosterone, Deoxyglucose, Humic substances, and Paraquat; tiling array and microarray studies indicate that ttr-24 is enriched in the muscle cell and in the dopaminergic neurons.
ttr-35	ttr-35 is involved in striated muscle myosin thick filament assembly.
ttr-36	ttr-36 is involved in striated muscle myosin thick filament assembly.
ttr-46	ttr-36 is involved in striated muscle myosin thick filament assembly.
ttr-47	ttr-47 is involved in locomotion.
unc-27	unc-27 encodes a troponin I isoform; unc-27 is required for coordinated motility and normal muscle morphology; structural analyses indicate that unc-27 is required for proper sarcomeric organization; unc-27/troponin I interacts with the body wall and pharynx types of troponin C; expression studies show that unc-27 is expressed in body wall, vulval and anal muscles.
Y119D3B.21	Microarray, tiling array, and RNA sequencing studies indicate that Y119D3B.21 is regulated by cid-1, sma-2, sma-4, lin-15B, hpl-2, hcf-1, eat-2, csr-1, prg-1, ZK1236.1, clk-1, aak-2, crtc-1, htz-1, lin-35, spr-5, tdp-1, alg-1, his-24, and hpl-1; RNA sequencing and microarray studies indicate that Y119D3B.21 is regulated by 1-methylnicotinamide, Atrazine, and Colistin; sage analysis, tiling array,…
Y43F8B.2	Y43F8B.2 is an ortholog of human GSKIP (GSK3B interacting protein); Y43F8B.2 is involved in innate immune response; Y43F8B.2 is localized to the striated muscle dense body.
Y4C6B.7	Microarray and RNA sequencing studies indicate that Y4C6B.7 is regulated by sma-2, prg-1, tdp-1, daf-2, and hcf-1; RNA sequencing studies indicate that Y4C6B.7 is regulated by Rotenone; tiling array studies indicate that Y4C6B.7 is enriched in the body wall muscle cell and in the dopaminergic neurons.
Y54G2A.3	Microarray studies indicate that vrp-1 is regulated by isp-1, cid-1, sma-2, sma-4, clk-1, ain-2, daf-16, daf-2, hcf-1, and sir-2.1; RNA sequencing and microarray studies indicate that vrp-1 is regulated by 1-methylnicotinamide, Methylmercuric chloride, and Rotenone; tiling array and microarray studies indicate that vrp-1 is enriched in the body wall muscle cell and intestine.
ZK822.2	Microarray and RNA sequencing studies indicate that ZK822.2 is regulated by clk-1, tdp-1, sir-2.1, dcr-1, and alg-1; RNA sequencing and microarray studies indicate that ZK822.2 is regulated by Rotenone, Progesterone, and Humic substances; tiling array and microarray studies indicate that ZK822.2 is enriched in the hypodermis and muscle cell.
ZK856.7	Microarray, tiling array, proteomic, and RNA sequencing studies indicate that ZK856.7 is regulated by cyc-1, cid-1, daf-16, gld-1, let-7, emr-1, lem-2, sir-2.1, dcr-1, dpy-10, osm-8, daf-19, daf-2, alg-1, tbx-2, and lin-35; RNA sequencing and microarray studies indicate that ZK856.7 is regulated by Rotenone, Cholestanol, Estrogen, Progesterone, Testosterone, Deoxyglucose, Fluoranthene, Diazinon, …

## Sheet: Collagen
Table S5. Curation of WTPhe down::WTStv up seesaw genes
COLLAGEN	WormBase (WS253) overview
C24B9.3	C24B9.3 is an ortholog of human VIT (vitrin), MATN1 (matrilin 1, cartilage matrix protein), COCH (cochlin), MATN2 (matrilin 2), VWA2 (von Willebrand factor A domain containing 2), MATN3 (matrilin 3) and MATN4 (matrilin 4) and members of the Fibronectin type III domain containing family including VWA1 and COL (Collagens) family including COL6A5; microarray studies indicate that C24B9.3 is regulate…
col-10	col-10 encodes a collagen protein; expressed exclusively in hypodermal cells
col-101	col-101 encodes a cuticle collagen; loss of col-101 via large-scale RNAi screens results in animals that are pale and slow growing.
col-103	col-103 encodes a collagen.
col-104	col-104 is an ortholog of human ADIPOQ (adiponectin, C1Q and collagen domain containing), C1QTNF9B (C1q and tumor necrosis factor related protein 9B), C1QTNF9 (C1q and tumor necrosis factor related protein 9), OTOL1 (otolin 1) and C1QTNF2 (C1q and tumor necrosis factor related protein 2) and members of the COL (Collagens) family including COL4A2; col-104 is a structural constituent of cuticle, ba…
col-106	col-106 encodes a predicted cuticular collagen.
col-107	col-107 is an ortholog of human SFTPD (surfactant protein D); col-107 is a structural constituent of cuticle, based on protein domain information.
col-117	col-117 is an ortholog of members of the human COL (Collagens) family including COL4A2; col-117 is involved in body morphogenesis, lipid storage, locomotion, nematode larval development and receptor-mediated endocytosis; col-117 is a structural constituent of cuticle, based on protein domain information.
col-12	col-12 encodes a member of the collagen superfamily containing collagen triple helix repeats (20 copies); expressed throughout development but expression peaks after each larval molt when new cuticle is being secreted and deposited, and after the L4 to adult larval molt.
col-122	col-122 is an ortholog of human COL26A1 (collagen, type XXVI, alpha 1) and members of the COL (Collagens) family including COL22A1; col-122 is involved in body morphogenesis and locomotion; col-122 is a structural constituent of cuticle, based on protein domain information.
col-124	col-124 is an ortholog of human SFTPD (surfactant protein D); col-124 is a structural constituent of cuticle, based on protein domain information.
col-125	col-125 is an ortholog of human MARCO (macrophage receptor with collagenous structure) and members of the COL (Collagens) family including COL4A2; col-125 is involved in body morphogenesis, lipid storage, locomotion, nematode larval development and receptor-mediated endocytosis; col-125 is a structural constituent of cuticle, based on protein domain information.
col-140	col-140 is an ortholog of human SFTPD (surfactant protein D) and members of the COL (Collagens) family including COL4A2; col-140 is a structural constituent of cuticle, based on protein domain information.
col-143	col-143 is an ortholog of human SFTPD (surfactant protein D); col-143 is a structural constituent of cuticle, based on protein domain information.
col-178	col-178 is an ortholog of human MARCO (macrophage receptor with collagenous structure); col-178 is involved in defense response and lipid storage; col-178 is a structural constituent of cuticle, based on protein domain information; col-178 is expressed widely.
col-179	col-179 is an ortholog of human MARCO (macrophage receptor with collagenous structure); col-179 is involved in defense response to Gram-negative bacterium, innate immune response and lipid storage; col-179 is a structural constituent of cuticle, based on protein domain information.
col-181	col-181 is homologous to the human gene PRO ALPHA 1(I) COLLAGEN (COL1A1; OMIM:120150), which when mutated leads to osteogenesis imperfecta.
col-184	col-184 is an ortholog of human SFTPD (surfactant protein D); col-184 is involved in embryo development; col-184 is a structural constituent of cuticle, based on protein domain information.
col-19	col-19 encodes a member of the collagen superfamily containing collagen triple helix repeats (20 copies) that is required for normal structure of the alae; expressed during the L2-to-dauer and L4-to-adult molts with strongest expression in adult animals.
col-20	col-20 encodes a collagen; its expression pattern and mutant phenotypes are unknown.
col-65	col-65 is an ortholog of human SFTPD (surfactant protein D); col-65 is a structural constituent of cuticle, based on protein domain information.
col-77	col-77 encodes a cuticular collagen; as loss of col-77 activity via RNAi screens results in no obvious defects, the precise role of col-77 in C. elegans development and/or behavior is not yet known.
col-8	col-8 encodes a collagen, individually dispensable for viability and gross morphology, which is specifically expressed in dauers and adults but not in eggs or L4 larvae, like col-7, col-18, and col-19; the amino- and carboxyl-terminal cysteine-rich regions of COL-8 are most closely related to those of COL-19, COL-35, and COL-39.
col-98	col-98 is involved in body morphogenesis and locomotion; col-98 is a structural constituent of cuticle, based on protein domain information.
ram-2	ram-2 encodes a cuticle collagen that interacts with unc-6 to affect ray cell migration, and interacts with unc-5 and unc-6 to affect embryonic viability; also affects ray morphology in males such that the structural cells and the hypodermis of the rays are swollen in mutants.
Y69H2.14	col-42 is an ortholog of human MARCO (macrophage receptor with collagenous structure) and members of the COL (Collagens) family including COL4A2; col-42 is a structural constituent of cuticle, based on protein domain information.

## Sheet: Lipid metabolism
Table S5. Curation of WTPhe down::WTStv up seesaw genes
LIPID METABOLISM	WormBase (WS253) overview
acbp-1	acbp-1 encodes a highly conserved protein containing a functional acyl-CoA-binding binding domain orthologous to human DBI (Diazepam Binding inhibitor) (OMIM: 125950) required for protein stability and ligand binding; acyl-CoA proteins are required for lipid droplet morphology and lipid storage function; acbp-1 mutants have reduced triglycerides, aberrant lipid droplet morphology and number in th…
acbp-3	acbp-3 encodes a highly conserved protein containing a functional acyl-CoA-binding binding domain required for protein stability and ligand binding; mutant contains approximately 30% fewer lipid droplets and 20% less triglycerides; loss of ACBP-3 results in 35-40% reduction in lipid chain unsaturation; ACBP-3::GFP is predominantly expressed in hypodermis, body wall muscles and pharynx.
ads-1	ads-1 is an ortholog of human AGPS (alkylglycerone phosphate synthase; OMIM:603051) that is required for the biosynthesis of ether lipids; mutation of human AGPS leads to type 3 rhizomelic chondrodysplasia punctata (OMIM:600121).
col-117	col-117 is an ortholog of members of the human COL (Collagens) family including COL4A2; col-117 is involved in body morphogenesis, lipid storage, locomotion, nematode larval development and receptor-mediated endocytosis; col-117 is a structural constituent of cuticle, based on protein domain information.
col-125	col-125 is an ortholog of human MARCO (macrophage receptor with collagenous structure) and members of the COL (Collagens) family including COL4A2; col-125 is involved in body morphogenesis, lipid storage, locomotion, nematode larval development and receptor-mediated endocytosis; col-125 is a structural constituent of cuticle, based on protein domain information.
col-178	col-178 is an ortholog of human MARCO (macrophage receptor with collagenous structure); col-178 is involved in defense response and lipid storage; col-178 is a structural constituent of cuticle, based on protein domain information; col-178 is expressed widely.
col-179	col-179 is an ortholog of human MARCO (macrophage receptor with collagenous structure); col-179 is involved in defense response to Gram-negative bacterium, innate immune response and lipid storage; col-179 is a structural constituent of cuticle, based on protein domain information.
ech-7	ech-7 is an ortholog of human ECHS1 (enoyl CoA hydratase, short chain, 1, mitochondrial); ech-7 is predicted to have catalytic activity, based on protein domain information.
elo-6	The elo-6 gene encodes a paralog of elo-1 and elo-2, each of which encodes a polyunsaturated fatty acid (PUFA) elongase; ELO-6 may be required for a normally high growth rate.
F53C11.3	F53C11.3 is an ortholog of human DECR1 (2,4-dienoyl CoA reductase 1, mitochondrial); F53C11.3 is involved in defense response to Gram-negative bacterium, innate immune response and lipid storage; F53C11.3 is predicted to have oxidoreductase activity, based on protein domain information; F53C11.3 is expressed in the intestine.
F53C11.3	F53C11.3 is an ortholog of human DECR1 (2,4-dienoyl CoA reductase 1, mitochondrial); F53C11.3 is involved in defense response to Gram-negative bacterium, innate immune response and lipid storage; F53C11.3 is predicted to have oxidoreductase activity, based on protein domain information; F53C11.3 is expressed in the intestine.
F55B11.4	F55B11.4 is involved in lipid storage.
fat-2	fat-2 encodes a delta-12 fatty acyl desaturase that increases membrane fluidity when expressed in yeast, and that may protect against cold stress; FAT-2's substrate is unknown, but may be acyl-CoA; FAT-2 is required in vivo for normal levels of C18 or C20 polyunsaturated fatty acids (PUFAs); FAT-2 is fully required for a sperm-attracting cue (perhaps an eicosanoid) secreted by oocytes, and partia…
fat-6	fat-6 encodes an Acyl-CoA desaturase (also known as delta-9 fatty acid desaturase); when expressed heterologously in S. cerevisiae, FAT-6 rescues the fatty acid auxotrophy of the ole1 delta-9 desaturase mutant; FAT-6 readily desaturates stearic acid (18:0), or similar fatty acids (17:0 or 18:1 delta-11 trans), but shows less activity on palmitic acid (16:0), and no activity on other medium chain …
gba-4	The Y4C6B.6 gene encodes a homolog of the human gene GLCM, which when mutated leads to Gaucher disease type I (OMIM:230800).
lbp-1	lbp-1 encodes a predicted secreted fatty acid binding protein (FABP) that is similar to the Ascaris suum secreted FABP As-p18; by homology, LBP-1 is predicted to function in sequestering or transporting small hydrophobic molecules such as lipids and steroid hormones; an lbp-1::gfp promoter fusion is expressed in the embryo, beginning at gastrulation, in presumptive hypodermal precursors; lbp-1::g…
lbp-2	lbp-2 encodes a homolog of the novel fatty acid binding protein, As-p18, found in the parasitic nematode Ascaris suum; As-p18 is a member of a family of small intracellular fatty acid binding proteins (iFABPs); the expression pattern of lpb-2 is consistent with it being secreted into the perienteric fluid where it may play a role in lipid transport beween the intestine and body wall; a lbp-2 prom…
lbp-5	lbp-5 encodes a predicted intracellular fatty acid binding protein (iFABP) that is most similar to the vertebrate muscle and heart FABPs; by homology, LBP-5 is predicted to function as an intracellular transporter for small hydrophobic molecules such as lipids and steroid hormones; loss of lbp-5 activity via large-scale RNAi screens indicates that, in C. elegans, LBP-5 is required for movement.
lbp-6	lbp-6 is an ortholog of members of the human FABP (Fatty acid binding protein) family including CRABP2; lbp-6 is involved in determination of adult lifespan; lbp-6 is predicted to have lipid binding activity and transporter activity, based on protein domain information.
lipl-5	lipl-5 encodes a lipase; lipl-5 is expressed in the intestine and its expression is negatively regulated in well-fed animals by MXL-3; lipl-5 expression is induced upon bacterial infection.
LLC1.2	LLC1.2 is involved in lipid storage.
msd-2	msd-2 is involved in lipid storage; msd-2 is localized to the cell body and the pseudopodium.
pcyt-1	pcyt-1 encodes a lipid-activated CTP:phosphocholine cytidylyltransferase (CCT), with CCT activity in vitro; recombinant PCYT-1 is most activated by a 1:1 mixture of phosphatidylcholine:oleate vesicles; an inhibitory 21-residue segment (residues 246-266) is critical for specific activation of PCYT-1 by lipids, since deletion or mutation of this segment causes PCYT-1 to be constitutively active wit…

## Sheet: Embryonic development
Table S5. Curation of WTPhe down::WTStv up seesaw genes
EMBRYONIC DEVELOPMENT	WormBase (WS253) overview
asp-1	asp-1 encodes a homolog of cathepsin D aspartic protease; it is transcribed exclusively in intestinal cells of the late embryo and early larvae and is not observed in older larvae or adults; ASP-1 is dispensable for neuronal degeneration.
col-184	col-184 is an ortholog of human SFTPD (surfactant protein D); col-184 is involved in embryo development; col-184 is a structural constituent of cuticle, based on protein domain information.
cpr-1	cpr-1 encodes a cysteine protease of the cathepsin B-like cysteine protease family; cpr-1 appears to be required for embryogenesis; cpr-1 is specifically expressed in the gut of all stages except the embryo and around developing embryos in the gonad; expression of cpr-1 is regulated by three promoter GATA motifs.
F40F12.7	F40F12.7 is an ortholog of human EP300 (E1A binding protein p300); F40F12.7 is involved in body morphogenesis, determination of adult lifespan, embryo development, hermaphrodite genitalia development and nematode larval development; F40F12.7 is predicted to have histone acetyltransferase activity, transcription cofactor activity, and zinc ion binding activity, based on protein domain information.
F42A8.1	F42A8.1 is involved in body morphogenesis, embryo development, the molting cycle and nematode larval development; F42A8.1 is expressed in the head, intestine, and the vulva.
fmi-1	fmi-1 encodes a highly conserved cadherin-like protein with unique domain composition of six EGF and two laminin G domains, a GPS cleavage site and seven-pass transmembrane domain; fmi-1 plays a crucial role in pioneer axon navigation as well as pioneer-mediated follower navigation; FMI-1 is required cell autonomously in pioneer and partially non-cell autonomously in the follower; different domai…
glb-1	glb-1 encodes a globin; glb-1 transcription is uninduced by anoxia, but repressed by DAF-2 signalling in a DAF-16 dependent manner; glb-1 is expressed in distal germline, late embryonic cells that are probably hypodermal precursors, and young adults; glb-1 transcription is lower in L3 larvae than in adults, while in adults it is higher than that of most other globins; glb-1 has no obvious functio…
hsp-16.41	hsp-16.41 encodes a 16-kD heat shock protein (HSP) that is a member of the hsp16/hsp20/alphaB-crystallin (HSP16) family of heat shock proteins; an hsp-16.41 reporter fusion, expressed broadly but strongest in intestine and pharynx, is induced in response to heat shock or other environmental stresses; expression is detectable in somatic tissues in post-gastrulation embryos, all larval stages, and …
hsp-16.48	hsp-16.48 encodes a 16-kD heat shock protein (HSP) that is a member of the hsp16/hsp20/alphaB-crystallin (HSP16) family of heat shock proteins; an hsp-16.48 reporter fusion, expressed broadly but most strongly in body muscle and hypodermis, is induced solely in response to heat shock or other environmental stresses; expression is detectable in somatic tissues in post-gastrulation embryos, all lar…
inos-1	inos-1 encodes the C. elegans myo-inositol-1-phosphate (MIP) synthase ortholog; by homology, the product of inos-1 is predicted to function in de novo inositol biosynthesis by catalyzing the conversion of glucose-6-phosphate to inositol-1-phosphate; loss of inos-1 activity via RNAi has been reported to result in low levels of embryonic lethality, larval lethality, slow growth, uncoordinated locom…
lbp-1	lbp-1 encodes a predicted secreted fatty acid binding protein (FABP) that is similar to the Ascaris suum secreted FABP As-p18; by homology, LBP-1 is predicted to function in sequestering or transporting small hydrophobic molecules such as lipids and steroid hormones; an lbp-1::gfp promoter fusion is expressed in the embryo, beginning at gastrulation, in presumptive hypodermal precursors; lbp-1::g…
lec-9	lec-9 encodes a predicted lectin that affects embryonic viability.
mlc-3	mlc-3 encodes an essential myosin light chain; large-scale RNAi screens indicate that mlc-3 activity is required for both embryonic and postembryonic development, as well as for normal locomotion and egg laying.
pat-10	pat-10 encodes body wall muscle troponin C, the calcium-binding component of the troponin complex of actin thin filaments; PAT-10 is essential for muscle contraction and thus for completion of embryonic morphogenesis and elongation; by homology, PAT-10 likely functions to regulate body wall muscle contraction in response to changes in intracellular calcium; PAT-10 is expressed in body wall muscle…
pes-9	pes-9 encodes a zinc metallopeptidase; pes-9 was originally identified in a promoter trap screen for sequences that direct reporter gene expression in specific cell types during C. elegans development; pes-9 sequences direct expression in a limited number of cells in the early embryo and in putative head and tail hypodermal cells in adults; after some confusion, the pes-9 reporter gene fusion was…
R10H10.3	R10H10.3 is involved in embryo development and spermatogenesis.
ram-2	ram-2 encodes a cuticle collagen that interacts with unc-6 to affect ray cell migration, and interacts with unc-5 and unc-6 to affect embryonic viability; also affects ray morphology in males such that the structural cells and the hypodermis of the rays are swollen in mutants.
spp-5	spp-5 encodes a caenopore, a saposin (B) domain-containing protein that is a member of the saposin-like protein (SAPLIP) superfamily containing mammalian NK-lysin and granulysin and the protozoan amoebapore-like proteins; SPP-5 exhibits pore-forming activity and functions as an effector of innate immunity, demonstrating antimicrobial activity against both Gram-positive and Gram-negative bacteria;…
tba-4	tba-4 encodes a member of the alpha tubulin family that also includes tba-1, tba-2, and tba-3, and affects embryonic viability.

[truncated: 6 more sheets: Mitochondria, Adult lifespan, Heat shock response, Larval development, Unknown function, Carbohydrate metabolism]
