# Supplementary material for: Early experiences mediate distinct adult gene expression and reproductive programs in Caenorhabditis elegans
Source: PLoS Genet. 2018 Feb 15;14(2):e1007219. doi: 10.1371/journal.pgen.1007219 (PMC5831748; doi:10.1371/journal.pgen.1007219)
Supplement: S6 Table — (XLSX) [file pgen.1007219.s017.xlsx]

## Sheet: CSR-1 clusters
Table S6. CSR-1 clustering genes and clustering of CSR-1 targets per chromosome
CSR-1 cluster	CSR-1 target	Non-target	% non-target	Total	Chromosome
cluster_251	51	26	33.7662	77	III
cluster_78	41	21	33.871	62	I
cluster_250	30	14	31.8182	44	III
cluster_263	28	13	31.7073	41	III
cluster_300	28	12	30	40	III
cluster_44	25	11	30.5556	36	I
cluster_30	18	9	33.3333	27	I
cluster_237	18	9	33.3333	27	III
cluster_240	18	9	33.3333	27	III
cluster_412	19	8	29.6296	27	IV
cluster_99	18	8	30.7692	26	I
cluster_38	17	7	29.1667	24	I
cluster_49	18	6	25	24	I
cluster_308	16	8	33.3333	24	III
cluster_3	15	7	31.8182	22	I
cluster_67	15	7	31.8182	22	I
cluster_74	16	6	27.2727	22	I
cluster_117	16	6	27.2727	22	I
cluster_166	15	7	31.8182	22	II
cluster_272	14	7	33.3333	21	III
cluster_295	14	7	33.3333	21	III
cluster_56	14	6	30	20	I
cluster_144	14	6	30	20	II
cluster_167	14	6	30	20	II
cluster_221	14	6	30	20	III
cluster_39	13	6	31.5789	19	I
cluster_161	14	5	26.3158	19	II
cluster_164	13	6	31.5789	19	II
cluster_182	13	6	31.5789	19	II
cluster_234	13	6	31.5789	19	III
cluster_246	13	6	31.5789	19	III
cluster_21	12	6	33.3333	18	I
cluster_95	13	5	27.7778	18	I
cluster_112	12	6	33.3333	18	I
cluster_141	12	6	33.3333	18	II
cluster_172	12	6	33.3333	18	II
cluster_204	13	5	27.7778	18	II
cluster_207	13	5	27.7778	18	II
cluster_254	12	6	33.3333	18	III
cluster_255	12	5	29.4118	17	III
cluster_332	12	5	29.4118	17	IV
cluster_403	12	5	29.4118	17	IV
cluster_452	12	5	29.4118	17	V
cluster_58	11	5	31.25	16	I
cluster_68	11	5	31.25	16	I
cluster_125	11	5	31.25	16	II
cluster_149	11	5	31.25	16	II
cluster_191	11	5	31.25	16	II
cluster_315	11	5	31.25	16	III
cluster_492	12	4	25	16	V
cluster_13	11	4	26.6667	15	I
cluster_27	10	5	33.3333	15	I
cluster_33	10	5	33.3333	15	I
cluster_65	11	4	26.6667	15	I
cluster_135	10	5	33.3333	15	II
cluster_214	10	5	33.3333	15	II
cluster_278	11	4	26.6667	15	III
cluster_289	10	5	33.3333	15	III
cluster_291	10	5	33.3333	15	III
cluster_371	11	4	26.6667	15	IV
cluster_401	11	4	26.6667	15	IV
cluster_51	10	4	28.5714	14	I
cluster_106	10	4	28.5714	14	I
cluster_269	10	4	28.5714	14	III
cluster_270	11	3	21.4286	14	III
cluster_310	10	4	28.5714	14	III
cluster_487	11	3	21.4286	14	V
cluster_14	11	2	15.3846	13	I
cluster_46	9	4	30.7692	13	I
cluster_94	9	4	30.7692	13	I
cluster_105	10	3	23.0769	13	I
cluster_109	9	4	30.7692	13	I
cluster_168	10	3	23.0769	13	II
cluster_186	9	4	30.7692	13	II
cluster_275	9	4	30.7692	13	III
cluster_292	9	4	30.7692	13	III
cluster_372	9	4	30.7692	13	IV
cluster_385	9	4	30.7692	13	IV
cluster_499	9	4	30.7692	13	V
cluster_20	10	2	16.6667	12	I
cluster_25	8	4	33.3333	12	I
cluster_37	9	3	25	12	I
cluster_72	8	4	33.3333	12	I
cluster_84	9	3	25	12	I
cluster_86	8	4	33.3333	12	I
cluster_100	8	4	33.3333	12	I
cluster_120	8	4	33.3333	12	I
cluster_121	9	3	25	12	I
cluster_173	8	4	33.3333	12	II
cluster_176	8	4	33.3333	12	II
cluster_181	8	4	33.3333	12	II
cluster_192	9	3	25	12	II
cluster_200	9	3	25	12	II
cluster_205	8	4	33.3333	12	II
cluster_217	8	4	33.3333	12	III
cluster_238	9	3	25	12	III
cluster_244	10	2	16.6667	12	III
cluster_247	9	3	25	12	III
cluster_273	8	4	33.3333	12	III
cluster_284	8	4	33.3333	12	III
cluster_321	9	3	25	12	III
cluster_325	10	2	16.6667	12	III
cluster_446	8	4	33.3333	12	V
cluster_456	8	4	33.3333	12	V
cluster_462	10	2	16.6667	12	V
cluster_87	9	2	18.1818	11	I
cluster_279	8	3	27.2727	11	III
cluster_384	8	3	27.2727	11	IV
cluster_405	8	3	27.2727	11	IV
cluster_457	9	2	18.1818	11	V
cluster_19	7	3	30	10	I
cluster_54	7	3	30	10	I
cluster_70	7	3	30	10	I
cluster_81	7	3	30	10	I
cluster_89	10	0	0	10	I
cluster_155	7	3	30	10	II
cluster_198	7	3	30	10	II
cluster_236	7	3	30	10	III
cluster_249	8	2	20	10	III
cluster_277	7	3	30	10	III
cluster_286	7	3	30	10	III
cluster_333	7	3	30	10	IV
cluster_359	7	3	30	10	IV
cluster_382	8	2	20	10	IV
cluster_399	7	3	30	10	IV
cluster_417	7	3	30	10	IV
cluster_9	6	3	33.3333	9	I
cluster_11	8	1	11.1111	9	I
cluster_15	6	3	33.3333	9	I
cluster_29	6	3	33.3333	9	I
cluster_35	6	3	33.3333	9	I
cluster_62	6	3	33.3333	9	I
cluster_64	6	3	33.3333	9	I
cluster_71	6	3	33.3333	9	I
cluster_90	6	3	33.3333	9	I
cluster_153	6	3	33.3333	9	II
cluster_202	6	3	33.3333	9	II
cluster_212	6	3	33.3333	9	II
cluster_223	6	3	33.3333	9	III
cluster_224	6	3	33.3333	9	III
cluster_225	6	3	33.3333	9	III
cluster_241	6	3	33.3333	9	III
cluster_271	7	2	22.2222	9	III
cluster_304	6	3	33.3333	9	III
cluster_326	6	3	33.3333	9	III
cluster_327	6	3	33.3333	9	III
cluster_329	6	3	33.3333	9	III
cluster_345	6	3	33.3333	9	IV
cluster_374	8	1	11.1111	9	IV
cluster_376	6	3	33.3333	9	IV
cluster_479	8	1	11.1111	9	V
cluster_502	6	3	33.3333	9	V
cluster_7	7	1	12.5	8	I
cluster_24	6	2	25	8	I
cluster_36	6	2	25	8	I
cluster_41	6	2	25	8	I
cluster_53	6	2	25	8	I
cluster_57	6	2	25	8	I
cluster_103	7	1	12.5	8	I
cluster_111	6	2	25	8	I
cluster_119	6	2	25	8	I
cluster_139	7	1	12.5	8	II
cluster_193	6	2	25	8	II
cluster_226	6	2	25	8	III
cluster_287	6	2	25	8	III
cluster_334	6	2	25	8	IV
cluster_335	6	2	25	8	IV
cluster_337	6	2	25	8	IV
cluster_347	6	2	25	8	IV
cluster_365	6	2	25	8	IV
cluster_369	6	2	25	8	IV
cluster_394	6	2	25	8	IV
cluster_2	6	1	14.2857	7	I
cluster_17	5	2	28.5714	7	I
cluster_31	5	2	28.5714	7	I
cluster_69	5	2	28.5714	7	I
cluster_98	5	2	28.5714	7	I
cluster_113	5	2	28.5714	7	I
cluster_118	5	2	28.5714	7	I
cluster_122	6	1	14.2857	7	II
cluster_142	5	2	28.5714	7	II
cluster_151	6	1	14.2857	7	II
cluster_157	5	2	28.5714	7	II
cluster_163	6	1	14.2857	7	II
cluster_170	5	2	28.5714	7	II
cluster_201	5	2	28.5714	7	II
cluster_213	6	1	14.2857	7	II
cluster_222	5	2	28.5714	7	III
cluster_232	6	1	14.2857	7	III
cluster_248	6	1	14.2857	7	III
cluster_253	7	0	0	7	III
cluster_268	5	2	28.5714	7	III
cluster_283	5	2	28.5714	7	III
cluster_297	5	2	28.5714	7	III
cluster_298	5	2	28.5714	7	III
cluster_328	5	2	28.5714	7	III
cluster_339	5	2	28.5714	7	IV
cluster_368	5	2	28.5714	7	IV
cluster_388	5	2	28.5714	7	IV
cluster_389	6	1	14.2857	7	IV
cluster_419	5	2	28.5714	7	IV
cluster_420	6	1	14.2857	7	IV
cluster_436	6	1	14.2857	7	V
cluster_447	6	1	14.2857	7	V
cluster_464	6	1	14.2857	7	V
cluster_472	6	1	14.2857	7	V
cluster_500	6	1	14.2857	7	V
cluster_16	5	1	16.6667	6	I
cluster_23	4	2	33.3333	6	I
cluster_40	4	2	33.3333	6	I
cluster_60	4	2	33.3333	6	I
cluster_63	5	1	16.6667	6	I
cluster_75	4	2	33.3333	6	I
cluster_83	5	1	16.6667	6	I
cluster_91	4	2	33.3333	6	I
cluster_96	5	1	16.6667	6	I
cluster_101	5	1	16.6667	6	I
cluster_108	5	1	16.6667	6	I
cluster_110	4	2	33.3333	6	I
cluster_115	5	1	16.6667	6	I
cluster_126	5	1	16.6667	6	II
cluster_130	4	2	33.3333	6	II
cluster_131	4	2	33.3333	6	II
cluster_133	4	2	33.3333	6	II
cluster_152	6	0	0	6	II
cluster_160	4	2	33.3333	6	II
cluster_162	4	2	33.3333	6	II
cluster_180	4	2	33.3333	6	II
cluster_183	4	2	33.3333	6	II
cluster_190	4	2	33.3333	6	II
cluster_196	4	2	33.3333	6	II
cluster_208	5	1	16.6667	6	II
cluster_218	4	2	33.3333	6	III
cluster_220	5	1	16.6667	6	III
cluster_227	4	2	33.3333	6	III
cluster_239	4	2	33.3333	6	III
cluster_245	4	2	33.3333	6	III
cluster_252	4	2	33.3333	6	III
cluster_256	4	2	33.3333	6	III
cluster_257	5	1	16.6667	6	III
cluster_259	4	2	33.3333	6	III
cluster_266	5	1	16.6667	6	III
cluster_285	4	2	33.3333	6	III
cluster_290	4	2	33.3333	6	III
cluster_303	4	2	33.3333	6	III
cluster_306	4	2	33.3333	6	III
cluster_312	4	2	33.3333	6	III
cluster_314	4	2	33.3333	6	III
cluster_330	5	1	16.6667	6	III
cluster_341	4	2	33.3333	6	IV
cluster_351	4	2	33.3333	6	IV
cluster_355	6	0	0	6	IV
cluster_357	5	1	16.6667	6	IV
cluster_362	5	1	16.6667	6	IV
cluster_363	4	2	33.3333	6	IV
cluster_366	5	1	16.6667	6	IV
cluster_373	4	2	33.3333	6	IV
cluster_380	6	0	0	6	IV
cluster_381	4	2	33.3333	6	IV
cluster_386	4	2	33.3333	6	IV
cluster_392	4	2	33.3333	6	IV
cluster_406	4	2	33.3333	6	IV
cluster_418	6	0	0	6	IV
cluster_425	4	2	33.3333	6	IV
cluster_428	4	2	33.3333	6	IV
cluster_430	5	1	16.6667	6	V
cluster_431	5	1	16.6667	6	V
cluster_433	4	2	33.3333	6	V
cluster_469	5	1	16.6667	6	V
cluster_477	4	2	33.3333	6	V
cluster_481	4	2	33.3333	6	V
cluster_496	6	0	0	6	V
cluster_498	4	2	33.3333	6	V
cluster_501	5	1	16.6667	6	V
cluster_10	4	1	20	5	I
cluster_22	4	1	20	5	I
cluster_34	4	1	20	5	I
cluster_43	5	0	0	5	I
cluster_45	4	1	20	5	I
cluster_47	5	0	0	5	I
cluster_48	4	1	20	5	I
cluster_73	4	1	20	5	I
cluster_76	4	1	20	5	I
cluster_80	4	1	20	5	I
cluster_88	4	1	20	5	I
cluster_102	4	1	20	5	I
cluster_104	5	0	0	5	I
cluster_107	4	1	20	5	I
cluster_146	5	0	0	5	II
cluster_147	5	0	0	5	II
cluster_150	4	1	20	5	II
cluster_158	5	0	0	5	II
cluster_159	4	1	20	5	II
cluster_177	5	0	0	5	II
cluster_178	4	1	20	5	II
cluster_179	4	1	20	5	II
cluster_189	5	0	0	5	II
cluster_258	5	0	0	5	III
cluster_264	4	1	20	5	III
cluster_288	4	1	20	5	III
cluster_294	4	1	20	5	III
cluster_305	4	1	20	5	III
cluster_307	4	1	20	5	III
cluster_322	4	1	20	5	III
cluster_331	4	1	20	5	IV
cluster_336	5	0	0	5	IV
cluster_396	4	1	20	5	IV
cluster_398	4	1	20	5	IV
cluster_415	4	1	20	5	IV
cluster_416	4	1	20	5	IV
cluster_424	5	0	0	5	IV
cluster_429	4	1	20	5	IV
cluster_434	4	1	20	5	V
cluster_444	4	1	20	5	V
cluster_448	4	1	20	5	V
cluster_453	4	1	20	5	V
cluster_461	4	1	20	5	V
cluster_473	4	1	20	5	V
cluster_505	5	0	0	5	V
cluster_506	5	0	0	5	V
cluster_1	3	1	25	4	I
cluster_5	4	0	0	4	I
cluster_12	3	1	25	4	I
cluster_18	3	1	25	4	I
cluster_28	3	1	25	4	I
cluster_82	4	0	0	4	I
cluster_92	4	0	0	4	I
cluster_93	4	0	0	4	I
cluster_97	3	1	25	4	I
cluster_116	3	1	25	4	I
cluster_124	3	1	25	4	II
cluster_127	4	0	0	4	II
cluster_128	3	1	25	4	II
cluster_129	3	1	25	4	II
cluster_137	3	1	25	4	II
cluster_138	4	0	0	4	II
cluster_140	4	0	0	4	II
cluster_143	3	1	25	4	II
cluster_145	3	1	25	4	II
cluster_154	4	0	0	4	II
cluster_156	3	1	25	4	II
cluster_165	4	0	0	4	II
cluster_171	4	0	0	4	II
cluster_175	4	0	0	4	II
cluster_185	3	1	25	4	II
cluster_187	3	1	25	4	II
cluster_194	3	1	25	4	II
cluster_195	4	0	0	4	II
cluster_197	4	0	0	4	II
cluster_199	3	1	25	4	II
cluster_203	4	0	0	4	II
cluster_206	4	0	0	4	II
cluster_210	3	1	25	4	II
cluster_211	4	0	0	4	II
cluster_216	3	1	25	4	III
cluster_228	3	1	25	4	III
cluster_229	3	1	25	4	III
cluster_231	3	1	25	4	III
cluster_243	4	0	0	4	III
cluster_261	4	0	0	4	III
cluster_274	3	1	25	4	III
cluster_280	3	1	25	4	III
cluster_281	3	1	25	4	III
cluster_282	3	1	25	4	III
cluster_293	4	0	0	4	III
cluster_296	3	1	25	4	III
cluster_309	3	1	25	4	III
cluster_311	4	0	0	4	III
cluster_313	3	1	25	4	III
cluster_317	3	1	25	4	III
cluster_318	4	0	0	4	III
cluster_319	3	1	25	4	III
cluster_320	4	0	0	4	III
cluster_324	4	0	0	4	III
cluster_338	3	1	25	4	IV
cluster_342	3	1	25	4	IV
cluster_343	3	1	25	4	IV
cluster_346	3	1	25	4	IV
cluster_348	3	1	25	4	IV
cluster_354	4	0	0	4	IV
cluster_356	4	0	0	4	IV
cluster_358	4	0	0	4	IV
cluster_360	3	1	25	4	IV
cluster_361	3	1	25	4	IV
cluster_370	3	1	25	4	IV
cluster_375	3	1	25	4	IV
cluster_378	3	1	25	4	IV
cluster_379	3	1	25	4	IV
cluster_383	4	0	0	4	IV
cluster_387	3	1	25	4	IV
cluster_400	4	0	0	4	IV
cluster_404	4	0	0	4	IV
cluster_407	3	1	25	4	IV
cluster_408	4	0	0	4	IV
cluster_409	3	1	25	4	IV
cluster_413	3	1	25	4	IV
cluster_414	3	1	25	4	IV
cluster_421	4	0	0	4	IV
cluster_422	4	0	0	4	IV
cluster_423	4	0	0	4	IV
cluster_437	3	1	25	4	V
cluster_439	3	1	25	4	V
cluster_440	4	0	0	4	V
cluster_441	4	0	0	4	V
cluster_443	3	1	25	4	V
cluster_445	3	1	25	4	V
cluster_449	4	0	0	4	V
cluster_450	3	1	25	4	V
cluster_455	3	1	25	4	V
cluster_459	4	0	0	4	V
cluster_465	3	1	25	4	V
cluster_470	4	0	0	4	V
cluster_476	4	0	0	4	V
cluster_478	3	1	25	4	V
cluster_491	4	0	0	4	V
cluster_493	4	0	0	4	V
cluster_494	3	1	25	4	V
cluster_4	3	0	0	3	I
cluster_6	3	0	0	3	I
cluster_8	3	0	0	3	I
cluster_26	3	0	0	3	I
cluster_32	3	0	0	3	I
cluster_42	3	0	0	3	I
cluster_50	3	0	0	3	I
cluster_52	3	0	0	3	I
cluster_55	3	0	0	3	I
cluster_59	3	0	0	3	I
cluster_61	3	0	0	3	I
cluster_66	3	0	0	3	I
cluster_77	3	0	0	3	I
cluster_79	3	0	0	3	I
cluster_85	3	0	0	3	I
cluster_114	3	0	0	3	I
cluster_123	3	0	0	3	II
cluster_132	3	0	0	3	II
cluster_134	3	0	0	3	II
cluster_136	3	0	0	3	II
cluster_148	3	0	0	3	II
cluster_169	3	0	0	3	II
cluster_174	3	0	0	3	II
cluster_184	3	0	0	3	II
cluster_188	3	0	0	3	II
cluster_209	3	0	0	3	II
cluster_215	3	0	0	3	II
cluster_219	3	0	0	3	III
cluster_230	3	0	0	3	III
cluster_233	3	0	0	3	III
cluster_235	3	0	0	3	III
cluster_242	3	0	0	3	III
cluster_260	3	0	0	3	III
cluster_262	3	0	0	3	III
cluster_265	3	0	0	3	III
cluster_267	3	0	0	3	III
cluster_276	3	0	0	3	III
cluster_299	3	0	0	3	III
cluster_301	3	0	0	3	III
cluster_302	3	0	0	3	III
cluster_316	3	0	0	3	III
cluster_323	3	0	0	3	III
cluster_340	3	0	0	3	IV
cluster_344	3	0	0	3	IV
cluster_349	3	0	0	3	IV
cluster_350	3	0	0	3	IV
cluster_352	3	0	0	3	IV
cluster_353	3	0	0	3	IV
cluster_364	3	0	0	3	IV
cluster_367	3	0	0	3	IV
cluster_377	3	0	0	3	IV
cluster_390	3	0	0	3	IV
cluster_391	3	0	0	3	IV
cluster_393	3	0	0	3	IV
cluster_395	3	0	0	3	IV
cluster_397	3	0	0	3	IV
cluster_402	3	0	0	3	IV
cluster_410	3	0	0	3	IV
cluster_411	3	0	0	3	IV
cluster_426	3	0	0	3	IV
cluster_427	3	0	0	3	IV
cluster_432	3	0	0	3	V
cluster_435	3	0	0	3	V
cluster_438	3	0	0	3	V
cluster_442	3	0	0	3	V
cluster_451	3	0	0	3	V
cluster_454	3	0	0	3	V
cluster_458	3	0	0	3	V
cluster_460	3	0	0	3	V
cluster_463	3	0	0	3	V
cluster_466	3	0	0	3	V
cluster_467	3	0	0	3	V
cluster_468	3	0	0	3	V
cluster_471	3	0	0	3	V
cluster_474	3	0	0	3	V
cluster_475	3	0	0	3	V
cluster_480	3	0	0	3	V
cluster_482	3	0	0	3	V
cluster_483	3	0	0	3	V
cluster_484	3	0	0	3	V
cluster_485	3	0	0	3	V
cluster_486	3	0	0	3	V
cluster_488	3	0	0	3	V
cluster_489	3	0	0	3	V
cluster_490	3	0	0	3	V
cluster_495	3	0	0	3	V
cluster_497	3	0	0	3	V
cluster_503	3	0	0	3	V
cluster_504	3	0	0	3	V
cluster_507	3	0	0	3	X

## Sheet: Cluster classes
Table S6. CSR-1 clustering genes and clustering of CSR-1 targets per chromosome
CSR-1 clustering genes		Non-clustering, CSR-1 targets		Clustering_csr-1 targets		Clustering_non-csr-1 targets
Y74C9A.3		Y48G1C.4		Y74C9A.3		Y74C9A.2
Y74C9A.4		Y48G1C.2		Y74C9A.4		Y48G1C.13
Y74C9A.5		F53G12.5		Y74C9A.5		C53D5.1
Y48G1C.9		F56C11.5		Y48G1C.9		C53D5.5
Y48G1C.1		Y48G1BL.2		Y48G1C.1		Y48G1A.2
Y48G1C.7		Y48G1BL.1		Y48G1C.7		R119.2
Y48G1C.8		Y48G1BM.1		Y48G1C.8		R119.5
F53G12.1		Y65B4BL.3		F53G12.1		Y50C1A.2
F53G12.10		Y65B4BL.2		F53G12.10		C07F11.2
C53D5.4		F56A6.1		C53D5.4		Y48G8AL.14
C53D5.6		F56A6.4		C53D5.6		Y92H12BR.7
Y48G1A.5		Y65B4A.3		Y48G1A.5		Y92H12BR.6
Y48G1A.4		Y65B4A.1		Y48G1A.4		Y92H12BR.4
Y48G1A.3		Y95B8A.11		Y48G1A.3		Y92H12A.2
Y48G1A.6		Y34D9A.10		Y48G1A.6		Y71G12B.11
Y48G1A.1		Y73E7A.2		Y48G1A.1		M01D7.7
R119.1		Y73E7A.6		R119.1		Y37E3.5
R119.7		Y71G12B.1		R119.7		Y37E3.13
R119.3		M01D7.2		R119.3		Y37E3.19
R119.4		Y71G12A.2		R119.4		Y37E3.16
R119.6		Y51F10.4		R119.6		Y39G10AR.11
Y50C1A.1		Y51F10.10		Y50C1A.1		Y39G10AR.32
C07F11.1		Y51F10.2		C07F11.1		F23C8.13
W04C9.4		K07A3.1		W04C9.4		F23C8.7
Y65B4BR.8		Y23H5A.3		Y65B4BR.8		F23C8.8
Y65B4BR.5		Y23H5A.7		Y65B4BR.5		Y74C10AR.2
Y65B4BR.4		F40E3.2		Y65B4BR.4		Y71F9B.6
Y18H1A.2		Y71F9B.10		Y18H1A.2		Y71F9B.8
Y18H1A.3		W10C8.2		Y18H1A.3		Y71F9AL.13
Y18H1A.7		Y71F9AR.3		Y18H1A.7		Y71F9AL.5
Y18H1A.6		K09H9.6		Y18H1A.6		Y71F9AL.4
Y34D9A.1		K09H9.2		Y34D9A.1		Y71F9AL.2
Y34D9A.4		Y44E3A.4		Y34D9A.4		Y54E10BR.7
Y34D9A.3		Y44E3A.6		Y34D9A.3		Y54E10BR.1
Y48G8AL.10		W05F2.3		Y48G8AL.10		Y54E10A.13
Y48G8AL.8		W05F2.6		Y48G8AL.8		Y54E10A.17
Y48G8AL.7		Y47G6A.20		Y48G8AL.7		Y54E10A.4
Y48G8AL.11		Y47G6A.4		Y48G8AL.11		Y54E10A.14
Y48G8AL.6		C32E8.5		Y48G8AL.6		Y54E10A.16
Y48G8AL.5		C32E8.3		Y48G8AL.5		Y44E3B.2
Y48G8AL.1		C32E8.8		Y48G8AL.1		Y47G6A.13
K12C11.2		T20F5.2		K12C11.2		Y47G6A.17
K12C11.1		F28H1.3		K12C11.1		Y47G6A.7
Y92H12BL.1		C41D11.7		Y92H12BL.1		Y47G6A.3
Y92H12BL.4		Y119C1B.4		Y92H12BL.4		Y47G6A.31
Y92H12BM.1		Y119C1B.8		Y92H12BM.1		D1037.5
Y92H12BR.2		D1007.5		Y92H12BR.2		F21A9.2
Y92H12BR.3		F54C1.3		Y92H12BR.3		F21A9.1
Y92H12BR.8		F54C1.2		Y92H12BR.8		T12F5.2
F37F2.2		C30F8.2		F37F2.2		F53F10.1
Y92H12A.5		C10G11.7		Y92H12A.5		T03F1.5
Y92H12A.4		C10G11.5		Y92H12A.4		T03F1.6
Y92H12A.3		F26B1.3		Y92H12A.3		T03F1.11
Y92H12A.1		F26B1.2		Y92H12A.1		T03F1.10
Y71G12B.15		ZC328.4		Y71G12B.15		T21E3.2
Y71G12B.14		F37E3.1		Y71G12B.14		H31G24.1
Y71G12B.13		C55B7.11		Y71G12B.13		E01A2.3
Y71G12B.12		C55B7.1		Y71G12B.12		E01A2.5
Y71G12B.24		T10E9.7		Y71G12B.24		R12E2.13
Y71G12B.10		D2092.2		Y71G12B.10		C18E3.4
Y71G12B.9		T23B3.1		Y71G12B.9		C18E3.3
Y71G12B.8		W02D3.4		Y71G12B.8		C18E3.8
C53H9.2		C37A2.4		C53H9.2		C18E3.1
C53H9.1		T10B11.3		C53H9.1		C43E11.6
M01D7.6		W01A8.1		M01D7.6		C43E11.5
Y37E3.1		C01H6.5		Y37E3.1		C43E11.12
Y37E3.3		C01H6.7		Y37E3.3		C43E11.2
Y37E3.4		F21C3.4		Y37E3.4		ZK973.9
Y37E3.7		F21C3.5		Y37E3.7		ZK973.10
Y37E3.8		C26C6.1		Y37E3.8		C44E4.5
Y37E3.9		C26C6.2		Y37E3.9		C44E4.6
Y37E3.10		T22C1.10		Y37E3.10		B0041.3
Y37E3.11		H05L14.2		Y37E3.11		B0041.5
Y37E3.15		T02E1.3		Y37E3.15		B0041.6
Y37E3.17		T02E1.2		Y37E3.17		T04D1.2
W03F11.6		ZK265.9		W03F11.6		M04F3.3
Y39G10AL.3		ZK265.6		Y39G10AL.3		M04F3.2
Y39G10AR.10		T01H8.5		Y39G10AR.10		M04F3.4
Y39G10AR.12		T01H8.1		Y39G10AR.12		F57C9.6
Y39G10AR.13		F36A2.9		Y39G10AR.13		F57C9.3
Y39G10AR.9		F36A2.13		Y39G10AR.9		F28B3.4
Y39G10AR.21		F29D10.4		Y39G10AR.21		W03G9.8
Y39G10AR.20		T08G11.4		Y39G10AR.20		W03G9.3
Y39G10AR.8		T08G11.1		Y39G10AR.8		Y110A7A.21
Y39G10AR.7		F32H2.1		Y39G10AR.7		Y110A7A.9
Y39G10AR.14		F32H2.3		Y39G10AR.14		Y110A7A.7
Y39G10AR.15		F32H2.4		Y39G10AR.15		Y110A7A.4
Y39G10AR.18		C36F7.2		Y39G10AR.18		Y110A7A.3
Y39G10AR.2		F26E4.1		Y39G10AR.2		Y110A7A.2
F23C8.5		F26E4.4		F23C8.5		F56A3.5
F23C8.6		F52F12.4		F23C8.6		B0261.5
F23C8.9		Y106G6A.2		F23C8.9		B0261.6
F23C8.4		F10G8.3		F23C8.4		B0261.9
Y74C10AL.2		F10G8.6		Y74C10AL.2		B0261.8
Y74C10AR.3		B0379.3		Y74C10AR.3		C01G8.2
Y74C10AR.1		B0379.4		Y74C10AR.1		F48C1.3
Y23H5B.6		Y106G6E.5		Y23H5B.6		F55A12.4
Y23H5B.5		Y106G6E.6		Y23H5B.5		F55A12.2
Y71F9B.16		F45H11.2		Y71F9B.16		F27C1.4
Y71F9B.4		F45H11.3		Y71F9B.4		F27C1.3
Y71F9B.3		Y106G6H.2		Y71F9B.3		M01E11.7
Y71F9B.2		Y106G6H.6		Y71F9B.2		F46F11.3
Y71F9B.7		Y106G6H.7		Y71F9B.7		F46F11.11
Y71F9AL.10		F59C6.4		Y71F9AL.10		F46F11.7
Y71F9AL.12		F59C6.5		Y71F9AL.12		F46F11.8
Y71F9AL.9		B0511.12		Y71F9AL.9		M01A12.4
Y71F9AL.16		C35E7.5		Y71F9AL.16		M01A12.1
Y71F9AL.17		C35E7.1		Y71F9AL.17		F55F8.7
Y71F9AL.18		T27C10.3		Y71F9AL.18		F55F8.1
Y71F9AL.1		Y52B11A.10		Y71F9AL.1		F55F8.8
Y71F9AM.6		W02B9.1		Y71F9AM.6		T19B4.3
Y71F9AM.5		F28D9.1		Y71F9AM.5		F56H1.1
Y71F9AM.4		Y53H1A.1		Y71F9AM.4		B0414.2
Y54E10BL.6		Y53H1A.2		Y54E10BL.6		B0414.1
Y54E10BR.4		H25P06.1		Y54E10BR.4		C32F10.4
Y54E10BR.3		H25P06.2		Y54E10BR.3		C32F10.6
Y54E10BR.5		F15D3.6		Y54E10BR.5		B0207.5
Y54E10BR.6		F15D3.7		Y54E10BR.6		C06A5.11
Y54E10BR.2		C17D12.7		Y54E10BR.2		C06A5.2
Y54E10BR.8		C17D12.1		Y54E10BR.8		C06A5.12
M01B12.3		ZK1151.1		M01B12.3		B0025.5
M01B12.4		Y47H9C.4		M01B12.4		C27A12.4
M01B12.5		Y53C10A.6		M01B12.5		C27A12.5
Y54E10A.9		F58D5.4		Y54E10A.9		T05E7.4
Y54E10A.7		F58D5.1		Y54E10A.7		T05E7.2
Y54E10A.6		R05D7.4		Y54E10A.6		T05E7.1
Y54E10A.5		C15C6.3		Y54E10A.5		T08B2.15
Y54E10A.10		C15C6.4		Y54E10A.10		K04F10.2
Y54E10A.11		H28O16.2		Y54E10A.11		K04F10.1
Y54E10A.12		H28O16.1		Y54E10A.12		T23H2.4
Y54E10A.15		T26E3.4		Y54E10A.15		K06A5.3
Y54E10A.3		T26E3.3		Y54E10A.3		K06A5.2
Y54E10A.2		B0019.2		Y54E10A.2		T10E9.9
Y44E3B.1		Y18D10A.1		Y44E3B.1		F57B10.14
W01B11.3		Y18D10A.5		W01B11.3		F48A9.3
Y47G6A.12		Y18D10A.9		Y47G6A.12		F48A9.2
Y47G6A.28		Y18D10A.11		Y47G6A.28		F48A9.1
Y47G6A.11		F22G12.4		Y47G6A.11		D2092.6
Y47G6A.10		F22G12.5		Y47G6A.10		W02D3.1
Y47G6A.9		W08E3.1		Y47G6A.9		W02D3.12
Y47G6A.8		W08E3.3		Y47G6A.8		C37A2.8
Y47G6A.18		Y40B1A.3		Y47G6A.18		K02F2.5
Y47G6A.6		C01A2.5		Y47G6A.6		K02F2.6
Y47G6A.23		Y87G2A.18		Y47G6A.23		H27M09.4
Y47G6A.29		Y87G2A.1		Y47G6A.29		H27M09.5
Y47G6A.24		Y87G2A.3		Y47G6A.24		T10B11.1
Y47G6A.25		Y87G2A.5		Y47G6A.25		C30F12.1
Y47G6A.2		W04A8.7		Y47G6A.2		W01A8.6
Y47G6A.1		Y71A12B.2		Y47G6A.1		F22D6.1
D1037.4		Y71A12B.9		D1037.4		F22D6.4
D1037.1		Y105E8A.2		D1037.1		K10D3.4
H26D21.2		Y105E8A.3		H26D21.2		R06C7.2
H26D21.1		F39B2.4		H26D21.1		R06C7.3
T12F5.4		C01B12.8		T12F5.4		R06C7.6
T12F5.3		F23F1.5		T12F5.3		F13G3.8
T12F5.5		D1069.3		T12F5.5		F52A8.2
T12F5.1		C03H5.3		T12F5.1		F52A8.3
C32E8.11		C24H12.5		C32E8.11		F52A8.4
F53F10.5		C24H12.4		F53F10.5		D2030.5
F53F10.4		W08F4.8		F53F10.4		D2030.12
F53F10.2		W08F4.3		F53F10.2		D2030.11
T03F1.7		K07E8.7		T03F1.7		D2030.9
T03F1.8		T07D3.7		T03F1.8		D2030.10
T03F1.9		C32B5.10		T03F1.9		F29D11.1
T03F1.3		Y51H7C.15		T03F1.3		F26A3.2
T03F1.2		H17B01.4		T03F1.2		T23G11.6
T03F1.1		F52C6.11		T03F1.1		T23G11.10
T03F1.12		F59H6.11		T03F1.12		T23G11.11
C50F2.3		F07E5.5		C50F2.3		T23G11.1
C50F2.2		C33C12.10		C50F2.2		F27D4.1
T20F5.6		Y59C2A.2		T20F5.6		D2005.6
T20F5.7		F53G2.6		T20F5.7		D2005.2
T21E3.1		F53G2.7		T21E3.1		F30F8.2
H31G24.4		F59H5.1		H31G24.4		F30F8.10
H31G24.3		K02F6.7		H31G24.3		F30F8.5
E01A2.4		F09D1.1		E01A2.4		T22C1.2
E01A2.2		F22E5.17		E01A2.2		T22C1.4
E01A2.6		F29A7.6		E01A2.6		T22C1.5
E01A2.1		F08D12.1		E01A2.1		K04G2.4
R12E2.10		Y110A2AL.14		R12E2.10		K04G2.11
R12E2.11		Y110A2AR.3		R12E2.11		K04G2.12
R12E2.12		Y110A2AR.1		R12E2.12		K04G2.7
R12E2.3		Y25C1A.8		R12E2.3		C09H6.2
R12E2.2		Y25C1A.5		R12E2.2		F52B5.7
R12E2.1		C17F4.5		R12E2.1		C34B7.1
C18E3.7		F14D2.2		C18E3.7		C34B7.3
C18E3.6		F14D2.1		C18E3.6		F16D3.1
C18E3.5		T06D4.1		C18E3.5		F16D3.6
C18E3.2		C16C8.5		C18E3.2		F16D3.7
C18E3.9		W09G10.4		C18E3.9		F02E9.5
C43E11.7		W10G11.20		C43E11.7		F10D11.1
C43E11.8		F54D10.5		C43E11.8		K02B12.1
C43E11.4		Y14H12B.2		C43E11.4		F43G9.13
C43E11.3		Y14H12B.1		C43E11.3		F43G9.2
C43E11.9		K07D4.3		C43E11.9		F43G9.21
C43E11.10		C16A11.2		C43E11.10		F43G9.8
ZK973.3		C01F1.6		ZK973.3		F43G9.6
ZK973.2		B0286.4		ZK973.2		F43G9.11
ZK973.11		B0304.2		ZK973.11		F39H2.1
ZK973.1		F41C3.4		ZK973.1		F39H2.4
T21E12.4		C27D9.1		T21E12.4		K07A12.8
C41D11.3		F26G1.1		C41D11.3		K07A12.6
C41D11.4		C33F10.2		C41D11.4		K07A12.5
C41D11.2		F11G11.7		C41D11.2		C36B1.1
D1007.7		F11G11.5		D1007.7		C36B1.13
D1007.16		R05F9.6		D1007.16		C36B1.6
D1007.8		ZK546.5		D1007.8		C36B1.9
C44E4.1		C27A2.1		C44E4.1		C36B1.10
C44E4.4		EEED8.3		C44E4.4		DY3.3
C44E4.3		C18A3.5		C44E4.3		DY3.4
Y119C1A.1		C18A3.3		Y119C1A.1		DY3.5
B0041.4		C18A3.2		B0041.4		DY3.6
B0041.8		F55C12.5		B0041.8		F36A2.3
B0041.2		R12C12.6		B0041.2		T06D10.1
B0041.7		R12C12.2		B0041.7		ZK858.2
T04D1.3		R12C12.8		T04D1.3		ZK858.8
T04D1.4		H12I13.4		T04D1.4		ZK858.5
W09C3.4		F21H12.4		W09C3.4		C45G3.3
C10H11.8		C30B5.4		C10H11.8		F26H9.8
C10H11.9		C30B5.1		C10H11.9		C12C8.1
C10H11.1		F13H8.2		C10H11.1		C12C8.2
C10H11.10		C32D5.3		C10H11.10		C17E4.10
M04F3.1		C32D5.5		M04F3.1		F46A9.1
M04F3.5		T28D9.4		M04F3.5		F46A9.2
F54D7.2		C56E6.3		F54D7.2		F46A9.3
F57C9.7		C56E6.1		F57C9.7		F30A10.8
F57C9.5		F18C5.3		F57C9.5		C41G7.9
F57C9.4		F18C5.2		F57C9.4		K07A1.13
F57C9.2		C18H9.3		F57C9.2		C03D6.1
F57C9.1		C18H9.7		F57C9.1		C04F12.1
F28B3.8		T13C2.6		F28B3.8		C04F12.3
F28B3.5		C04A2.3		F28B3.5		C16C2.2
F28B3.9		C04A2.7		F28B3.9		C16C2.1
F28B3.1		F22D3.2		F28B3.1		T24D1.4
F28B3.10		F10E7.11		F28B3.10		T23D8.2
F28B3.6		T07F8.4		F28B3.6		T23D8.5
F28B3.7		T07F8.3		F28B3.7		T23D8.6
W03G9.2		C27H5.3		W03G9.2		F16C3.1
W03G9.4		E04F6.5		W03G9.4		F16C3.2
Y110A7A.13		E04F6.11		Y110A7A.13		F16C3.3
Y110A7A.14		F32A5.1		Y110A7A.14		F16C3.4
Y110A7A.11		F43E2.8		Y110A7A.11		C25A1.2
Y110A7A.10		F43E2.4		Y110A7A.10		ZC434.3
Y110A7A.15		F43E2.7		Y110A7A.15		F25D7.3
Y110A7A.16		F43E2.2		Y110A7A.16		Y106G6H.13
Y110A7A.17		C07D10.2		Y110A7A.17		Y106G6H.16
Y110A7A.8		Y9D1A.1		Y110A7A.8		F29C6.1
Y110A7A.6		Y9D1A.2		Y110A7A.6		T22A3.2
Y110A7A.5		D1022.7		Y110A7A.5		T22A3.4
Y110A7A.18		D1022.1		Y110A7A.18		T22A3.12
Y110A7A.19		ZK1290.4		Y110A7A.19		T22A3.6
Y110A7A.1		R07G3.3		Y110A7A.1		T22A3.8
F56A3.4		T05A6.2		F56A3.4		C43H8.2
F56A3.3		T05C12.6		F56A3.3		B0511.5
F56A3.2		T05C12.7		F56A3.2		C34B2.1
F56A3.1		F35C11.5		F56A3.1		C34B2.11
B0261.4		C26D10.1		B0261.4		C34B2.9
B0261.1		C26D10.2		B0261.1		B0205.10
B0261.7		F14E5.2		B0261.7		B0205.12
C01G8.1		F22B5.2		C01G8.1		C35E7.9
C01G8.3		M05D6.6		C01G8.3		Y52B11A.1
C01G8.4		T13H5.7		C01G8.4		Y47H9C.12
C01G8.5		T13H5.4		C01G8.5		Y47H9C.9
C01G8.6		T13H5.5		C01G8.6		Y47H9C.10
C01G8.9		T01B7.3		C01G8.9		K11D2.1
F48C1.5		T01B7.5		F48C1.5		T27F6.8
F48C1.6		T01B7.6		F48C1.6		K11D2.2
F48C1.2		K08F8.6		F48C1.2		K11D2.4
F55A12.5		C18E9.6		F55A12.5		W02A11.3
F55A12.8		C18E9.11		F55A12.8		Y18D10A.25
F55A12.3		F44G4.1		F55A12.3		C47B2.8
F55A12.10		F44G4.4		F55A12.10		C47B2.7
C24A11.8		ZK1067.2		C24A11.8		C47B2.9
C24A11.9		ZK1067.3		C24A11.9		CC4.2
C30H7.2		T26C5.3		C30H7.2		M01E5.1
F27C1.6		M176.2		F27C1.6		M01E5.2
F27C1.7		M176.3		F27C1.7		Y48G10A.6
F27C1.2		AH6.5		F27C1.2		Y48G10A.3
T05E8.3		F35H8.5		T05E8.3		W09C5.4
C09D4.4		ZK1320.12		C09D4.4		W09C5.5
C09D4.5		ZK1320.9		C09D4.5		W09C5.11
F59A3.3		F52H3.2		F59A3.3		W09C5.6
F59A3.4		F52H3.4		F59A3.4		W09C5.8
F59A3.5		R05H5.3		F59A3.5		W09C5.12
F59A3.6		ZK970.4		F59A3.6		Y6B3B.4
F59A3.2		C07E3.2		F59A3.2		Y37H9A.2
M01A10.3		C07E3.1		M01A10.3		Y63D3A.7
M01A10.1		ZK673.2		M01A10.1		Y105E8A.8
M01E11.4		C14A4.10		M01E11.4		Y105E8A.28
M01E11.5		C14A4.11		M01E11.5		Y105E8A.26
M01E11.3		M28.5		M01E11.3		Y105E8B.11
M01E11.6		D2089.1		M01E11.6		Y105E8B.1
M01E11.2		C09G5.2		M01E11.2		Y105E8B.7
M01E11.1		R03D7.1		M01E11.1		Y105E8B.6
F46F11.4		R03D7.4		F46F11.4		Y54E5A.7
F46F11.5		R03D7.7		F46F11.5		Y54E5A.8
F46F11.9		F33A8.1		F46F11.9		K05C4.3
F46F11.6		F33A8.3		F46F11.6		F39B2.9
F46F11.2		F33A8.4		F46F11.2		K11B4.2
F46F11.10		C09H10.10		F46F11.10		Y54E5B.1
F46F11.1		C09H10.3		F46F11.1		F32A7.3
F55F8.2		F40F8.9		F55F8.2		F32A7.8
F55F8.3		F40F8.1		F55F8.3		F33H2.7
F55F8.4		F40F8.11		F55F8.4		F33H2.8
F55F8.5		T05B9.1		F55F8.5		F31C3.1
F55F8.6		VW02B12L.3		F55F8.6		C23H3.7
F55F8.9		VW02B12L.4		F55F8.9		T25D3.3
T19B4.5		F13D12.5		T19B4.5		Y43H11AL.2
T19B4.4		F13D12.4		T19B4.4		B0432.5
T19B4.7		F13D12.7		T19B4.7		B0432.14
T19B4.2		F43G6.9		T19B4.2		B0432.8
F56H1.4		F43G6.1		F56H1.4		B0432.9
F56H1.6		Y6D1A.1		F56H1.6		W07E6.5
F56H1.5		K12D12.5		F56H1.5		W09B6.4
F56H1.7		K12D12.2		F56H1.7		F56D12.1
B0414.3		K12D12.1		B0414.3		Y51H7C.9
B0414.5		ZK930.1		B0414.5		Y51H7C.10
B0414.6		Y17G7A.1		B0414.6		F54A3.4
B0414.7		Y17G7B.15		B0414.7		F54A3.5
B0414.8		Y17G7B.18		B0414.8		Y49F6B.3
C32F10.2		Y57A10A.18		C32F10.2		Y49F6B.10
C32F10.5		Y57A10A.19		C32F10.5		Y52E8A.3
C32F10.8		Y57A10A.25		C32F10.8		Y52E8A.4
C32F10.1		Y57A10A.27		C32F10.1		Y52E8A.5
F33D11.9		Y57A10A.28		F33D11.9		Y52E8A.6
F33D11.12		Y57A10A.31		F33D11.12		Y52E8A.1
F33D11.10		C50E10.4		F33D11.10		W06B4.2
F33D11.11		F15A4.11		F33D11.11		F41C3.8
C34G6.5		Y38E10A.6		C34G6.5		ZK546.19
C34G6.7		Y46G5A.12		C34G6.7		Y38A8.1
C34G6.1		Y46G5A.17		C34G6.1		T27F7.2
B0207.6		Y46G5A.18		B0207.6		T27F7.12
B0207.4		Y46G5A.31		B0207.4		T27F7.4
C06A5.6		F58G1.1		C06A5.6		F59A6.11
C06A5.3		Y38F1A.10		C06A5.3		F33G12.7
C06A5.7		F18A11.1		C06A5.7		F33G12.6
C06A5.8		Y81G3A.3		C06A5.8		C04G6.5
C06A5.9		F29C12.3		C06A5.9		F09E5.4
C06A5.1		F29C12.4		C06A5.1		F09E5.11
B0025.2		F32A11.2		B0025.2		F09E5.16
B0025.4		F32A11.1		B0025.4		F09E5.12
B0025.1		F15D4.1		B0025.1		EEED8.6
C27A12.3		F15D4.2		C27A12.3		EEED8.8
C27A12.2		Y48E1B.12		C27A12.2		F07F6.7
C27A12.6		Y48E1A.1		C27A12.6		F59E12.6
C27A12.7		Y54G11A.8		C27A12.7		F59E12.8
C27A12.8		Y54G11A.9		C27A12.8		F59E12.3
C27A12.10		K04B12.3		C27A12.10		F59E12.12
C27A12.9		C13B4.2		C27A12.9		C25H3.12
ZK484.3		K10H10.1		ZK484.3		C25H3.5
ZK484.4		F57C2.2		ZK484.4		ZK1248.2
T27A3.6		F57C2.1		T27A3.6		F21H12.7
T27A3.7		F57C2.6		T27A3.7		C29H12.3
T27A3.2		C04H5.6		T27A3.2		C29H12.6
T09B4.9		C38C6.2		T09B4.9		C32D5.12
T09B4.10		Y54E2A.2		T09B4.10		K10B2.3
T09B4.2		Y54E2A.3		T09B4.2		K10B2.2
T09B4.1		Y54E2A.8		T09B4.1		T28D9.11
T05E7.3		Y54E2A.11		T05E7.3		C56C10.9
T05E7.5		Y54E2A.12		T05E7.5		C56C10.11
T08B2.7		W01D2.5		T08B2.7		C44B7.11
T08B2.8		Y53F4B.3		T08B2.8		C15F1.3
T08B2.9		Y53F4B.4		T08B2.9		C15F1.5
T08B2.5		Y53F4B.9		T08B2.5		C52E12.6
C48E7.11		Y53F4B.13		C48E7.11		ZK1127.13
C48E7.3		Y53F4B.15		C48E7.3		ZK1127.10
C48E7.2		Y53F4B.21		C48E7.2		ZK1127.2
K04F10.4		Y53F4B.22		K04F10.4		ZK1127.1
K04F10.6		Y46E12BL.3		K04F10.6		F10E7.7
K04F10.3		Y46E12BL.2		K04F10.3		F10E7.9
K04F10.7		Y50D7A.8		K04F10.7		C30G12.1
ZC308.4		W07B3.2		ZC308.4		R07G3.8
ZC308.1		Y55B1BM.1		ZC308.1		R153.1
T23H2.3		Y55B1BR.2		T23H2.3		F18A1.1
T23H2.1		F42G9.6		T23H2.1		B0495.4
T23H2.5		F42G9.1		T23H2.5		B0495.6
K06A5.4		B0412.3		K06A5.4		B0495.7
K06A5.6		Y82E9BR.14		K06A5.6		T09A5.7
K06A5.7		Y82E9BR.3		K06A5.7		T01H3.5
K06A5.1		Y82E9BR.2		K06A5.1		ZK675.3
C55B7.9		Y48G9A.8		C55B7.9		ZK675.4
C55B7.5		Y54F10BM.10		C55B7.5		ZK669.1
C55B7.4		Y54F10BM.2		C55B7.4		ZK669.2
T10E9.2		Y54F10BM.14		T10E9.2		ZK669.3
T10E9.1		H04J21.3		T10E9.1		C08B11.4
F57B10.8		H14E04.2		F57B10.8		C08B11.8
F57B10.9		E02H9.3		F57B10.9		T05H10.3
F57B10.10		Y54F10AL.2		F57B10.10		T05H10.8
F57B10.7		Y54F10AL.1		F57B10.7		K02C4.2
F57B10.6		Y71H2B.10		F57B10.6		K02C4.5
F57B10.5		Y71H2AM.9		F57B10.5		F10B5.3
F57B10.11		Y71H2AM.11		F57B10.11		F10B5.4
F57B10.12		Y71H2AM.7		F57B10.12		F10B5.9
F57B10.4		Y71H2AM.23		F57B10.4		K01C8.7
F57B10.3		Y71H2AM.1		F57B10.3		K01C8.8
F57B10.1		F56F11.4		F57B10.1		F54C9.3
D2092.5		H05C05.1		D2092.5		F54C9.4
W02D3.8		H05C05.2		W02D3.8		F54C9.7
W02D3.2		Y55D5A.5		W02D3.2		F54C9.11
W02D3.9		H06I04.3		W02D3.9		F28C6.5
W02D3.10		H09G03.1		W02D3.10		F28C6.4
W02D3.11		Y53G8AL.2		W02D3.11		D2085.2
F08B6.2		T24A11.1		F08B6.2		C34C6.9
C37A2.7		R13G10.1		C37A2.7		C34C6.3
C37A2.2		C36E8.1		C37A2.2		C34C6.10
E02D9.1		C03C10.1		E02D9.1		T21B10.6
K02F2.4		C03C10.3		K02F2.4		C18E9.1
K02F2.3		T23F11.1		K02F2.3		C18E9.10
K02F2.2		B0393.2		K02F2.2		C18E9.2
K02F2.1		B0393.3		K02F2.1		T24H10.5
H27M09.3		C35D10.16		H27M09.3		T23G7.2
H27M09.2		C35D10.1		H27M09.2		C01G6.7
H27M09.1		F26F4.5		H27M09.1		C01G6.9
T21G5.3		F26F4.7		T21G5.3		D2013.1
C48B6.6		F26F4.13		C48B6.6		D2013.10
C48B6.3		F54D8.3		C48B6.3		F42A8.1
C48B6.2		F54D8.6		C48B6.2		F42A8.2
T10B11.6		D1044.6		T10B11.6		E02H1.7
T10B11.7		F09F7.4		T10B11.7		T15H9.6
T10B11.8		F09F7.3		T10B11.8		T15H9.5
C30F12.2		F54E7.3		C30F12.2		T15H9.4
H06O01.2		R12B2.4		H06O01.2		T15H9.3
H06O01.1		C18F10.7		H06O01.1		ZK1307.7
F15C11.2		F47D12.4		F15C11.2		Y53C12A.10
W01A8.4		F47D12.9		W01A8.4		Y53C12A.2
W01A8.5		Y40D12A.1		W01A8.5		C08H9.16
F22D6.2		C13B9.3		F22D6.2		C05C10.4
F22D6.3		F37A4.8		F22D6.3		C05C10.7
F22D6.6		R13F6.10		F22D6.6		R53.3
K10D3.3		K04C2.3		K10D3.3		R53.5
H37N21.1		K04C2.4		H37N21.1		ZK945.1
K07G5.6		K04C2.2		K07G5.6		T09F3.4
K07G5.1		T07E3.5		K07G5.1		E04D5.5
K07G5.2		F11H8.1		K07G5.2		R166.3
C01H6.9		F11H8.4		C01H6.9		C06A1.6
R06C7.1		R01H2.3		R06C7.1		C06A1.7
R06C7.4		R01H2.6		R06C7.4		C06A1.2
R06C7.5		ZK418.4		R06C7.5		C06A1.3
R06C7.7		ZK418.5		R06C7.7		R06F6.11
R06C7.8		ZK418.8		R06C7.8		R06F6.6
F13G3.4		ZK418.9		F13G3.4		R06F6.7
F13G3.5		B0280.5		F13G3.5		F59E10.3
F13G3.6		B0280.9		F13G3.6		F44F4.1
F13G3.7		B0280.3		F13G3.7		C09H10.8
F13G3.11		R13A5.8		F13G3.11		C47G2.4
F13G3.9		R13A5.12		F13G3.9		C47G2.8
F13G3.10		R13A5.1		F13G3.10		W02B12.4
F52A8.1		ZK783.2		F52A8.1		W02B12.7
F52A8.6		ZK783.4		F52A8.6		W02B12.15
F52A8.5		C03B8.4		F52A8.5		B0334.15
F07A5.1		ZK112.2		F07A5.1		Y62F5A.9
ZK524.3		ZK688.8		ZK524.3		F54D5.17
ZK524.4		C14B9.8		ZK524.4		F54D5.15
T28F4.1		F09G8.3		T28F4.1		F54D5.1
T25G3.1		ZC262.7		T25G3.1		F07A11.1
T25G3.2		R05D3.7		T25G3.2		ZK20.2
T25G3.3		R05D3.4		T25G3.3		ZK20.1
T25G3.4		R05D3.2		T25G3.4		ZK20.6
D2030.1		R05D3.11		D2030.1		Y17G7B.1
D2030.2		ZK1236.1		D2030.2		Y17G7B.23
D2030.3		B0303.9		D2030.3		Y17G7B.6
D2030.4		F54F2.5		D2030.4		Y17G7B.8
D2030.6		ZK643.5		D2030.6		Y17G7B.13
D2030.7		ZK643.2		D2030.7		Y57A10A.3
D2030.8		F02A9.4		D2030.8		Y57A10A.4
F29D11.2		F02A9.6		F29D11.2		Y57A10A.11
F26A3.1		ZK507.6		F26A3.1		Y57A10A.14
F26A3.8		ZK512.5		F26A3.8		Y48C3A.11
F26A3.3		ZK512.2		F26A3.3		Y48C3A.12
F26A3.7		T23G5.1		F26A3.7		Y48C3A.18
T24B1.1		T23G5.2		T24B1.1		Y48E1C.3
T23G11.7		F54C8.2		T23G11.7		E01G4.3
T23G11.5		ZK1098.10		T23G11.5		Y48E1B.1
T23G11.4		F40F12.5		T23G11.4		Y51H1A.5
T23G11.3		K03H1.7		T23G11.3		K09E4.1
T23G11.2		K03H1.2		T23G11.2		W03H9.2
F27D4.2		R10E12.1		F27D4.2		W03H9.1
F27D4.7		T16G12.5		F27D4.7		Y54G11A.1
F27D4.4		T16G12.6		F27D4.4		R06A4.10
F27D4.5		ZK1128.8		F27D4.5		R06A4.6
H15N14.2		T20G5.1		H15N14.2		F26H11.8
H15N14.1		T20G5.9		H15N14.1		F26H11.6
VH15N14R.1		R01H10.7		VH15N14R.1		F26H11.5
D2005.1		R01H10.8		D2005.1		F54C4.4
D2005.4		T07A5.2		D2005.4		F40G9.17
D2005.5		T07C4.10		D2005.5		W10C4.1
F30F8.1		T07C4.11		F30F8.1		Y50D7A.6
F30F8.3		T07C4.8		F30F8.3		Y50D7A.5
F30F8.9		T07C4.3		F30F8.9		F30H5.2
F30F8.8		T07C4.1		F30F8.8		F30H5.5
R11A5.1		M03C11.3		R11A5.1		T19C3.7
R11A5.2		D2045.1		R11A5.2		Y6D11A.1
F20G4.2		D2045.6		F20G4.2		T24C4.2
F20G4.1		Y45F3A.2		F20G4.1		T24C4.3
F20G4.3		Y39A1A.23		F20G4.3		T24C4.4
T22C1.1		Y39A1C.2		T22C1.1		T24C4.8
T22C1.3		Y39A1C.3		T22C1.3		F23H11.5
T22C1.6		C44B9.4		T22C1.6		BE0003N10.3
C54G4.8		C44B9.5		C54G4.8		Y92C3B.1
C54G4.9		Y48A6B.3		C54G4.9		Y71D11A.1
K04G2.1		Y48A6B.5		K04G2.1		Y92C3A.3
K04G2.2		Y48A6B.13		K04G2.2		Y119D3B.13
K04G2.3		Y48A6B.11		K04G2.3		M01G5.6
K04G2.5		W09D6.6		K04G2.5		M01G5.5
K04G2.6		Y48A6C.4		K04G2.6		Y67D2.5
K04G2.8		Y47D3A.29		K04G2.8		Y22D7AL.8
F18C12.2		Y47D3A.4		F18C12.2		Y22D7AL.6
F18C12.3		Y47D3A.6		F18C12.3		Y22D7AL.9
C09H6.1		Y47D3B.9		C09H6.1		Y39A3CR.6
C09H6.3		Y66D12A.23		C09H6.3		Y39A3CR.5
T01G9.2		Y41C4A.9		T01G9.2		F53A3.1
T01G9.6		Y41C4A.10		T01G9.6		F53A3.7
T01G9.4		Y56A3A.11		T01G9.4		Y48G9A.12
T01G9.5		Y75B8A.7		T01G9.5		H14E04.1
F52B5.1		Y75B8A.8		F52B5.1		Y71H2B.4
F52B5.2		Y75B8A.13		F52B5.2		Y71H2AM.6
F52B5.3		Y75B8A.14		F52B5.3		Y53G8AR.1
F52B5.5		Y75B8A.18		F52B5.5		F45H7.2
F52B5.6		Y75B8A.30		F52B5.6		F45H7.4
C34B7.4		Y49E10.19		C34B7.4		F45H7.6
C34B7.2		Y49E10.20		C34B7.2		C56G7.3
F16D3.2		Y37D8A.1		F16D3.2		C56G7.2
F16D3.4		Y37D8A.21		F16D3.4		M01F1.5
T19A6.1		Y37D8A.22		T19A6.1		C54C6.1
T19A6.2		F14F7.5		T19A6.2		M01F1.7
T19A6.3		Y39E4B.7		T19A6.3		C46F11.1
F02E9.7		T03F6.3		F02E9.7		C46F11.6
F02E9.4		T03F6.2		F02E9.4		T27D1.3
F02E9.10		F45G2.3		F02E9.10		C14B1.3
F02E9.9		F45G2.8		F02E9.9		C14B1.7
D1081.9		Y76A2B.5		D1081.9		C14B1.12
D1081.7		Y76A2B.6		D1081.7		F34D10.9
D1081.8		ZK520.4		D1081.8		F34D10.8
K02B12.3		W06F12.1		K02B12.3		F34D10.3
K02B12.5		F29C4.6		K02B12.5		C36A4.6
K02B12.7		F29C4.7		K02B12.7		F13B10.1
K02B12.8		Y38C1AA.3		K02B12.8		ZK1058.3
R05D11.3		Y38C1AA.2		R05D11.3		T02C12.5
R05D11.5		R02D3.7		R05D11.5		T02C12.1
R05D11.9		T21D12.3		R05D11.9		C30D11.1
R05D11.6		Y66H1A.2		R05D11.6		C16C10.12
R05D11.4		W03G1.6		R05D11.4		C16C10.9
R05D11.7		F56A11.1		R05D11.7		C01G12.16
R05D11.8		K11H12.2		R05D11.8		C16C10.5
F43G9.1		F56B3.8		F43G9.1		C16C10.13
F43G9.4		Y55F3BR.8		F43G9.4		R74.2
F43G9.3		Y55F3BR.1		F43G9.3		R74.10
F43G9.5		F38A1.8		F43G9.5		F43C1.1
F43G9.9		Y77E11A.6		F43G9.9		R10E4.1
F43G9.10		Y77E11A.7		F43G9.10		R10E4.2
F43G9.12		Y77E11A.11		F43G9.12		R10E4.3
VF39H2L.1		Y77E11A.13		VF39H2L.1		R07E5.13
F39H2.2		Y77E11A.1		F39H2.2		C28A5.6
F39H2.5		Y41D4B.21		F39H2.5		F56F3.5
F39H2.3		Y41D4B.4		F39H2.3		F56F3.6
K07A12.1		K08D12.1		K07A12.1		M88.3
K07A12.2		K08D12.3		K07A12.2		M88.4
K07A12.4		Y41D4A.5		K07A12.4		M88.6
K07A12.7		Y41D4A.4		K07A12.7		F35G12.5
K07A12.3		F55A8.2		K07A12.3		F35G12.7
F39H11.5		Y71G10AL.1		F39H11.5		F35G12.6
F39H11.1		T04C4.1		F39H11.1		T04A8.16
F39H11.2		Y38F2AR.7		F39H11.2		T04A8.13
F39H11.3		Y38F2AR.6		F39H11.3		T04A8.18
C36B1.4		Y94H6A.9		C36B1.4		C38D4.1
C36B1.3		Y54G2A.2		C36B1.3		C35D10.8
C36B1.14		Y54G2A.18		C36B1.14		C35D10.5
C36B1.5		Y54G2A.31		C36B1.5		F26F4.2
C36B1.7		Y54G2A.23		C36B1.7		F26F4.9
C36B1.8		Y54G2A.26		C36B1.8		C26E6.2
C36B1.12		Y67D8C.5		C36B1.12		C26E6.1
C36B1.11		Y67D8C.3		C36B1.11		C27F2.2
DY3.8		Y67D8C.10		DY3.8		C27F2.6
DY3.1		W08E12.7		DY3.1		C27F2.1
DY3.2		F42A6.7		DY3.2		R144.13
DY3.7		C04C3.3		DY3.7		R144.19
F36A2.2		CC8.2		F36A2.2		R144.1
F36A2.1		Y37E11AM.3		F36A2.1		C45G9.6
F36F2.4		Y37E11AM.1		F36F2.4		C45G9.13
F36F2.6		Y37E11AR.2		F36F2.6		C45G9.14
F36F2.3		M02B7.5		F36F2.3		C45G9.7
W06D4.4		F35F11.1		W06D4.4		F21H11.3
W06D4.5		W03D2.4		W06D4.5		K10D2.4
W06D4.6		C35B1.2		W06D4.6		K10D2.8
T06D10.2		C35B1.1		T06D10.2		K10D2.7
W10D5.3		K08D10.4		W10D5.3		ZC155.5
W10D5.2		K08D10.3		W10D5.2		ZC155.2
ZK858.1		F36A4.7		ZK858.1		C34E10.7
ZK858.3		F15E6.1		ZK858.3		C34E10.9
ZK858.4		Y24D9A.1		ZK858.4		ZC395.5
ZK858.7		M01H9.3		ZK858.7		ZC395.4
ZK858.6		ZK180.3		ZK858.6		ZC395.11
F25H5.6		ZK180.4		F25H5.6		T15B12.1
F25H5.5		F29B9.6		F25H5.5		T15B12.2
F25H5.4		E04A4.4		F25H5.4		F52C9.5
F25H5.3		E04A4.5		F25H5.3		F52C9.1
C45G3.1		Y17G9B.5		C45G3.1		ZK121.2
C45G3.5		Y17G9B.9		C45G3.5		ZK121.1
VF36H2L.1		Y17G9B.3		VF36H2L.1		Y32H12A.9
F36H2.1		C24D10.6		F36H2.1		Y32H12A.1
F36H2.2		C24D10.4		F36H2.2		Y32H12A.3
F14B4.2		W03F8.4		F14B4.2		W03A5.2
F14B4.3		W03F8.3		F14B4.3		W03A5.1
F26H9.1		Y59E9AL.7		F26H9.1		W03A5.3
F26H9.2		Y59E9AL.4		F26H9.2		W03A5.7
F26H9.4		F36H12.2		F26H9.4		W03A5.6
F26H9.6		T11F8.3		F26H9.6		F48E8.8
F26H9.7		C55C3.5		F26H9.7		R02F2.2
F26H9.5		H35B03.2		F26H9.5		R02F2.8
C12C8.3		C31H1.8		C12C8.3		F54E7.7
F16A11.3		C06E7.3		F16A11.3		B0336.13
F16A11.2		C06E7.1		F16A11.2		B0336.8
F16A11.1		K08B4.1		F16A11.1		B0336.4
C17E4.3		M03D4.1		C17E4.3		B0336.11
C17E4.4		C11D2.7		C17E4.4		B0336.12
C17E4.11		C11D2.4		C17E4.11		R12B2.6
C17E4.5		Y73B6BL.18		C17E4.5		W04D12.1
C17E4.6		Y73B6BL.33		C17E4.6		F01F1.10
C17E4.9		C01G5.6		C17E4.9		F01F1.3
F46A9.6		C01G5.2		F46A9.6		F01F1.13
F46A9.4		C01G5.8		F46A9.4		C28H8.11
F30A10.5		C43G2.1		F30A10.5		C28H8.2
F30A10.6		F15B10.1		F30A10.6		F25B5.6
F30A10.3		F15B10.2		F30A10.3		Y42G9A.3
F30A10.9		C01B10.9		F30A10.9		Y42G9A.2
F30A10.10		C01B10.8		F30A10.10		C56G2.9
C41G7.1		C05B10.1		C41G7.1		C56G2.3
C41G7.2		T05A12.3		C41G7.2		C56G2.15
C41G7.3		ZK381.4		C41G7.3		C16A3.9
C41G7.4		ZK381.1		C41G7.4		C16A3.10
F42H11.2		Y43B11AR.4		F42H11.2		C05D11.4
K07A1.17		ZC477.5		K07A1.17		C05D11.5
K07A1.1		ZC477.3		K07A1.1		C05D11.6
K07A1.2		C42D4.8		K07A1.2		C05D11.8
K07A1.8		D2024.5		K07A1.8		C05D11.13
K07A1.9		D2024.6		K07A1.9		T26A5.1
K07A1.10		F42C5.8		K07A1.10		F23F12.9
K07A1.11		T12B3.4		K07A1.11		F23F12.8
K07A1.12		C48A7.2		K07A1.12		C09E7.6
T05F1.1		F45E4.2		T05F1.1		Y102E9.5
T05F1.2		F45E4.10		T05F1.2		F57B9.1
T05F1.3		F33D4.5		T05F1.3		F31E3.12
T05F1.6		F33D4.7		T05F1.6		F37C12.15
T05F1.4		C50F7.4		T05F1.4		F37C12.16
C03D6.6		C46A5.5		C03D6.6		F37C12.17
C03D6.5		C46A5.6		C03D6.5		F37C12.4
C03D6.4		C06A6.2		C03D6.4		R151.5
C03D6.3		C18F3.2		C03D6.3		R151.1
C03D6.8		T09A12.4		C03D6.8		R151.4
C04F12.4		D2096.4		C04F12.4		B0361.9
C04F12.10		D2096.12		C04F12.10		F56C9.5
C16C2.4		M116.5		C16C2.4		F08F8.3
C16C2.3		T26A8.4		C16C2.3		F08F8.6
K02A11.1		T01B11.3		K02A11.1		F08F8.5
F26E4.10		F42A9.6		F26E4.10		F08F8.1
F26E4.8		F42A9.2		F26E4.8		T20B12.5
F26E4.9		F42A9.1		F26E4.9		T20B12.4
F26E4.11		C09G9.1		F26E4.11		T20B12.6
K10C3.2		C09G9.2		K10C3.2		H14A12.5
K10C3.4		C53B4.4		K10C3.4		K07D8.1
K10C3.5		C53D6.4		K10C3.5		C07H6.9
K10C3.6		ZC410.2		K10C3.6		C07H6.3
T24D1.1		C01F6.1		T24D1.1		ZK686.5
T24D1.2		F23B2.13		T24D1.2		C08C3.1
T24D1.5		F23B2.6		T24D1.5		ZK652.5
T24D1.3		C46C2.1		T24D1.3		ZK652.8
T23D8.1		Y11D7A.12		T23D8.1		ZK652.2
T23D8.3		T20D3.3		T23D8.3		C29E4.10
T23D8.4		C10C5.6		T23D8.4		C29E4.7
T23D8.9		F59B8.2		T23D8.9		C29E4.1
T23D8.7		F38E11.5		T23D8.7		C06G4.4
Y106G6D.6		C33A12.3		Y106G6D.6		C06G4.5
Y106G6D.7		C33A12.1		Y106G6D.7		C06G4.6
C25A1.3		F56H11.4		C25A1.3		F44B9.2
C25A1.1		F27C8.6		C25A1.1		K12H4.2
C25A1.4		ZK1251.9		C25A1.4		K12H4.7
C25A1.5		C28D4.2		C25A1.5		K12H4.1
C25A1.16		C28D4.3		C25A1.16		C14B9.3
C25A1.6		W08D2.5		C25A1.6		C50C3.7
C25A1.7		W08D2.7		C25A1.7		C02F5.7
C25A1.8		K07F5.13		C25A1.8		C02F5.10
C25A1.9		K07F5.14		C25A1.9		C02F5.2
C25A1.10		F32B6.3		C25A1.10		F10E9.2
C25A1.12		F32B6.2		C25A1.12		F10E9.10
ZC434.2		F32B6.8		ZC434.2		F10E9.1
ZC434.4		F25H8.1		ZC434.4		F10E9.12
ZC434.5		F25H8.2		ZC434.5		ZK353.1
ZC434.6		W01B6.9		ZC434.6		ZK353.9
ZC434.7		C04G2.6		ZC434.7		F42H10.5
F25D7.1		C24F3.4		F25D7.1		F42H10.6
F25D7.2		C24F3.1		F25D7.2		F42H10.3
F25D7.4		F01G10.1		F25D7.4		C06E1.11
Y106G6H.12		F01D4.5		Y106G6H.12		C13G5.1
Y106G6H.14		C02F4.1		Y106G6H.14		B0303.2
Y106G6H.15		R102.5		Y106G6H.15		ZK370.6
F37D6.2		ZC168.4		F37D6.2		ZK370.7
F37D6.1		T25B9.9		F37D6.1		ZK370.2
F25H2.5		R13.4		F25H2.5		K02D10.2
F25H2.6		T11G6.5		F25H2.6		K02D10.3
F25H2.7		Y43E12A.1		F25H2.7		F54F2.1
F25H2.8		Y43E12A.3		F25H2.8		F44E2.3
F25H2.9		F36H1.4		F25H2.9		F44E2.11
F25H2.10		R07H5.8		F25H2.10		K01F9.2
F25H2.11		H02I12.5		F25H2.11		ZK637.1
F25H2.12		H02I12.8		F25H2.12		ZK637.14
F25H2.13		F22B3.4		F25H2.13		ZK637.4
T22A3.3		C10C6.1		T22A3.3		R08D7.5
T22A3.5		ZK792.5		T22A3.5		R08D7.7
C43H8.1		ZK792.6		C43H8.1		F59B2.5
B0511.6		M117.2		B0511.6		F59B2.15
B0511.7		F38H4.8		B0511.7		C38C10.6
B0511.13		F38H4.9		B0511.13		F54C8.6
B0511.8		K08E4.1		B0511.8		F54C8.7
B0511.9		C42C1.10		B0511.9		B0464.4
B0511.10		C42C1.8		B0511.10		B0464.3
C34B2.5		F19B6.2		C34B2.5		F55H2.1
C34B2.6		F19B6.1		C34B2.6		F55H2.5
C34B2.10		C25G4.3		C34B2.10		F55H2.8
C34B2.7		C25G4.5		C34B2.7		ZK1098.3
C34B2.8		T04A11.6		C34B2.8		C48B4.8
C34B2.2		T23F6.4		C34B2.2		C48B4.13
B0205.1		F07C6.4		B0205.1		F58A4.6
B0205.9		M02B1.3		B0205.9		F58A4.7
B0205.8		F49E11.1		B0205.8		T05G5.4
B0205.3		F09E8.3		B0205.3		T05G5.5
B0205.11		C48D1.2		B0205.11		R10E11.5
B0205.7		W02A2.6		B0205.7		R10E11.9
B0205.6		W02A2.7		B0205.6		R10E11.7
F55A3.3		Y62E10A.5		F55A3.3		ZK632.8
F55A3.2		Y62E10A.2		F55A3.2		ZK632.13
F55A3.1		Y62E10A.8		F55A3.1		K11H3.8
C35E7.8		Y62E10A.17		C35E7.8		K11H3.5
F49D11.10		K09B11.2		F49D11.10		K11H3.2
F49D11.9		K09B11.9		F49D11.9		K11H3.6
F49D11.1		Y45F10A.6		F49D11.1		K11H3.7
Y95D11A.3		Y45F10A.2		Y95D11A.3		Y70G10A.2
Y95D11A.1		F52G2.2		Y95D11A.1		Y70G10A.3
Y52B11A.2		Y45F10C.3		Y52B11A.2		M03C11.6
Y52B11A.3		T23G4.3		Y52B11A.3		H04D03.1
F56G4.6		Y45F10D.12		F56G4.6		H04D03.6
F56G4.4		Y45F10D.3		F56G4.4		F43D9.6
F56G4.5		Y45F10D.9		F56G4.5		Y39A1A.2
Y53H1C.1		Y45F10D.7		Y53H1C.1		Y39A1A.24
Y53H1C.2		B0513.2		Y53H1C.2		Y39A1A.11
Y47H9C.7		B0513.1		Y47H9C.7		W09D10.5
Y47H9C.8		Y37A1B.17		Y47H9C.8		K01G5.6
R09B3.1		Y37A1C.1		R09B3.1		K01G5.3
R09B3.2		F02H6.2		R09B3.2		K01G5.10
R09B3.3		LLC1.3		R09B3.3		Y39A1B.2
R09B3.4		Y57G11C.33		R09B3.4		Y39A1B.1
R09B3.5		Y57G11C.15		R09B3.5		K11D9.3
R06C1.1		Y57G11C.16		R06C1.1		R17.3
R06C1.2		Y57G11C.24		R06C1.2		M142.6
R06C1.3		Y41E3.1		R06C1.3		Y47D3A.32
T27F6.4		Y73F8A.34		T27F6.4		Y47D3A.20
T27F6.5		Y10G11A.1		T27F6.5		Y47D3A.22
T27F6.6		Y51H4A.3		T27F6.6		T28D6.5
T27F6.7		Y51H4A.12		T27F6.7		Y66D12A.7
K11D2.3		Y51H4A.15		K11D2.3		Y66D12A.6
K11D2.5		Y116A8C.26		K11D2.5		C24H11.6
W02D9.1		Y116A8C.42		W02D9.1		Y56A3A.3
W02D9.2		Y116A8C.27		W02D9.2		Y56A3A.2
W02D9.3		ZK550.3		W02D9.3		Y56A3A.19
W02D9.4		ZK550.4		W02D9.4		Y56A3A.18
T06G6.9		F26D10.10		T06G6.9		Y56A3A.36
W02A11.1		F26D10.3		W02A11.1		Y56A3A.7
W02A11.2		T28F3.1		W02A11.2		Y56A3A.30
W02A11.4		C49C3.6		W02A11.4		Y75B8A.23
Y18D10A.13		C49C3.7		Y18D10A.13		Y49E10.16
Y18D10A.16		C30H6.7		Y18D10A.16		Y111B2A.13
Y18D10A.17		F11E6.7		Y18D10A.17		Y111B2A.16
Y18D10A.19		B0348.6		Y18D10A.19		Y111B2A.24
Y18D10A.20		T22H9.2		Y18D10A.20		Y37D8A.12
F08A8.7		T22H9.1		F08A8.7		F56A8.7
C47B2.1		H25P19.1		C47B2.1		F56A8.8
C47B2.2		C05E4.9		C47B2.2		F53A2.9
C47B2.3		R09E12.3		C47B2.3		T03F6.7
C47B2.4		H24K24.4		C47B2.4		T03F6.9
C47B2.5		H24K24.3		C47B2.5		Y76A2A.1
C47B2.6		T21H3.3		C47B2.6		T27E9.4
CC4.3		Y50D4A.2		CC4.3		T27E9.3
ZK256.1		Y50D4A.4		ZK256.1		T28A8.8
F44F1.7		Y50D4A.1		F44F1.7		T28A8.7
M01E5.3		C39F7.4		M01E5.3		T12D8.5
M01E5.4		Y75B7AL.4		M01E5.4		T12D8.4
M01E5.5		C38C3.5		M01E5.5		T12D8.10
Y40B1B.8		Y46H3C.7		Y40B1B.8		K08E3.7
Y40B1B.5		Y46H3A.6		Y40B1B.5		Y38C1AA.11
Y40B1B.6		Y46H3A.7		Y40B1B.6		T07A9.1
Y48G10A.4		Y40B10A.8		Y48G10A.4		T07A9.15
Y48G10A.2		Y40B10A.1		Y48G10A.2		T07A9.7
Y48G10A.1		F22F7.1		Y48G10A.1		T07A9.3
Y87G2A.6		C13B7.6		Y87G2A.6		T07A9.12
Y87G2A.7		Y45G12C.16		Y87G2A.7		Y55F3BL.4
Y87G2A.8		F53E10.6		Y87G2A.8		Y55F3BR.5
Y87G2A.9		W02G9.5		Y87G2A.9		Y55F3BR.10
Y87G2A.10		W02G9.3		Y87G2A.10		Y55F3AM.5
Y87G2A.11		Y45G12B.2		Y87G2A.11		Y55F3AM.8
Y87G2A.13		Y45G12B.1		Y87G2A.13		Y55F3AM.14
Y6B3A.1		T03D3.5		Y6B3A.1		Y55F3AR.2
W09C5.1		K08D9.3		W09C5.1		F58F6.6
W09C5.2		C07G3.9		W09C5.2		F58F6.5
W09C5.7		W08A12.1		W09C5.7		Y41D4B.12
W04A4.5		T27C4.4		W04A4.5		F52C12.6
Y6B3B.9		Y39H10A.3		Y6B3B.9		Y48A5A.2
Y6B3B.5		Y39H10A.7		Y6B3B.5		C37F5.1
Y37H9A.1		Y45G5AL.1		Y37H9A.1		Y38F2AL.2
Y37H9A.3		Y47D7A.14		Y37H9A.3		Y38F2AR.9
Y37H9A.6		T28F12.2		Y37H9A.6		Y69A2AR.17
W09G3.6		T28F12.3		W09G3.6		Y69A2AR.31
W09G3.1		Y61A9LA.8		W09G3.1		Y94H6A.4
W04A8.1		C18G1.5		W04A8.1		Y94H6A.11
Y63D3A.4		C18G1.4		Y63D3A.4		Y67D8A.3
Y63D3A.5		T19H12.2		Y63D3A.5		F42A6.1
Y63D3A.6		F26G5.9		Y63D3A.6		Y55H10A.2
Y63D3A.8		F26G5.1		Y63D3A.8		Y37E11C.1
K03D10.3		K11D12.2		K03D10.3		F55F10.3
Y105E8A.7		C04F5.8		Y105E8A.7		Y24D9A.4
Y105E8A.9		Y47A7.1		Y105E8A.9		F41H10.5
Y105E8A.10		F08F3.2		Y105E8A.10		B0273.115
Y105E8A.14		ZC317.7		Y105E8A.14		B0273.1
Y105E8A.16		ZC317.1		Y105E8A.16		B0273.4
Y105E8A.17		C24G6.8		Y105E8A.17		T19E7.1
Y105E8A.19		C24G6.1		Y105E8A.19		K02B2.4
Y105E8A.20		CD4.6		Y105E8A.20		Y73B6BL.13
Y105E8A.21		C14C11.6		Y105E8A.21		Y73B6BL.22
Y105E8A.22		C14C11.2		Y105E8A.22		Y73B6BL.45
Y105E8A.23		K09H11.3		Y105E8A.23		H34C03.1
Y105E8A.24		F44E7.4		Y105E8A.24		C17H12.2
Y105E8A.29		F44E7.5		Y105E8A.29		T22D1.17
Y105E8A.25		F44E7.9		Y105E8A.25		C34D4.8
Y105E8B.2		F26F12.7		Y105E8B.2		C34D4.11
Y105E8B.4		C04E6.11		Y105E8B.4		F55G1.10
Y105E8B.3		M03F8.3		Y105E8B.3		F55G1.3
Y105E8B.5		M03F8.2		Y105E8B.5		R05G6.5
Y105E8B.8		C10F3.1		Y105E8B.8		F49E8.6
Y54E5A.4		Y38A10A.7		Y54E5A.4		F32E10.9
Y54E5A.5		Y38A10A.5		Y54E5A.5		F32E10.8
Y54E5A.6		F17A9.2		Y54E5A.6		F32E10.3
K05C4.1		W06H8.1		K05C4.1		C33H5.6
K05C4.2		K08B12.5		K05C4.2		C33H5.11
K05C4.7		T05H4.1		K05C4.7		C33H5.13
K05C4.6		ZK40.1		K05C4.6		C33H5.14
K05C4.5		W01A11.2		K05C4.5		T14A8.1
F39B2.11		F46E10.1		F39B2.11		T14A8.2
F39B2.10		ZK1055.1		F39B2.10		C49H3.16
F39B2.6		F44C4.4		F39B2.6		F20D12.6
F39B2.2		T10H9.3		F39B2.2		F57H12.7
F39B2.1		T10H9.4		F39B2.1		Y42H9B.1
K11B4.1		K11C4.3		K11B4.1		C26B2.8
Y54E5B.2		F20A1.9		Y54E5B.2		F42G8.11
Y54E5B.3		VC5.4		Y54E5B.3		C07G1.8
Y54E5B.4		T05B11.3		Y54E5B.4		D2096.9
F32A7.4		C26F1.3		F32A7.4		D2096.10
F32A7.5		ZK742.2		F32A7.5		C28C12.1
F33H2.5		ZK742.1		F33H2.5		C09G4.2
F33H2.6		ZK742.5		F33H2.6		F21D5.3
F33H2.1		D1014.8		F33H2.1		F21D5.4
F33H2.2		D1014.3		F33H2.2		F20C5.7
F33H2.3		F20D6.4		F33H2.3		C27B7.6
F31C3.2		K07C11.9		F31C3.2		C27B7.7
F31C3.3		K07C11.2		F31C3.3		C27B7.9
F31C3.4		W02D7.6		F31C3.4		D1046.16
F31C3.5		W02D7.7		F31C3.5		F49C12.10
Y74C9A.2		F38E1.7		F23F1.1		F49C12.11
Y48G1C.13		F45F2.10		F23F1.9		T20D3.8
C53D5.1		F45F2.11		F23F1.8		T13F2.5
C53D5.5		F41E6.9		C23H3.5		T13F2.4
Y48G1A.2		F41E6.4		C23H3.4		C47E12.6
R119.2		F41E6.13		C23H3.3		K04D7.3
R119.5		T19A5.2		C50D2.7		K04D7.4
Y50C1A.2		T19A5.1		C50D2.8		R11A8.3
C07F11.2		C24B5.2		C50D2.5		R11A8.8
Y48G8AL.14		T18H9.6		T25D3.4		T07G12.8
Y92H12BR.7		T18H9.7		T25D3.2		ZK593.7
Y92H12BR.6		K07B1.7		T01D1.2		F36H1.9
Y92H12BR.4		F36D4.3		F48A11.1		F36H1.5
Y92H12A.2		F36D4.2		F48A11.4		F36H1.10
Y71G12B.11		F36D4.5		F48A11.5		T05E11.1
M01D7.7		F11A3.2		Y43H11AL.1		T05E11.2
Y37E3.5		C50F4.14		Y43H11AL.3		F01G4.2
Y37E3.13		F25B3.1		B0432.6		F01G4.5
Y37E3.19		F25B3.6		B0432.7		B0035.13
Y37E3.16		T06E4.3		B0432.13		B0035.18
Y39G10AR.11		T06E4.1		B0432.10		B0035.7
Y39G10AR.32		ZK287.5		B0432.4		B0035.9
F23C8.13		ZK287.6		B0432.3		B0035.10
F23C8.7		F40F9.1		W10D9.4		H21P03.10
F23C8.8		F40F9.6		W10D9.5		M04B2.5
Y74C10AR.2		F40F9.7		W07E6.1		M04B2.6
Y71F9B.6		R07B5.9		W07E6.2		F12F6.3
Y71F9B.8		T07C12.12		W07E6.4		F12F6.2
Y71F9AL.13		T07C12.14		T02H6.11		F40F11.1
Y71F9AL.5		F57A8.2		T02H6.2		ZK809.3
Y71F9AL.4		ZK856.1		T02H6.1		M18.1
Y71F9AL.2		C12D8.1		Y39F10B.1		M18.2
Y54E10BR.7		C12D8.10		W09B6.3		M18.6
Y54E10BR.1		C12D8.11		W09B6.2		B0001.4
Y54E10A.13		B0024.10		W09B6.1		B0001.5
Y54E10A.17		B0024.11		Y57G7A.10		B0001.6
Y54E10A.4		K07C5.1		F56D12.6		F20B10.3
Y54E10A.14		K07C5.8		F56D12.5		F20B10.1
Y54E10A.16		F15H10.3		Y51H7C.7		C42C1.3
Y44E3B.2		Y32F6A.1		Y51H7C.6		ZC518.4
Y47G6A.13		Y32F6A.3		Y51H7C.5		F28D1.9
Y47G6A.17		C35A5.8		Y51H7C.11		ZK795.4
Y47G6A.7		F25D1.1		Y59C2A.3		C26H9A.3
Y47G6A.3		F29F11.3		F54A3.6		C26H9A.2
Y47G6A.31		F29F11.1		F54A3.3		T23B5.4
D1037.5		F29F11.6		F54A3.2		JC8.13
F21A9.2		D1054.2		F14D2.15		JC8.4
F21A9.1		D1054.3		F14D2.13		Y67H2A.5
T12F5.2		F32D8.4		F14D2.12		Y41E3.7
F53F10.1		F32D8.14		Y49F6B.4		Y41E3.8
T03F1.5		F32D8.6		Y49F6B.9		Y116A8C.14
T03F1.6		F53B7.3		Y49F6B.2		Y116A8C.11
T03F1.11		C13G3.3		Y49F6B.1		Y116A8C.33
T03F1.10		C45B11.1		C16A11.5		W03F9.2
T21E3.2		C03E10.4		C16A11.4		Y108G3AL.3
H31G24.1		F47G9.1		C16A11.3		Y50D4C.6
E01A2.3		C55A6.9		C01F1.2		Y50D4C.4
E01A2.5		F38B7.5		C01F1.1		T10B5.4
R12E2.13		H12C20.2		Y52E8A.2		Y45G5AM.1
C18E3.4		F35B12.5		H20J04.6		F32D1.2
C18E3.3		T27F2.3		H20J04.8		F54D11.4
C18E3.8		T27F2.1		H20J04.5		C24G6.6
C18E3.1		F46F3.4		H20J04.4		CD4.2
C43E11.6		B0240.4		H20J04.3		F25B4.4
C43E11.5		F55A11.7		H20J04.2		F29G9.6
C43E11.12		R13H4.4		H20J04.9		F29G9.7
C43E11.2		C27A7.6		ZK430.2		R01B10.2
ZK973.9		ZK863.3		ZK430.7		R01B10.3
ZK973.10		ZK863.4		ZK430.1		T05H4.6
C44E4.5		ZK863.6		T12C9.7		F46E10.8
C44E4.6		ZK836.2		W06B4.3		ZC404.2
B0041.3		K01D12.6		W06B4.1		F09G2.3
B0041.5		F28C1.1		M03A1.1		F09G2.1
B0041.6		F45D3.5		M03A1.6		C13F10.2
T04D1.2		E02A10.1		F35D11.5		C13F10.1
M04F3.3		W05B10.2		F35D11.4		C05C8.3
M04F3.2		W05B10.1		F10G7.8		F19F10.10
M04F3.4		K10C8.3		F10G7.4		F26D11.1
F57C9.6		R11D1.1		F10G7.3		Y97E10AR.7
F57C9.3		R11D1.10		F10G7.9		F43H9.2
F28B3.4		F18E2.2		F10G7.2		F43H9.1
W03G9.8		F18E2.3		F10G7.1		F43H9.4
W03G9.3		T07F10.3		F10G7.10		T23B12.5
Y110A7A.21		T16G1.9		R05F9.9		T23B12.11
Y110A7A.9		T16G1.11		R05F9.10		F46B6.4
Y110A7A.7		R186.3		R05F9.1		K08H10.6
Y110A7A.4		R186.7		R05F9.11		K08H10.10
Y110A7A.3		F15B9.4		ZK546.17		ZK856.16
Y110A7A.2		W07G4.3		ZK546.13		K07C5.9
F56A3.5		W07G4.4		ZK546.14		C29A12.22
B0261.5		C34B4.2		ZK546.2		H19N07.3
B0261.6		B0365.1		ZK546.15		T19B10.5
B0261.9		B0365.3		ZK546.1		R31.3
B0261.8		F57B1.2		Y38A8.2		F58H1.2
C01G8.2		C50B6.2		Y38A8.3		C52E4.5
F48C1.3		C50B6.3		T27F7.3		F10C2.7
F55A12.4		F53F1.2		T27F7.1		F55C5.11
F55A12.2		Y2H9A.1		F59A6.6		F55C5.10
F27C1.4		T10G3.5		F59A6.5		F53F4.10
F27C1.3		T10G3.6		F33G12.2		H37A05.2
M01E11.7		C56A3.5		F33G12.3		F58G11.4
F46F11.3		C56A3.6		F33G12.4		C15H11.11
F46F11.11		F53F4.3		F33G12.5		F23B12.1
F46F11.7		T01D3.5		C27A2.3		F23B12.9
F46F11.8		F53C11.5		C27A2.6		F23B12.4
M01A12.4		F53C11.4		C04G6.4		C01G10.12
M01A12.1		F55B12.3		C04G6.3		E01B7.1
F55F8.7		F55B12.4		F09E5.8		Y59A8B.24
F55F8.1		T08G5.5		F09E5.7		Y59A8B.25
F55F8.8		D1086.4		F09E5.17		Y59A8B.9
T19B4.3		H39E23.1		F09E5.5		Y59A8B.11
F56H1.1		F14D7.2		F09E5.13		Y37H2A.4
B0414.2		R02D5.8		F09E5.3		Y39B6A.38
B0414.1		C53A5.2		F09E5.2		Y39B6A.11
C32F10.4		C53A5.3		F09E5.15		Y60A3A.16
C32F10.6		C53A5.6		F09E5.1		Y60A3A.18
B0207.5		R11H6.1		EEED8.7		Y60A3A.14
C06A5.11		R11H6.2		EEED8.16
C06A5.2		C54G10.2		EEED8.9
C06A5.12		C54G10.3		EEED8.10
B0025.5		C47E8.5		EEED8.5
C27A12.4		C47E8.4		EEED8.1
C27A12.5		C47E8.8		F07F6.8
T05E7.4		Y50E8A.4		F07F6.4
T05E7.2		C48G7.3		F56D1.7
T05E7.1		W06A7.3		F56D1.4
T08B2.15		T01C3.1		F56D1.3
K04F10.2		T01C3.3		F56D1.2
K04F10.1		C25D7.6		F56D1.1
T23H2.4		C01G10.8		F12A10.8
K06A5.3		K08F9.2		ZK177.6
K06A5.2		K08F9.4		ZK177.5
T10E9.9		Y75B12B.1		ZK177.4
F57B10.14		Y75B12B.2		ZK177.8
F48A9.3		Y75B12B.5		C17G10.4
F48A9.2		T06E6.1		C17G10.2
F48A9.1		T06E6.2		C17G10.1
D2092.6		C06B8.8		C17G10.8
W02D3.1		F21A3.5		C17G10.9
W02D3.12		F53E4.1		F59E12.5
C37A2.8		F57A10.3		F59E12.4
K02F2.5		T06C12.4		F59E12.9
K02F2.6		T10C6.5		F59E12.10
H27M09.4		T10C6.6		F59E12.11
H27M09.5		F14H3.6		F59E12.2
T10B11.1		W08G11.4		F59E12.1
C30F12.1		W08G11.3		F59E12.13
W01A8.6		F13A7.14		C25H3.6
F22D6.1		F26D2.2		C25H3.8
F22D6.4		F36D3.1		C25H3.11
K10D3.4		Y32B12B.2		C25H3.9
R06C7.2		Y32B12B.4		C25H3.4
R06C7.3		Y102A5C.1		ZK1248.3
R06C7.6		Y102A5C.18		ZK1248.10
F13G3.8		F47H4.1		ZK1248.11
F52A8.2		C18D4.4		ZK1248.13
F52A8.3		Y51A2D.7		ZK1248.14
F52A8.4		Y69H2.7		ZK1248.15
D2030.5		F11D11.12		F59G1.8
D2030.12		Y80D3A.1		F59G1.3
D2030.11		Y80D3A.2		F59G1.1
D2030.9		Y39B6A.43		F59G1.7
D2030.10		Y39B6A.3		F59G1.5
F29D11.1		Y39B6A.2		F28B12.3
F26A3.2		Y43F8C.6		F21H12.5
T23G11.6		Y43F8C.7		F21H12.6
T23G11.10		Y43F8C.12		F21H12.1
T23G11.11		Y43F8C.14		C29H12.5
T23G11.1		Y116F11A.1		C29H12.2
F27D4.1		Y116F11B.12		C29H12.1
D2005.6		Y60A3A.1		T24H7.4
D2005.2		F53H2.3		T24H7.3
F30F8.2		F48F5.5		T24H7.2
F30F8.10		B0250.5		T24H7.1
F30F8.5		F26F2.7		C32D5.9
T22C1.2		F53F8.5		C32D5.10
T22C1.4		Y44A6C.2		C32D5.11
T22C1.5		W07A8.2		K10B2.4
K04G2.4		W07A8.3		K10B2.5
K04G2.11		Y73B3A.1		K10B2.1
K04G2.12		Y73B3A.16		F58F12.1
K04G2.7		Y73B3A.4		T28D9.10
C09H6.2		Y108F1.3		T28D9.2
F52B5.7		R04A9.2		T28D9.1
C34B7.1		F53H8.2		C56C10.8
C34B7.3		ZK402.5		C56C10.3
F16D3.1		F09E10.8		C56C10.10
F16D3.6		F52D2.4		C56C10.13
F16D3.7		K02E10.2		C56C10.1
F02E9.5		R11B5.1		T14B4.3
F10D11.1		C14A11.3		T14B4.2
K02B12.1		F52B10.1		T14B4.1
F43G9.13		K10B3.10		F41G3.14
F43G9.2		F48D6.1		F41G3.6
F43G9.21		C52B9.8		C44B7.10
F43G9.8		F02E8.4		C44B7.12
F43G9.6		C07A12.5		C44B7.2
F43G9.11		T13H2.5		C44B7.1
F39H2.1		F16H11.3		F22D3.1
F39H2.4		F46G11.3		C15F1.4
K07A12.8		C15H9.6		C15F1.6
K07A12.6		W05H9.4		C15F1.7
K07A12.5		W05H9.2		C52E12.3
C36B1.1		M03A8.2		C52E12.4
C36B1.13		C07D8.6		C52E12.1
C36B1.6		F08C6.3		ZK1127.7
C36B1.9		ZK154.5		ZK1127.6
C36B1.10		D2021.1		ZK1127.9
DY3.3		D1009.2		ZK1127.5
DY3.4		T20B5.1		ZK1127.12
DY3.5		F47A4.2		ZK1127.4
DY3.6		F21G4.2		ZK1127.3
F36A2.3		C17G1.4		ZK1127.11
T06D10.1		W07E11.1		T02G5.9
ZK858.2		F44A6.2		T02G5.8
ZK858.8		F46F6.2		T02G5.7
ZK858.5		ZC504.4		T02G5.12
C45G3.3		F57C7.1		T02G5.13
F26H9.8		T05A10.1		F10E7.8
C12C8.1		C35C5.1		F10E7.5
C12C8.2		C04B4.2		C30G12.6
C17E4.10		F45E6.2		C30G12.7
F46A9.1		T24D5.6		F45E12.3
F46A9.2		VF11C1L.1		F45E12.2
F46A9.3		R04D3.3		F45E12.5
F30A10.8		F16B12.6		F45E12.1
C41G7.9		F28H6.6		R07G3.7
K07A1.13		K04C1.2		R07G3.1
C03D6.1		F54E4.1		F18A1.6
C04F12.1		T04C10.2		F18A1.7
C04F12.3		T10B10.3		F18A1.5
C16C2.2		C02C6.1		F18A1.4
C16C2.1		ZK662.4		F18A1.3
T24D1.4		F23A7.4		F18A1.2
T23D8.2		F23A7.8		F18A1.8
T23D8.5		C11G6.2		B0495.5
T23D8.6		T24D11.1		B0495.2
F16C3.1		C06G1.4		B0495.8
F16C3.2		Y13C8A.1		B0495.9
F16C3.3		Y13C8A.2		C06A8.1
F16C3.4		F39F10.4		C06A8.2
C25A1.2		T23C6.1		C06A8.5
ZC434.3		T25G12.4		C06A8.4
F25D7.3		F10D7.5		T09A5.5
Y106G6H.13				T09A5.6
Y106G6H.16				T09A5.8
F29C6.1				T09A5.15
T22A3.2				T09A5.9
T22A3.4				T09A5.10
T22A3.12				T09A5.11
T22A3.6				T09A5.12
T22A3.8				T01H3.3
C43H8.2				T01H3.2
B0511.5				T01H3.1
C34B2.1				T01H3.4
C34B2.11				ZK675.1
C34B2.9				ZK675.2
B0205.10				ZK669.4
B0205.12				C08B11.1
C35E7.9				C08B11.2
Y52B11A.1				C08B11.3
Y47H9C.12				C08B11.5
Y47H9C.9				C08B11.6
Y47H9C.10				C08B11.9
K11D2.1				C08B11.7
T27F6.8				T05H10.1
K11D2.2				T05H10.2
K11D2.4				T05H10.4
W02A11.3				T05H10.5
Y18D10A.25				T05H10.6
C47B2.8				T05H10.7
C47B2.7				K02C4.3
C47B2.9				C41C4.4
CC4.2				C41C4.6
M01E5.1				C41C4.7
M01E5.2				C41C4.8
Y48G10A.6				F10B5.8
Y48G10A.3				F10B5.1
W09C5.4				F10B5.2
W09C5.5				F10B5.5
W09C5.11				F10B5.6
W09C5.6				F10B5.7
W09C5.8				M110.3
W09C5.12				M110.4
Y6B3B.4				M110.5
Y37H9A.2				K01C8.3
Y63D3A.7				K01C8.5
Y105E8A.8				K01C8.6
Y105E8A.28				K01C8.9
Y105E8A.26				K01C8.10
Y105E8B.11				F22B5.7
Y105E8B.1				F22B5.9
Y105E8B.7				F22B5.10
Y105E8B.6				M05D6.2
Y54E5A.7				F54C9.2
Y54E5A.8				F54C9.5
K05C4.3				F54C9.6
F39B2.9				F54C9.8
K11B4.2				F54C9.9
Y54E5B.1				F54C9.10
F32A7.3				F28C6.1
F32A7.8				F28C6.2
F33H2.7				F28C6.3
F33H2.8				F28C6.7
F31C3.1				F28C6.6
F23F1.1				F28C6.8
F23F1.9				D2085.1
F23F1.8				D2085.6
C23H3.5				D2085.3
C23H3.4				D2085.4
C23H3.3				D2085.5
C50D2.7				C34C6.2
C50D2.8				C34C6.4
C50D2.5				C34C6.5
T25D3.4				F07H5.10
T25D3.2				F46C5.9
T01D1.2				F46C5.8
F48A11.1				T07D4.3
F48A11.4				T07D4.5
F48A11.5				T07D4.4
Y43H11AL.1				B0457.1
Y43H11AL.3				T21B10.7
B0432.6				T21B10.1
B0432.7				T21B10.2
B0432.13				T21B10.3
B0432.10				T21B10.5
B0432.4				T21B10.4
B0432.3				C18E9.4
W10D9.4				C18E9.3
W10D9.5				F37B12.2
W07E6.1				F37B12.3
W07E6.2				T24B8.7
W07E6.4				T24B8.2
T02H6.11				T24B8.1
T02H6.2				C07H4.2
T02H6.1				T24H10.1
Y39F10B.1				T24H10.6
W09B6.3				T24H10.3
W09B6.2				T23G7.3
W09B6.1				T23G7.1
Y57G7A.10				T23G7.4
F56D12.6				T23G7.5
F56D12.5				C01G6.4
Y51H7C.7				C01G6.5
Y51H7C.6				C01G6.6
Y51H7C.5				C01G6.8
Y51H7C.11				D2013.2
Y59C2A.3				D2013.5
F54A3.6				D2013.6
F54A3.3				D2013.7
F54A3.2				D2013.8
F14D2.15				D2013.9
F14D2.13				F42A8.3
F14D2.12				C06C3.1
Y49F6B.4				E02H1.2
Y49F6B.9				E02H1.1
Y49F6B.2				E02H1.3
Y49F6B.1				E02H1.4
C16A11.5				E02H1.5
C16A11.4				E02H1.6
C16A11.3				E02H1.8
C01F1.2				T15H9.2
C01F1.1				T15H9.7
Y52E8A.2				ZK1307.8
H20J04.6				ZK1307.6
H20J04.8				ZK1307.5
H20J04.5				ZK1307.9
H20J04.4				Y53C12A.4
H20J04.3				Y53C12A.3
H20J04.2				Y53C12A.1
H20J04.9				Y53C12A.6
ZK430.2				Y53C12B.2
ZK430.7				Y53C12B.1
ZK430.1				Y53C12B.3
T12C9.7				C08H9.3
W06B4.3				C08H9.2
W06B4.1				F26C11.1
M03A1.1				C05C10.2
M03A1.6				C05C10.3
F35D11.5				C05C10.5
F35D11.4				C05C10.6
F10G7.8				R53.1
F10G7.4				R53.2
F10G7.3				R53.4
F10G7.9				R53.7
F10G7.2				C18D1.1
F10G7.1				ZK945.2
F10G7.10				ZK945.3
R05F9.9				F33H1.2
R05F9.10				F33H1.3
R05F9.1				F33H1.4
R05F9.11				T01E8.4
ZK546.17				T01E8.6
ZK546.13				T01E8.5
ZK546.14				F54B3.3
ZK546.2				F54B3.1
ZK546.15				T09F3.2
ZK546.1				T09F3.3
Y38A8.2				T09F3.5
Y38A8.3				E04D5.1
T27F7.3				R166.2
T27F7.1				R166.4
F59A6.6				R166.5
F59A6.5				C06A1.1
F33G12.2				C06A1.5
F33G12.3				C14A4.1
F33G12.4				C14A4.2
F33G12.5				C14A4.14
C27A2.3				C14A4.3
C27A2.6				C14A4.4
C04G6.4				C14A4.5
C04G6.3				T19E10.1
F09E5.8				R06F6.1
F09E5.7				R06F6.2
F09E5.17				R06F6.4
F09E5.5				R06F6.5
F09E5.13				R06F6.8
F09E5.3				R06F6.9
F09E5.2				R06F6.12
F09E5.15				M106.1
F09E5.1				M106.3
EEED8.7				M106.4
EEED8.16				M106.5
EEED8.9				F59E10.2
EEED8.10				F59E10.1
EEED8.5				F44F4.2
EEED8.1				C09H10.6
F07F6.8				C09H10.7
F07F6.4				W10C6.1
F56D1.7				T06D8.5
F56D1.4				T06D8.6
F56D1.3				T06D8.7
F56D1.2				T06D8.8
F56D1.1				C47G2.3
F12A10.8				C47G2.5
ZK177.6				T24F1.1
ZK177.5				T24F1.2
ZK177.4				B0491.5
ZK177.8				B0491.6
C17G10.4				B0491.1
C17G10.2				B0491.7
C17G10.1				W02B12.2
C17G10.8				W02B12.3
C17G10.9				W02B12.6
F59E12.5				W02B12.8
F59E12.4				W02B12.9
F59E12.9				W02B12.10
F59E12.10				W02B12.11
F59E12.11				B0334.11
F59E12.2				B0334.4
F59E12.1				B0334.5
F59E12.13				B0334.8
C25H3.6				Y62F5A.1
C25H3.8				Y62F5A.12
C25H3.11				F54D5.12
C25H3.9				F54D5.11
C25H3.4				F54D5.9
ZK1248.3				F54D5.8
ZK1248.10				F54D5.7
ZK1248.11				F54D5.5
ZK1248.13				F54D5.2
ZK1248.14				F54D5.14
ZK1248.15				D1043.1
F59G1.8				F07A11.2
F59G1.3				F07A11.3
F59G1.1				F07A11.6
F59G1.7				ZK20.4
F59G1.5				ZK20.3
F28B12.3				ZK20.5
F21H12.5				C47D12.1
F21H12.6				C47D12.2
F21H12.1				C47D12.6
C29H12.5				C47D12.8
C29H12.2				VF13D12L.1
C29H12.1				VF13D12L.3
T24H7.4				W03C9.3
T24H7.3				W03C9.5
T24H7.2				W03C9.7
T24H7.1				Y17G7B.21
C32D5.9				Y17G7B.20
C32D5.10				Y17G7B.2
C32D5.11				Y17G7B.3
K10B2.4				Y17G7B.4
K10B2.5				Y17G7B.5
K10B2.1				Y17G7B.12
F58F12.1				Y17G7B.9
T28D9.10				Y17G7B.7
T28D9.2				Y17G7B.10
T28D9.1				Y43F11A.5
C56C10.8				Y57A10A.1
C56C10.3				Y57A10A.2
C56C10.10				Y57A10A.5
C56C10.13				Y57A10A.7
C56C10.1				Y57A10A.8
T14B4.3				Y57A10A.13
T14B4.2				Y57A10A.15
T14B4.1				Y46G5A.2
F41G3.14				Y46G5A.1
F41G3.6				Y46G5A.4
C44B7.10				Y46G5A.5
C44B7.12				Y48C3A.7
C44B7.2				Y48C3A.8
C44B7.1				Y48C3A.10
F22D3.1				Y48C3A.20
C15F1.4				Y48C3A.14
C15F1.6				Y48C3A.16
C15F1.7				Y48C3A.17
C52E12.3				Y48E1C.1
C52E12.4				Y48E1C.2
C52E12.1				Y48E1C.4
ZK1127.7				E01G4.1
ZK1127.6				E01G4.4
ZK1127.9				E01G4.5
ZK1127.5				Y48E1B.14
ZK1127.12				Y48E1B.2
ZK1127.4				Y48E1B.3
ZK1127.3				Y48E1B.5
ZK1127.11				Y48E1B.7
T02G5.9				Y54G9A.5
T02G5.8				Y54G9A.7
T02G5.7				Y54G9A.6
T02G5.12				Y51H1A.3
T02G5.13				Y51H1A.4
F10E7.8				Y51H1A.6
F10E7.5				W01G7.3
C30G12.6				W01G7.4
C30G12.7				W01G7.5
F45E12.3				Y39G8C.1
F45E12.2				K09E4.3
F45E12.5				K09E4.2
F45E12.1				W03H9.4
R07G3.7				Y48B6A.1
R07G3.1				Y48B6A.2
F18A1.6				Y48B6A.3
F18A1.7				Y48B6A.13
F18A1.5				Y48B6A.12
F18A1.4				Y48B6A.11
F18A1.3				Y48B6A.14
F18A1.2				Y54G11A.2
F18A1.8				Y54G11A.3
B0495.5				Y54G11A.11
B0495.2				R06A4.8
B0495.8				R06A4.9
B0495.9				R06A4.2
C06A8.1				R06A4.4
C06A8.2				R06A4.7
C06A8.5				F26H11.1
C06A8.4				F26H11.2
T09A5.5				F26H11.4
T09A5.6				K04B12.1
T09A5.8				R05H10.2
T09A5.15				R05H10.5
T09A5.9				R05H10.3
T09A5.10				F54C4.2
T09A5.11				F54C4.3
T09A5.12				F54C4.1
T01H3.3				F40G9.3
T01H3.2				F40G9.2
T01H3.1				F40G9.1
T01H3.4				Y50D7A.4
ZK675.1				Y50D7A.3
ZK675.2				Y50D7A.11
ZK669.4				Y50D7A.2
C08B11.1				Y50D7A.9
C08B11.2				Y55B1BR.4
C08B11.3				F10C5.2
C08B11.5				F10C5.1
C08B11.6				F30H5.1
C08B11.9				Y55B1AL.2
C08B11.7				Y55B1AL.3
T05H10.1				Y55B1AR.2
T05H10.2				T19C3.8
T05H10.4				W06E11.4
T05H10.5				W06E11.5
T05H10.6				W06E11.2
T05H10.7				W06E11.1
K02C4.3				K02F3.10
C41C4.4				K02F3.11
C41C4.6				K02F3.1
C41C4.7				K02F3.12
C41C4.8				Y6D11A.2
F10B5.8				T24C4.5
F10B5.1				T24C4.1
F10B5.2				T24C4.6
F10B5.5				T24C4.7
F10B5.6				F23H11.2
F10B5.7				F23H11.3
M110.3				F23H11.4
M110.4				F23H11.9
M110.5				F23H11.1
K01C8.3				BE0003N10.2
K01C8.5				BE0003N10.1
K01C8.6				Y92C3B.2
K01C8.9				Y92C3B.3
K01C8.10				F58B6.3
F22B5.7				Y71D11A.2
F22B5.9				Y119D3B.14
F22B5.10				Y119D3B.15
M05D6.2				Y119D3B.16
F54C9.2				Y119D3B.12
F54C9.5				Y119D3B.11
F54C9.6				Y82E9BR.18
F54C9.8				Y82E9BR.19
F54C9.9				M01G5.1
F54C9.10				M01G5.3
F28C6.1				Y67D2.4
F28C6.2				Y67D2.3
F28C6.3				Y67D2.7
F28C6.7				Y67D2.2
F28C6.6				Y67D2.1
F28C6.8				Y22D7AL.7
D2085.1				Y22D7AL.10
D2085.6				Y22D7AL.5
D2085.3				Y39A3CL.7
D2085.4				Y39A3CL.1
D2085.5				Y39A3CR.7
C34C6.2				Y39A3CR.4
C34C6.4				Y39A3CR.3
C34C6.5				Y39A3CR.1
F07H5.10				F53A3.4
F46C5.9				F53A3.2
F46C5.8				F53A3.3
T07D4.3				R155.1
T07D4.5				Y48G9A.4
T07D4.4				Y48G9A.3
B0457.1				C39B5.6
T21B10.7				H14E04.5
T21B10.1				W04B5.4
T21B10.2				W04B5.5
T21B10.3				Y54F10AM.10
T21B10.5				Y54F10AM.5
T21B10.4				Y54F10AM.4
C18E9.4				Y71H2B.5
C18E9.3				Y71H2B.3
F37B12.2				Y71H2B.2
F37B12.3				Y71H2AM.17
T24B8.7				Y71H2AM.19
T24B8.2				Y71H2AM.20
T24B8.1				Y71H2AM.5
C07H4.2				Y71H2AM.4
T24H10.1				Y71H2AM.24
T24H10.6				R148.4
T24H10.3				R148.3
T23G7.3				R148.2
T23G7.1				Y53G8AR.8
T23G7.4				Y53G8AR.6
T23G7.5				Y53G8AR.5
C01G6.4				Y53G8AR.3
C01G6.5				Y53G8AR.9
C01G6.6				Y53G8AR.2
C01G6.8				C56G7.1
D2013.2				F59A2.3
D2013.5				F59A2.4
D2013.6				F59A2.1
D2013.7				F59A2.5
D2013.8				F59A2.2
D2013.9				F59A2.6
F42A8.3				C34C12.2
C06C3.1				C34C12.8
E02H1.2				C34C12.3
E02H1.1				M01F1.9
E02H1.3				M01F1.8
E02H1.4				M01F1.2
E02H1.5				M01F1.3
E02H1.6				M01F1.4
E02H1.8				M01F1.6
T15H9.2				C54C6.6
T15H9.7				C32A3.1
ZK1307.8				C32A3.2
ZK1307.6				C32A3.3
ZK1307.5				C46F11.3
ZK1307.9				C46F11.2
Y53C12A.4				C46F11.5
Y53C12A.3				C46F11.4
Y53C12A.1				T27D1.1
Y53C12A.6				C14B1.1
Y53C12B.2				C14B1.2
Y53C12B.1				C14B1.4
Y53C12B.3				C14B1.5
C08H9.3				C14B1.10
C08H9.2				C14B1.6
F26C11.1				C14B1.8
C05C10.2				C14B1.9
C05C10.3				F34D10.2
C05C10.5				F34D10.4
C05C10.6				C36A4.4
R53.1				C36A4.5
R53.2				C36A4.8
R53.4				C36A4.9
R53.7				F13B10.2
C18D1.1				ZK1058.1
ZK945.2				ZK1058.2
ZK945.3				ZK1058.4
F33H1.2				ZK1058.5
F33H1.3				C36E8.5
F33H1.4				T02C12.2
T01E8.4				T02C12.3
T01E8.6				E03A3.2
T01E8.5				C03C10.4
F54B3.3				C16C10.11
F54B3.1				C16C10.10
T09F3.2				C16C10.8
T09F3.3				C16C10.7
T09F3.5				C16C10.6
E04D5.1				C16C10.4
R166.2				C16C10.3
R166.4				C16C10.2
R166.5				C16C10.1
C06A1.1				R74.1
C06A1.5				R74.4
C14A4.1				R74.3
C14A4.2				R74.5
C14A4.14				R74.6
C14A4.3				R74.7
C14A4.4				R74.8
C14A4.5				F43C1.2
T19E10.1				F43C1.6
R06F6.1				F43C1.3
R06F6.2				Y44F5A.1
R06F6.4				T08A11.1
R06F6.5				T08A11.2
R06F6.8				R10E4.4
R06F6.9				H38K22.1
R06F6.12				H38K22.2
M106.1				H38K22.3
M106.3				B0285.1
M106.4				B0285.3
M106.5				B0285.4
F59E10.2				B0285.5
F59E10.1				R07E5.3
F44F4.2				R07E5.14
C09H10.6				R07E5.2
C09H10.7				R07E5.1
W10C6.1				R07E5.11
T06D8.5				R07E5.10
T06D8.6				R07E5.7
T06D8.7				R07E5.8
T06D8.8				C28A5.1
C47G2.3				C28A5.2
C47G2.5				F56F3.1
T24F1.1				C07G2.1
T24F1.2				C07G2.2
B0491.5				C07G2.3
B0491.6				M88.2
B0491.1				M88.7
B0491.7				M88.5
W02B12.2				F35G12.2
W02B12.3				F35G12.1
W02B12.6				F35G12.3
W02B12.8				F35G12.4
W02B12.9				F35G12.12
W02B12.10				F35G12.8
W02B12.11				F35G12.11
B0334.11				F35G12.9
B0334.4				F35G12.10
B0334.5				F10F2.1
B0334.8				T04A8.6
Y62F5A.1				T04A8.8
Y62F5A.12				T04A8.7
F54D5.12				T04A8.9
F54D5.11				T04A8.10
F54D5.9				T04A8.11
F54D5.8				T04A8.12
F54D5.7				T04A8.15
F54D5.5				T04A8.14
F54D5.2				B0393.6
F54D5.14				C38D4.3
D1043.1				C38D4.4
F07A11.2				C38D4.5
F07A11.3				C38D4.9
F07A11.6				C38D4.6
ZK20.4				F26A1.13
ZK20.3				F26A1.14
ZK20.5				F26A1.1
C47D12.1				C35D10.9
C47D12.2				C35D10.7
C47D12.6				C35D10.6
C47D12.8				C35D10.10
VF13D12L.1				C35D10.4
VF13D12L.3				F26F4.12
W03C9.3				F26F4.1
W03C9.5				F26F4.10
W03C9.7				F26F4.11
Y17G7B.21				C26E6.8
Y17G7B.20				C26E6.11
Y17G7B.2				C26E6.9
Y17G7B.3				C26E6.12
Y17G7B.4				C26E6.7
Y17G7B.5				C26E6.6
Y17G7B.12				C26E6.5
Y17G7B.9				C26E6.4
Y17G7B.7				C26E6.3
Y17G7B.10				C27F2.4
Y43F11A.5				C27F2.5
Y57A10A.1				C27F2.9
Y57A10A.2				C27F2.7
Y57A10A.5				C27F2.10
Y57A10A.7				C27F2.8
Y57A10A.8				R144.5
Y57A10A.13				R144.10
Y57A10A.15				R144.6
Y46G5A.2				R144.12
Y46G5A.1				R144.11
Y46G5A.4				R144.7
Y46G5A.5				R144.4
Y48C3A.7				R144.9
Y48C3A.8				R144.3
Y48C3A.10				R144.2
Y48C3A.20				C45G9.5
Y48C3A.14				F21H11.2
Y48C3A.16				Y54H5A.2
Y48C3A.17				Y54H5A.3
Y48E1C.1				Y54H5A.1
Y48E1C.2				Y54H5A.4
Y48E1C.4				T10F2.5
E01G4.1				T10F2.1
E01G4.4				T10F2.2
E01G4.5				T10F2.3
Y48E1B.14				T10F2.4
Y48E1B.2				K10D2.5
Y48E1B.3				K10D2.3
Y48E1B.5				K10D2.2
Y48E1B.7				K10D2.1
Y54G9A.5				K10D2.6
Y54G9A.7				ZC155.3
Y54G9A.6				ZC155.7
Y51H1A.3				ZC155.4
Y51H1A.4				ZC155.1
Y51H1A.6				C34E10.10
W01G7.3				C34E10.6
W01G7.4				C34E10.5
W01G7.5				C34E10.11
Y39G8C.1				C34E10.4
K09E4.3				C34E10.8
K09E4.2				C34E10.3
W03H9.4				C34E10.2
Y48B6A.1				C34E10.1
Y48B6A.2				ZC395.7
Y48B6A.3				ZC395.6
Y48B6A.13				ZC395.8
Y48B6A.12				ZC395.10
Y48B6A.11				ZC395.3
Y48B6A.14				ZC395.2
Y54G11A.2				F52C9.7
Y54G11A.3				F52C9.8
Y54G11A.11				F52C9.3
R06A4.8				Y32H12A.2
R06A4.9				Y32H12A.4
R06A4.2				Y32H12A.5
R06A4.4				Y32H12A.6
R06A4.7				Y32H12A.7
F26H11.1				Y32H12A.8
F26H11.2				W03A5.4
F26H11.4				T24G10.2
K04B12.1				F48E8.6
R05H10.2				F48E8.7
R05H10.5				F48E8.5
R05H10.3				F48E8.4
C23H3.7				F48E8.3
T25D3.3				F48E8.2
Y43H11AL.2				R02F2.7
B0432.5				R02F2.4
B0432.14				R02F2.9
B0432.8				R02F2.1
B0432.9				F56D2.2
W07E6.5				F56D2.6
W09B6.4				F56D2.1
F56D12.1				F56D2.7
Y51H7C.9				C05D2.10
Y51H7C.10				C05D2.6
F54A3.4				C05D2.5
F54A3.5				F54E7.8
Y49F6B.3				F54E7.2
Y49F6B.10				F54E7.1
Y52E8A.3				B0336.6
Y52E8A.4				B0336.5
Y52E8A.5				B0336.7
Y52E8A.6				B0336.9
Y52E8A.1				B0336.10
W06B4.2				B0336.3
F41C3.8				B0336.2
ZK546.19				B0336.1
Y38A8.1				B0244.8
T27F7.2				R12B2.5
T27F7.12				F01F1.7
T27F7.4				F01F1.8
F59A6.11				F01F1.6
F33G12.7				F01F1.5
F33G12.6				F01F1.9
C04G6.5				F01F1.4
F09E5.4				F01F1.15
F09E5.11				F01F1.11
F09E5.16				F01F1.12
F09E5.12				F01F1.2
EEED8.6				F01F1.1
EEED8.8				C28H8.9
F07F6.7				C28H8.4
F59E12.6				C28H8.3
F59E12.8				C28H8.12
F59E12.3				F25B5.4
F59E12.12				F25B5.5
C25H3.12				F25B5.3
C25H3.5				F25B5.7
ZK1248.2				F25B5.2
F21H12.7				T04C9.1
C29H12.3				ZK328.4
C29H12.6				ZK328.2
C32D5.12				ZK328.5
K10B2.3				ZK328.1
K10B2.2				T17E9.2
T28D9.11				T17E9.1
C56C10.9				Y42G9A.4
C56C10.11				Y42G9A.6
C44B7.11				F42A10.4
C15F1.3				F42A10.5
C15F1.5				F42A10.1
C52E12.6				C23G10.7
ZK1127.13				C23G10.4
ZK1127.10				C23G10.8
ZK1127.2				C23G10.3
ZK1127.1				T12A2.7
F10E7.7				T12A2.8
F10E7.9				T12A2.2
C30G12.1				C56G2.6
R07G3.8				C56G2.7
R153.1				C56G2.1
F18A1.1				C16A3.8
B0495.4				C16A3.7
B0495.6				C16A3.6
B0495.7				C16A3.5
T09A5.7				C16A3.4
T01H3.5				C16A3.3
ZK675.3				C16A3.2
ZK675.4				C16A3.1
ZK669.1				C05D11.7
ZK669.2				C05D11.9
ZK669.3				C05D11.10
C08B11.4				C05D11.3
C08B11.8				C05D11.2
T05H10.3				C05D11.1
T05H10.8				C05D11.11
K02C4.2				C05D11.12
K02C4.5				T26A5.6
F10B5.3				T26A5.7
F10B5.4				T26A5.5
F10B5.9				T26A5.4
K01C8.7				T26A5.8
K01C8.8				T26A5.9
F54C9.3				T26A5.3
F54C9.4				T26A5.2
F54C9.7				F23F12.6
F54C9.11				C09E7.9
F28C6.5				C09E7.7
F28C6.4				C09E7.8
D2085.2				F27B3.5
C34C6.9				F20H11.1
C34C6.3				F20H11.2
C34C6.10				F20H11.3
T21B10.6				F37A4.9
C18E9.1				F37A4.2
C18E9.10				F37A4.1
C18E9.2				Y102E9.2
T24H10.5				Y102E9.1
T23G7.2				F57B9.7
C01G6.7				F57B9.6
C01G6.9				F57B9.5
D2013.1				F57B9.2
D2013.10				F57B9.10
F42A8.1				F31E3.4
F42A8.2				F31E3.5
E02H1.7				F31E3.3
T15H9.6				K04G7.3
T15H9.5				K04G7.4
T15H9.4				K04G7.10
T15H9.3				K04G7.11
ZK1307.7				K04G7.1
Y53C12A.10				F37C12.7
Y53C12A.2				F37C12.9
C08H9.16				F37C12.3
C05C10.4				F37C12.2
C05C10.7				F37C12.1
R53.3				F37C12.13
R53.5				R151.9
ZK945.1				R151.3
T09F3.4				R151.2
E04D5.5				R151.6
R166.3				R151.7
C06A1.6				R151.8
C06A1.7				R151.10
C06A1.2				T20H4.4
C06A1.3				T20H4.5
R06F6.11				T20H4.3
R06F6.6				B0361.3
R06F6.7				B0361.7
F59E10.3				B0361.10
F44F4.1				B0361.8
C09H10.8				B0361.2
C47G2.4				F56C9.6
C47G2.8				F56C9.3
W02B12.4				F56C9.11
W02B12.7				F56C9.10
W02B12.15				F56C9.1
B0334.15				F08F8.7
Y62F5A.9				F08F8.8
F54D5.17				F08F8.9
F54D5.15				F08F8.10
F54D5.1				F08F8.4
F07A11.1				F08F8.2
ZK20.2				T20B12.7
ZK20.1				T20B12.8
ZK20.6				T20B12.3
Y17G7B.1				T20B12.2
Y17G7B.23				T20B12.1
Y17G7B.6				H14A12.3
Y17G7B.8				H14A12.2
Y17G7B.13				C07H6.5
Y57A10A.3				C07H6.4
Y57A10A.4				C07H6.6
Y57A10A.11				C07H6.8
Y57A10A.14				C07H6.2
Y48C3A.11				C07H6.1
Y48C3A.12				ZK686.2
Y48C3A.18				ZK686.3
Y48E1C.3				ZK686.4
E01G4.3				C08C3.4
Y48E1B.1				C27D11.1
Y51H1A.5				ZK652.6
K09E4.1				ZK652.4
W03H9.2				ZK652.10
W03H9.1				ZK652.9
Y54G11A.1				ZK652.3
R06A4.10				ZK652.11
R06A4.6				ZK652.1
F26H11.8				ZK688.9
F26H11.6				ZK688.11
F26H11.5				ZK688.5
F54C4.2				C29E4.5
F54C4.3				C29E4.13
F54C4.1				C29E4.4
F40G9.3				C29E4.3
F40G9.2				C29E4.12
F40G9.1				C29E4.2
Y50D7A.4				C29E4.8
Y50D7A.3				F54H12.5
Y50D7A.11				F54H12.6
Y50D7A.2				F54H12.1
Y50D7A.9				C06G4.2
Y55B1BR.4				C06G4.1
F10C5.2				F44B9.4
F10C5.1				F44B9.3
F30H5.1				F44B9.5
Y55B1AL.2				F44B9.6
Y55B1AL.3				F44B9.7
Y55B1AR.2				F44B9.8
T19C3.8				K12H4.5
W06E11.4				K12H4.4
W06E11.5				K12H4.3
W06E11.2				K12H4.8
W06E11.1				K06H7.6
K02F3.10				K06H7.7
K02F3.11				K06H7.4
K02F3.1				K06H7.3
K02F3.12				C14B9.4
Y6D11A.2				C14B9.6
T24C4.5				C14B9.7
T24C4.1				D2007.5
T24C4.6				C50C3.8
T24C4.7				C50C3.6
F23H11.2				C30A5.3
F23H11.3				C30A5.2
F23H11.4				C02F5.6
F23H11.9				C02F5.9
F23H11.1				C02F5.4
BE0003N10.2				C02F5.3
BE0003N10.1				C02F5.13
Y92C3B.2				C02F5.1
Y92C3B.3				F10E9.5
F58B6.3				F10E9.4
Y71D11A.2				F10E9.3
Y119D3B.14				F10E9.8
Y119D3B.15				F10E9.11
Y119D3B.16				ZC262.3
Y119D3B.12				ZC262.8
Y119D3B.11				ZC262.2
Y82E9BR.18				ZK353.6
Y82E9BR.19				ZK353.7
M01G5.1				ZK353.8
M01G5.3				ZK1236.3
Y67D2.4				ZK1236.7
Y67D2.3				C30C11.4
Y67D2.7				C30C11.2
Y67D2.2				C30C11.1
Y67D2.1				F42H10.7
Y22D7AL.7				F42H10.2
Y22D7AL.10				C04D8.1
Y22D7AL.5				C06E1.9
Y39A3CL.7				C06E1.10
Y39A3CL.1				C13G5.2
Y39A3CR.7				F22B7.6
Y39A3CR.4				F22B7.13
Y39A3CR.3				F22B7.5
Y39A3CR.1				B0523.3
F53A3.4				B0523.5
F53A3.2				B0303.3
F53A3.3				B0303.4
R155.1				B0303.15
Y48G9A.4				ZK370.3
Y48G9A.3				ZK370.4
C39B5.6				ZK370.5
H14E04.5				ZK370.8
W04B5.4				PAR2.3
W04B5.5				PAR2.4
Y54F10AM.10				PAR2.1
Y54F10AM.5				K02D10.1
Y54F10AM.4				K02D10.5
Y71H2B.5				F54F2.7
Y71H2B.3				F54F2.8
Y71H2B.2				F54F2.9
Y71H2AM.17				F44E2.10
Y71H2AM.19				F44E2.6
Y71H2AM.20				F44E2.7
Y71H2AM.5				F44E2.8
Y71H2AM.4				F44E2.9
Y71H2AM.24				F44E2.2
R148.4				ZK637.2
R148.3				ZK637.3
R148.2				ZK637.5
Y53G8AR.8				ZK637.7
Y53G8AR.6				ZK637.8
Y53G8AR.5				R08D7.1
Y53G8AR.3				R08D7.2
Y53G8AR.9				R08D7.3
Y53G8AR.2				R08D7.4
C56G7.1				R08D7.6
[truncated: 2,030 more rows]

## Sheet: CSR-1 targets per chromosome
Table S6. CSR-1 clustering genes and clustering of CSR-1 targets per chromosome
Chromosome	% CSR-1 targets	% CSR-1 targets over the rest of genome	Chi-square p-value
I	34.817	21.732	<0.0001
II	21.635	24.985	0.024
III	35.933	21.802	<0.0001
IV	21.405	25.078	0.0626
V	11.85	30.019	<0.0001
X	2.399	30.113	<0.0001
MtDNA	0	25.459	0.0805
