# Supplementary material for: Early experiences mediate distinct adult gene expression and reproductive programs in Caenorhabditis elegans
Source: PLoS Genet. 2018 Feb 15;14(2):e1007219. doi: 10.1371/journal.pgen.1007219 (PMC5831748; doi:10.1371/journal.pgen.1007219)
Supplement: S7 Table — (XLSX) [file pgen.1007219.s018.xlsx]

## Sheet: Sperm Overlap
Table S7. GO term analysis of sperm mRNAome and proteome genes associated with seesaw genes.
ID	Names	Seesaw gene	mRNAome Reads No.	Proteome emPAI
Y50D7A.7	ads-1;ADHAPS	WTPhe down::WTStv up	4	0.04
H22K11.1	asp-3	WTPhe down::WTStv up	122	0.07
T25F10.6	clik-1	WTPhe down::WTStv up	137	0.07
C31C9.2		WTPhe down::WTStv up	7	0.09
F45D11.14		WTPhe down::WTStv up	55	0.11
D1086.3		WTPhe down::WTStv up	21	0.14
VF13D12L.3		WTPhe down::WTStv up	6	0.15
Y46G5A.34		WTPhe down::WTStv up		0.16
C36E6.5	mlc-2	WTPhe down::WTStv up	33	0.17
K03H1.4	ttr-2	WTPhe down::WTStv up		0.2
R12H7.2	asp-4	WTPhe down::WTStv up	17	0.2
W02D3.5	lbp-6	WTPhe down::WTStv up		0.21
C16H3.2	lec-9	WTPhe down::WTStv up	7	0.21
C08F11.12		WTPhe down::WTStv up		0.24
Y45F10C.2		WTPhe down::WTStv up		0.24
Y32H12A.3	dhs-9	WTPhe down::WTStv up	5	0.29
R07E4.3		WTPhe down::WTStv up		0.31
D1054.10		WTPhe down::WTStv up		0.33
R11H6.1	pes-9	WTPhe down::WTStv up	9	0.33
T02G5.7		WTPhe down::WTStv up	8	0.35
C44E4.6	acbp-1	WTPhe down::WTStv up		0.36
VF13D12L.1	inos-1	WTPhe down::WTStv up	77	0.37
C35B1.5		WTPhe down::WTStv up	4	0.41
F09F7.2	mlc-3	WTPhe down::WTStv up	309	0.41
F09E10.3	dhs-25	WTPhe down::WTStv up	15	0.42
MTCE.31	ctc-2	WTPhe down::WTStv up	722	0.56
D1037.3	ftn-2	WTPhe down::WTStv up	28	0.58
Y22F5A.4	lys-1	WTPhe down::WTStv up	32	0.59
F07D10.1	rpl-11.2	WTPhe down::WTStv up	6	0.68
F55D10.2	rpl-25.1	WTPhe down::WTStv up	4	0.7
C15H9.9		WTPhe down::WTStv up		0.8
Y62H9A.5		WTPhe down::WTStv up		0.89
R03D7.6	gst-5	WTPhe down::WTStv up	10	0.94
W05G11.6	pck-1	WTPhe down::WTStv up		1.11
F44G3.2		WTPhe down::WTStv up		1.19
ZK637.13	glb-1	WTPhe down::WTStv up	5	1.21
C24D10.7	nspd-3	WTPhe down::WTStv up	98	1.21
K07F5.5	nspd-2	WTPhe down::WTStv up	256	1.21
F11G11.8	nspd-5	WTPhe down::WTStv up	290	1.21
F22B8.7		WTPhe down::WTStv up	29	1.33
Y55B1AR.1	lec-6	WTPhe down::WTStv up	4	1.51
C44F1.3	lec-4	WTPhe down::WTStv up	28	2.36
K04D7.3	gta-1	WTPhe down::WTStv up		2.51
F45E1.6	his-71	WTPhe down::WTStv up		3.59
F28H1.2	cpn-3	WTPhe down::WTStv up	442	5.55
R04F11.2		WTPhe down::WTStv up	25	7.32
F36H9.4		WTPhe down::WTStv up	4
F54D5.4		WTPhe down::WTStv up	4
R09B5.8	cnc-3	WTPhe down::WTStv up	4
T08A9.12	spp-2	WTPhe down::WTStv up	4
W07E11.4	flp-28	WTPhe down::WTStv up	4
Y54G2A.3		WTPhe down::WTStv up	4
F40F12.7		WTPhe down::WTStv up	5
F40F4.2	lbp-2	WTPhe down::WTStv up	5
T07C4.4	spp-1	WTPhe down::WTStv up	5
Y37H2A.14		WTPhe down::WTStv up	5
Y46H3A.3	hsp-16.2;hsp16-2;hsp-16	WTPhe down::WTStv up	5
Y66H1A.5		WTPhe down::WTStv up	5
B0213.2	nlp-27	WTPhe down::WTStv up	6
C24G6.6	hpo-15	WTPhe down::WTStv up	6
K08B4.6	cli-2;cpi-1	WTPhe down::WTStv up	6
T07C12.7	ttr-46	WTPhe down::WTStv up	6
Y48G8AL.13		WTPhe down::WTStv up	6
Y77E11A.2		WTPhe down::WTStv up	6
C50F4.7	his-37	WTPhe down::WTStv up	7
C54G6.5	spp-17	WTPhe down::WTStv up	7
F35C5.8	clec-65	WTPhe down::WTStv up	7
K09F5.3	spp-14;uvt-1	WTPhe down::WTStv up	7
K11D12.7		WTPhe down::WTStv up	7
T04F8.8		WTPhe down::WTStv up	7
Y7A5A.1		WTPhe down::WTStv up	7
C32H11.12	dod-24	WTPhe down::WTStv up	8
F22A3.7	ttr-36	WTPhe down::WTStv up	8
R06B10.3	clec-150	WTPhe down::WTStv up	8
R148.6	tag-79;heh-1	WTPhe down::WTStv up	8
Y69H2.14		WTPhe down::WTStv up	8
Y74C9A.2	nlp-40	WTPhe down::WTStv up	8
C32D5.9	lgg-1;2G636;atg-8.1	WTPhe down::WTStv up	9
C50F4.1		WTPhe down::WTStv up	9
F56H9.2		WTPhe down::WTStv up	9
T20D3.2		WTPhe down::WTStv up	9
T21H3.1		WTPhe down::WTStv up	9
Y119D3B.21		WTPhe down::WTStv up	9
ZK856.7		WTPhe down::WTStv up	9
C02A12.4	lys-7	WTPhe down::WTStv up	10
C48E7.10	spp-15	WTPhe down::WTStv up	10
F14F7.1	col-98	WTPhe down::WTStv up	10
F54D5.3		WTPhe down::WTStv up	10
R09B5.3	cnc-2	WTPhe down::WTStv up	10
Y40H7A.10		WTPhe down::WTStv up	10
Y4C6B.6	gba-4	WTPhe down::WTStv up	10
Y4C6B.7		WTPhe down::WTStv up	10
Y51F10.7		WTPhe down::WTStv up	10
ZK550.6		WTPhe down::WTStv up	10
C18A11.1		WTPhe down::WTStv up	11
C29F4.1	col-125	WTPhe down::WTStv up	11
F41E6.2	grd-5	WTPhe down::WTStv up	11
R09H10.3		WTPhe down::WTStv up	11
Y46H3A.2	hsp-16;hsp-16.41	WTPhe down::WTStv up	11
Y54G2A.6	clec-85	WTPhe down::WTStv up	11
ZK721.2	unc-27;unc-99;tni-2	WTPhe down::WTStv up	11
F22B8.6	cth-1	WTPhe down::WTStv up	12
F49E11.10	scl-2	WTPhe down::WTStv up	12
F56B3.1	col-103	WTPhe down::WTStv up	13
M195.1	col-77	WTPhe down::WTStv up	13
ZK1320.2		WTPhe down::WTStv up	13
C52E4.1	CPROT/1;cpr-1;gcp-1	WTPhe down::WTStv up	14
F40F4.3	lbp-1	WTPhe down::WTStv up	14
T19C4.7	nlp-33	WTPhe down::WTStv up	14
C17G10.5	lys-8	WTPhe down::WTStv up	15
R10H10.3		WTPhe down::WTStv up	15
T08A9.9	spp-5	WTPhe down::WTStv up	15
W05B2.5	col-93	WTPhe down::WTStv up	16
F41H10.8	elo-6	WTPhe down::WTStv up	19
W03G11.1	col-181	WTPhe down::WTStv up	19
K12H4.7		WTPhe down::WTStv up	21
W02A2.1	fat-2	WTPhe down::WTStv up	22
B0035.13		WTPhe down::WTStv up	23
F53C11.3		WTPhe down::WTStv up	23
D1025.4	nspc-20	WTPhe down::WTStv up	24
MTCE.34	nduo-3	WTPhe down::WTStv up	24
F52E1.14		WTPhe down::WTStv up	26
R06C1.4		WTPhe down::WTStv up	27
C17H12.8		WTPhe down::WTStv up	34
C44B12.2	ost-1;SPARC/1;SPARC	WTPhe down::WTStv up	34
F11H8.3	col-8;col8	WTPhe down::WTStv up	36
F21F8.3	asp-5	WTPhe down::WTStv up	36
C45B2.1		WTPhe down::WTStv up	37
Y77E11A.15	col-106	WTPhe down::WTStv up	39
F35C5.6	clec-63	WTPhe down::WTStv up	51
ZK6.7	lipl-5	WTPhe down::WTStv up	55
ZK1193.1	col-19;col19	WTPhe down::WTStv up	57
F21F8.7	asp-6	WTPhe down::WTStv up	59
Y22F5A.5	lys-2	WTPhe down::WTStv up	63
Y39B6A.20	asp-1	WTPhe down::WTStv up	66
K02D7.3	col-101	WTPhe down::WTStv up	74
C34F6.3	col-179	WTPhe down::WTStv up	83
MTCE.3	nduo-6	WTPhe down::WTStv up	83
T05A1.2	col-122	WTPhe down::WTStv up	85
W04E12.8	clec-50	WTPhe down::WTStv up	89
F26F12.1	col-140	WTPhe down::WTStv up	91
F22A3.6	ilys-5	WTPhe down::WTStv up	110
MTCE.12	atp-6	WTPhe down::WTStv up	168
T15B7.3	col-143	WTPhe down::WTStv up	199
F11G11.11	col-20	WTPhe down::WTStv up	274
C17F4.7		WTPhe down::WTStv up	306
F15A2.1	col-184	WTPhe down::WTStv up	327
C34F6.2	col-178	WTPhe down::WTStv up	424
F44D12.5	msd-2	WTPhe down::WTStv up	541
F54C1.7	tnc-1;pat-10;let-646	WTPhe down::WTStv up	901
C24F3.6	col-124	WTPhe down::WTStv up	1124
F25G6.9		WTPhe up::WTStv down		0.02
F55H2.6	clu-1	WTPhe up::WTStv down	4	0.02
T20G5.1	clhc-1;chc-1	WTPhe up::WTStv down	12	0.02
D1007.7	nrd-1	WTPhe up::WTStv down		0.03
F10C2.4		WTPhe up::WTStv down	7	0.03
R13F6.10	cra-1	WTPhe up::WTStv down	8	0.03
F28B3.7	smc-1;him-1	WTPhe up::WTStv down		0.04
C30C11.4	hsp-110	WTPhe up::WTStv down	16	0.04
K07H8.10		WTPhe up::WTStv down	19	0.04
C27D11.1	eif-3.A;egl-45	WTPhe up::WTStv down	6	0.05
Y116A8A.9	map-2	WTPhe up::WTStv down		0.06
F26F4.1	cee-1	WTPhe up::WTStv down		0.08
F32E10.4	ima-3	WTPhe up::WTStv down		0.08
Y65B4BL.2	deps-1	WTPhe up::WTStv down	8	0.09
C26D10.1	ran-3	WTPhe up::WTStv down		0.1
C27H6.2	ruvb-1	WTPhe up::WTStv down	4	0.13
C53D5.6	imb-3	WTPhe up::WTStv down	10	0.13
T12E12.4	drp-1	WTPhe up::WTStv down		0.16
F10G7.2	tsn-1	WTPhe up::WTStv down	5	0.16
R06C7.1	wago-1	WTPhe up::WTStv down	6	0.16
Y45F10D.9	sas-6	WTPhe up::WTStv down	5	0.18
Y71H2AM.19	laf-1	WTPhe up::WTStv down		0.19
C07H6.5	cgh-1	WTPhe up::WTStv down	5	0.2
F57B9.6	inf-1;CeIF;Ce1F	WTPhe up::WTStv down		0.22
F07A11.2	gfat-1	WTPhe up::WTStv down		0.24
Y18D10A.17	lsm-14;car-1	WTPhe up::WTStv down		0.27
Y54E10A.9	vbh-1	WTPhe up::WTStv down		0.27
F26B1.3	1G893;ima-2	WTPhe up::WTStv down		0.29
T05C12.7	tcp-1;cct-1	WTPhe up::WTStv down	6	0.29
C47E12.5	spe-32;uba-1	WTPhe up::WTStv down		0.3
R05F9.10	sgt-1	WTPhe up::WTStv down		0.39
K08F4.2	gtbp-1	WTPhe up::WTStv down		0.42
F37C12.7	acs-4	WTPhe up::WTStv down	10	0.48
W08E12.7		WTPhe up::WTStv down	4	0.52
T21B10.7	cct-2	WTPhe up::WTStv down	4	0.53
T22F3.3		WTPhe up::WTStv down		0.62
Y55F3AR.3	cct-8	WTPhe up::WTStv down		0.76
C23G10.4	rpn-2	WTPhe up::WTStv down	9	1.05
T22D1.9	rpn-1	WTPhe up::WTStv down	7	1.1
F26D10.3	hsp-1	WTPhe up::WTStv down	70	1.62
C41C4.8	cdc-48.2	WTPhe up::WTStv down	20	1.68
F44E7.4		WTPhe up::WTStv down		2.07
C06A1.1	cdc-48.1;phi-31	WTPhe up::WTStv down	9	2.28
C37H5.8	hsp-6;mot-2	WTPhe up::WTStv down		3.72
C06A5.6		WTPhe up::WTStv down	4
C07G2.1	cpg-1;cej-1	WTPhe up::WTStv down	4
C08B11.3	swsn-7	WTPhe up::WTStv down	4
C14C10.5		WTPhe up::WTStv down	4
C25D7.6	mcm-3	WTPhe up::WTStv down	4
C46C2.1	wnk-1	WTPhe up::WTStv down	4
C50C3.6	prp-8	WTPhe up::WTStv down	4
F22B5.7	zyg-9	WTPhe up::WTStv down	4
F26F12.7	evl-11;let-418;chd-4	WTPhe up::WTStv down	4
F31C3.3		WTPhe up::WTStv down	4
F55D12.5		WTPhe up::WTStv down	4
K09H11.3	rga-3	WTPhe up::WTStv down	4
T07A9.6	daf-18	WTPhe up::WTStv down	4
T19A5.1		WTPhe up::WTStv down	4
Y43F8C.12	mrp-7	WTPhe up::WTStv down	4
Y80D3A.2	mal-2;emb-4;sel-6	WTPhe up::WTStv down	4
ZK512.5	sec-16	WTPhe up::WTStv down	4
ZK688.5		WTPhe up::WTStv down	4
ZK858.1	gld-4	WTPhe up::WTStv down	4
C17E4.6		WTPhe up::WTStv down	5
C27F2.8		WTPhe up::WTStv down	5
C38D4.3	mel-28	WTPhe up::WTStv down	5
F29D11.2	capg-1	WTPhe up::WTStv down	5
F55A3.3	phi-16	WTPhe up::WTStv down	5
F55G1.8	plk-3	WTPhe up::WTStv down	5
F59E12.9		WTPhe up::WTStv down	5
T21B10.3		WTPhe up::WTStv down	5
Y43H11AL.3	pqn-85	WTPhe up::WTStv down	5
Y49E10.19	ani-1	WTPhe up::WTStv down	5
Y56A3A.20	ccf-1	WTPhe up::WTStv down	5
Y71F9AL.18	parp-1;pme-1	WTPhe up::WTStv down	5
ZC513.6	oma-2;dao-7;moe-2	WTPhe up::WTStv down	5
ZK675.1	ptc-1	WTPhe up::WTStv down	5
F30A10.10	usp-48	WTPhe up::WTStv down	6
F39B2.1	hinf-1	WTPhe up::WTStv down	6
F49C12.9		WTPhe up::WTStv down	6
F59E12.1		WTPhe up::WTStv down	6
K12D12.2	npp-3	WTPhe up::WTStv down	6
R09A1.1	ergo-1;eri-8	WTPhe up::WTStv down	6
T11F8.3	rme-2	WTPhe up::WTStv down	6
T28B11.1		WTPhe up::WTStv down	6
Y47G6A.11	msh-6	WTPhe up::WTStv down	6
Y65B4BL.5	acs-13	WTPhe up::WTStv down	6
ZK742.1	imb-4;xpo-1	WTPhe up::WTStv down	6
F36A2.13	ubr-5	WTPhe up::WTStv down	7
Y41D4B.19	Nup155;npp-8	WTPhe up::WTStv down	7
Y67D8C.5	eel-1	WTPhe up::WTStv down	7
C03B8.4	lin-13;lin-51	WTPhe up::WTStv down	8
D2030.6	prg-1	WTPhe up::WTStv down	8
E01A2.6	akir-1	WTPhe up::WTStv down	8
F55A12.1	wago-2	WTPhe up::WTStv down	8
K10B2.5	ani-2;tag-221	WTPhe up::WTStv down	8
T08A11.2	phi-11	WTPhe up::WTStv down	8
F55G1.4	rod-1	WTPhe up::WTStv down	9
T13F2.6		WTPhe up::WTStv down	9
C05C8.4	gei-6	WTPhe up::WTStv down	10
C48A7.2	pitr-1	WTPhe up::WTStv down	10
Y76B12C.2	xpc-1	WTPhe up::WTStv down	10
C02F5.1	knl-1	WTPhe up::WTStv down	11
K08E3.6	cyk-4	WTPhe up::WTStv down	11
K07C11.2	air-1;let-412	WTPhe up::WTStv down	12
K12D12.1	top-2	WTPhe up::WTStv down	13
F32H2.3	spd-2	WTPhe up::WTStv down	14
F37A4.8	isw-1	WTPhe up::WTStv down	14
F26F4.7	nhl-2	WTPhe up::WTStv down	15
C54G10.2	rfc-1	WTPhe up::WTStv down	16
F20G4.3	nmy-2	WTPhe up::WTStv down	16
Y37A1B.1	lst-3	WTPhe up::WTStv down	16
ZK1055.1	hcp-1	WTPhe up::WTStv down	16
R119.4	prp-1;pqn-59	WTPhe up::WTStv down	19
Y53C12A.1	spe-37;wee-1.3	WTPhe up::WTStv down	20
F54D5.14	smc-6	WTPhe up::WTStv down	32
C27A2.3	ify-1	WTPhe up::WTStv down	78
ZC168.4	cyb-1	WTPhe up::WTStv down	178

## Sheet: FuncCluster WTPhe up_WTStv down
Table S7. GO term analysis of sperm mRNAome and proteome genes associated with seesaw genes.
Annotation Cluster 1	Enrichment Score: 9.51918780069983
Category	Term	Count	%	PValue	Genes	List Total	Pop Hits	Pop Total	Fold Enrichment	Bonferroni	Benjamini	FDR
GOTERM_BP_FAT	GO:0003006~reproductive developmental process	39	33.3333	1.10387e-12	F28B3.7, C30C11.4, F22B5.7, D2030.6, C07H6.5, C08B11.3, Y55F3AR.3, C25D7.6, T21B10.3, C03B8.4, Y45F10D.9, T21B10.7, Y56A3A.20, C07G2.1, C48A7.2, F26F12.7, T05C12.7, K10B2.5, Y53C12A.1, F29D11.2, C02F5.1, ZK858.1, T11F8.3, Y41D4B.19, F30A10.10, F39B2.1, ZC168.4, C26D10.1, Y49E10.19, Y116A8A.9, Y54E10A.9, C27H6.2, F20G4.3, K08E3.6, F32E10.4, C27A2.3, T08A11.2, F37A4.8, C50C3.6	104	831	7838	3.537	4.52597e-10	2.26298e-10	1.54525e-09
GOTERM_BP_FAT	GO:0007548~sex differentiation	33	28.2051	1.55031e-09	F28B3.7, C30C11.4, F22B5.7, C07H6.5, C08B11.3, Y55F3AR.3, C25D7.6, T21B10.3, C03B8.4, Y45F10D.9, T21B10.7, Y56A3A.20, C48A7.2, F26F12.7, T05C12.7, K10B2.5, F29D11.2, C02F5.1, ZK858.1, Y41D4B.19, F30A10.10, F39B2.1, C26D10.1, Y49E10.19, Y116A8A.9, Y54E10A.9, C27H6.2, F20G4.3, K08E3.6, C27A2.3, T08A11.2, F37A4.8, C50C3.6	104	771	7838	3.22576	6.35629e-07	9.08042e-08	2.17016e-06
GOTERM_BP_FAT	GO:0040035~hermaphrodite genitalia development	31	26.4957	1.99584e-09	F28B3.7, C30C11.4, F22B5.7, C07H6.5, C08B11.3, C25D7.6, Y55F3AR.3, T21B10.3, C03B8.4, Y45F10D.9, T21B10.7, Y56A3A.20, C48A7.2, F26F12.7, T05C12.7, F29D11.2, C02F5.1, ZK858.1, Y41D4B.19, F30A10.10, F39B2.1, C26D10.1, Y49E10.19, Y54E10A.9, C27H6.2, F20G4.3, K08E3.6, C27A2.3, T08A11.2, F37A4.8, C50C3.6	104	690	7838	3.38598	8.18296e-07	1.02287e-07	2.79382e-06
GOTERM_BP_FAT	GO:0048806~genitalia development	31	26.4957	2.45348e-09	F28B3.7, C30C11.4, F22B5.7, C07H6.5, C08B11.3, C25D7.6, Y55F3AR.3, T21B10.3, C03B8.4, Y45F10D.9, T21B10.7, Y56A3A.20, C48A7.2, F26F12.7, T05C12.7, F29D11.2, C02F5.1, ZK858.1, Y41D4B.19, F30A10.10, F39B2.1, C26D10.1, Y49E10.19, Y54E10A.9, C27H6.2, F20G4.3, K08E3.6, C27A2.3, T08A11.2, F37A4.8, C50C3.6	104	696	7838	3.35679	1.00593e-06	1.1177e-07	3.43443e-06
Annotation Cluster 2	Enrichment Score: 6.761555374977576
Category	Term	Count	%	PValue	Genes	List Total	Pop Hits	Pop Total	Fold Enrichment	Bonferroni	Benjamini	FDR
SP_PIR_KEYWORDS	atp-binding	23	19.6581	2.702e-11	C47E12.5, C30C11.4, F57B9.6, C07H6.5, Y71H2AM.19, C37H5.8, F26D10.3, C25D7.6, Y55F3AR.3, C06A1.1, T21B10.7, Y54E10A.9, C27H6.2, K12D12.1, F20G4.3, C41C4.8, T05C12.7, Y53C12A.1, F55G1.8, Y43F8C.12, C54G10.2, K07C11.2, F37A4.8	117	649	19674	5.95923	2.62093e-09	2.62093e-09	2.98183e-08
SP_PIR_KEYWORDS	nucleotide-binding	24	20.5128	4.22206e-10	C47E12.5, C30C11.4, F57B9.6, C07H6.5, Y71H2AM.19, C37H5.8, F26D10.3, T12E12.4, C25D7.6, Y55F3AR.3, C06A1.1, T21B10.7, Y54E10A.9, C27H6.2, K12D12.1, F20G4.3, C41C4.8, T05C12.7, Y53C12A.1, F55G1.8, Y43F8C.12, C54G10.2, K07C11.2, F37A4.8	117	824	19674	4.89768	4.09539e-08	2.0477e-08	4.65931e-07
GOTERM_MF_FAT	GO:0005524~ATP binding	28	23.9316	2.1878e-07	F28B3.7, C30C11.4, C07H6.5, C37H5.8, Y47G6A.11, C25D7.6, Y55F3AR.3, C06A1.1, T21B10.7, K12D12.1, C41C4.8, F26F12.7, T05C12.7, Y53C12A.1, C54G10.2, C47E12.5, F57B9.6, Y71H2AM.19, F26D10.3, F54D5.14, C46C2.1, Y54E10A.9, C27H6.2, F20G4.3, F55G1.8, Y43F8C.12, K07C11.2, F37A4.8	70	942	6686	2.83907	2.77847e-05	2.77847e-05	0.00025372
GOTERM_MF_FAT	GO:0032559~adenyl ribonucleotide binding	28	23.9316	2.28658e-07	F28B3.7, C30C11.4, C07H6.5, C37H5.8, Y47G6A.11, C25D7.6, Y55F3AR.3, C06A1.1, T21B10.7, K12D12.1, C41C4.8, F26F12.7, T05C12.7, Y53C12A.1, C54G10.2, C47E12.5, F57B9.6, Y71H2AM.19, F26D10.3, F54D5.14, C46C2.1, Y54E10A.9, C27H6.2, F20G4.3, F55G1.8, Y43F8C.12, K07C11.2, F37A4.8	70	944	6686	2.83305	2.90391e-05	1.45197e-05	0.000265175
GOTERM_MF_FAT	GO:0000166~nucleotide binding	34	29.0598	3.0043e-07	F28B3.7, C30C11.4, Y71F9AL.18, C07H6.5, C37H5.8, T12E12.4, Y47G6A.11, Y55F3AR.3, C25D7.6, F10C2.4, D1007.7, C06A1.1, T21B10.7, K12D12.1, C41C4.8, F26F12.7, T05C12.7, Y53C12A.1, C54G10.2, K07H8.10, C47E12.5, F57B9.6, Y71H2AM.19, F26D10.3, F54D5.14, C46C2.1, Y54E10A.9, C27H6.2, F20G4.3, F55G1.8, K08F4.2, Y43F8C.12, F37A4.8, K07C11.2	70	1369	6686	2.37216	3.81538e-05	1.27181e-05	0.00034841
GOTERM_MF_FAT	GO:0030554~adenyl nucleotide binding	28	23.9316	8.98034e-07	F28B3.7, C30C11.4, C07H6.5, C37H5.8, Y47G6A.11, C25D7.6, Y55F3AR.3, C06A1.1, T21B10.7, K12D12.1, C41C4.8, F26F12.7, T05C12.7, Y53C12A.1, C54G10.2, C47E12.5, F57B9.6, Y71H2AM.19, F26D10.3, F54D5.14, C46C2.1, Y54E10A.9, C27H6.2, F20G4.3, F55G1.8, Y43F8C.12, K07C11.2, F37A4.8	70	1009	6686	2.65055	0.000114044	2.85122e-05	0.00104145
GOTERM_MF_FAT	GO:0001883~purine nucleoside binding	28	23.9316	9.16243e-07	F28B3.7, C30C11.4, C07H6.5, C37H5.8, Y47G6A.11, C25D7.6, Y55F3AR.3, C06A1.1, T21B10.7, K12D12.1, C41C4.8, F26F12.7, T05C12.7, Y53C12A.1, C54G10.2, C47E12.5, F57B9.6, Y71H2AM.19, F26D10.3, F54D5.14, C46C2.1, Y54E10A.9, C27H6.2, F20G4.3, F55G1.8, Y43F8C.12, K07C11.2, F37A4.8	70	1010	6686	2.64792	0.000116356	2.32723e-05	0.00106257
GOTERM_MF_FAT	GO:0001882~nucleoside binding	28	23.9316	1.05364e-06	F28B3.7, C30C11.4, C07H6.5, C37H5.8, Y47G6A.11, C25D7.6, Y55F3AR.3, C06A1.1, T21B10.7, K12D12.1, C41C4.8, F26F12.7, T05C12.7, Y53C12A.1, C54G10.2, C47E12.5, F57B9.6, Y71H2AM.19, F26D10.3, F54D5.14, C46C2.1, Y54E10A.9, C27H6.2, F20G4.3, F55G1.8, Y43F8C.12, K07C11.2, F37A4.8	70	1017	6686	2.6297	0.000133803	2.23018e-05	0.0012219
GOTERM_MF_FAT	GO:0032555~purine ribonucleotide binding	29	24.7863	2.05791e-06	F28B3.7, C30C11.4, C07H6.5, C37H5.8, T12E12.4, Y47G6A.11, C25D7.6, Y55F3AR.3, C06A1.1, T21B10.7, K12D12.1, C41C4.8, F26F12.7, T05C12.7, Y53C12A.1, C54G10.2, C47E12.5, F57B9.6, Y71H2AM.19, F26D10.3, F54D5.14, C46C2.1, Y54E10A.9, C27H6.2, F20G4.3, F55G1.8, Y43F8C.12, F37A4.8, K07C11.2	70	1120	6686	2.47314	0.00026132	3.73356e-05	0.00238654
GOTERM_MF_FAT	GO:0032553~ribonucleotide binding	29	24.7863	2.05791e-06	F28B3.7, C30C11.4, C07H6.5, C37H5.8, T12E12.4, Y47G6A.11, C25D7.6, Y55F3AR.3, C06A1.1, T21B10.7, K12D12.1, C41C4.8, F26F12.7, T05C12.7, Y53C12A.1, C54G10.2, C47E12.5, F57B9.6, Y71H2AM.19, F26D10.3, F54D5.14, C46C2.1, Y54E10A.9, C27H6.2, F20G4.3, F55G1.8, Y43F8C.12, F37A4.8, K07C11.2	70	1120	6686	2.47314	0.00026132	3.73356e-05	0.00238654
GOTERM_MF_FAT	GO:0017076~purine nucleotide binding	29	24.7863	6.66652e-06	F28B3.7, C30C11.4, C07H6.5, C37H5.8, T12E12.4, Y47G6A.11, C25D7.6, Y55F3AR.3, C06A1.1, T21B10.7, K12D12.1, C41C4.8, F26F12.7, T05C12.7, Y53C12A.1, C54G10.2, C47E12.5, F57B9.6, Y71H2AM.19, F26D10.3, F54D5.14, C46C2.1, Y54E10A.9, C27H6.2, F20G4.3, F55G1.8, Y43F8C.12, F37A4.8, K07C11.2	70	1187	6686	2.33354	0.000846292	0.000105826	0.00773093
Annotation Cluster 3	Enrichment Score: 5.7736692731423505
Category	Term	Count	%	PValue	Genes	List Total	Pop Hits	Pop Total	Fold Enrichment	Bonferroni	Benjamini	FDR
GOTERM_BP_FAT	GO:0002119~nematode larval development	47	40.1709	4.09388e-07	F28B3.7, C30C11.4, F26B1.3, C07H6.5, C27D11.1, C08B11.3, C37H5.8, Y55F3AR.3, F10C2.4, C03B8.4, C06A1.1, T21B10.7, Y56A3A.20, T22D1.9, R05F9.10, T20G5.1, C41C4.8, ZK675.1, F26F12.7, T05C12.7, Y53C12A.1, C54G10.2, Y67D8C.5, F26F4.1, F29D11.2, C47E12.5, F57B9.6, Y71H2AM.19, F26D10.3, Y65B4BL.2, C27F2.8, R119.4, C53D5.6, F39B2.1, ZC168.4, C23G10.4, C26D10.1, Y49E10.19, F32H2.3, C27H6.2, F20G4.3, F32E…	104	1760	7838	2.0126	0.000167835	1.67848e-05	0.000573066
GOTERM_BP_FAT	GO:0002164~larval development	47	40.1709	4.16582e-07	F28B3.7, C30C11.4, F26B1.3, C07H6.5, C27D11.1, C08B11.3, C37H5.8, Y55F3AR.3, F10C2.4, C03B8.4, C06A1.1, T21B10.7, Y56A3A.20, T22D1.9, R05F9.10, T20G5.1, C41C4.8, ZK675.1, F26F12.7, T05C12.7, Y53C12A.1, C54G10.2, Y67D8C.5, F26F4.1, F29D11.2, C47E12.5, F57B9.6, Y71H2AM.19, F26D10.3, Y65B4BL.2, C27F2.8, R119.4, C53D5.6, F39B2.1, ZC168.4, C23G10.4, C26D10.1, Y49E10.19, F32H2.3, C27H6.2, F20G4.3, F32E…	104	1761	7838	2.01146	0.000170784	1.5527e-05	0.000583137
GOTERM_BP_FAT	GO:0009791~post-embryonic development	47	40.1709	5.68404e-07	F28B3.7, C30C11.4, F26B1.3, C07H6.5, C27D11.1, C08B11.3, C37H5.8, Y55F3AR.3, F10C2.4, C03B8.4, C06A1.1, T21B10.7, Y56A3A.20, T22D1.9, R05F9.10, T20G5.1, C41C4.8, ZK675.1, F26F12.7, T05C12.7, Y53C12A.1, C54G10.2, Y67D8C.5, F26F4.1, F29D11.2, C47E12.5, F57B9.6, Y71H2AM.19, F26D10.3, Y65B4BL.2, C27F2.8, R119.4, C53D5.6, F39B2.1, ZC168.4, C23G10.4, C26D10.1, Y49E10.19, F32H2.3, C27H6.2, F20G4.3, F32E…	104	1779	7838	1.9911	0.000233018	1.94203e-05	0.000795658
GOTERM_BP_FAT	GO:0040007~growth	35	29.9145	8.29528e-05	F28B3.7, C30C11.4, C07H6.5, C27D11.1, C37H5.8, C08B11.3, Y55F3AR.3, C03B8.4, T21B10.7, T22D1.9, R05F9.10, F26F12.7, T05C12.7, ZK675.1, C54G10.2, F29D11.2, C47E12.5, F57B9.6, Y71H2AM.19, F26D10.3, Y65B4BL.2, R119.4, C27F2.8, C53D5.6, F39B2.1, ZC168.4, Y49E10.19, F32H2.3, C27H6.2, F20G4.3, F32E10.4, T08A11.2, ZK742.1, F37A4.8, C50C3.6	104	1364	7838	1.93386	0.0334401	0.00199871	0.116056
Annotation Cluster 4	Enrichment Score: 5.107149222624222
Category	Term	Count	%	PValue	Genes	List Total	Pop Hits	Pop Total	Fold Enrichment	Bonferroni	Benjamini	FDR
GOTERM_CC_FAT	GO:0005694~chromosome	7	5.98291	6.84968e-06	C02F5.1, F28B3.7, K12D12.1, F26F12.7, F55A3.3, F54D5.14, C54G10.2	35	112	7912	14.1286	0.00054098	0.000135272	0.00726361
GOTERM_CC_FAT	GO:0043228~non-membrane-bounded organelle	12	10.2564	8.34528e-06	C02F5.1, F28B3.7, F32H2.3, F20G4.3, K12D12.1, F26F12.7, F55A3.3, F54D5.14, F26F4.7, C54G10.2, Y45F10D.9, Y49E10.19	35	535	7912	5.07044	0.000659063	0.000131847	0.00884953
GOTERM_CC_FAT	GO:0043232~intracellular non-membrane-bounded organelle	12	10.2564	8.34528e-06	C02F5.1, F28B3.7, F32H2.3, F20G4.3, K12D12.1, F26F12.7, F55A3.3, F54D5.14, F26F4.7, C54G10.2, Y45F10D.9, Y49E10.19	35	535	7912	5.07044	0.000659063	0.000131847	0.00884953
Annotation Cluster 5	Enrichment Score: 4.881182096098817
Category	Term	Count	%	PValue	Genes	List Total	Pop Hits	Pop Total	Fold Enrichment	Bonferroni	Benjamini	FDR
GOTERM_BP_FAT	GO:0007049~cell cycle	22	18.8034	1.13398e-09	C02F5.1, F28B3.7, F22B5.7, D2030.6, F26B1.3, C07H6.5, F25G6.9, ZK1055.1, ZC168.4, Y45F10D.9, Y56A3A.20, C26D10.1, Y49E10.19, C07G2.1, F32H2.3, K12D12.2, K08E3.6, ZK675.1, F32E10.4, Y53C12A.1, F55G1.8, Y43H11AL.3	104	329	7838	5.03963	4.64934e-07	9.29868e-08	1.58737e-06
GOTERM_BP_FAT	GO:0022402~cell cycle process	21	17.9487	1.40745e-09	C02F5.1, F28B3.7, F22B5.7, D2030.6, F26B1.3, C07H6.5, F25G6.9, ZK1055.1, ZC168.4, Y45F10D.9, Y56A3A.20, C26D10.1, Y49E10.19, C07G2.1, F32H2.3, K12D12.2, K08E3.6, ZK675.1, F32E10.4, Y53C12A.1, Y43H11AL.3	104	300	7838	5.27558	5.77053e-07	9.61755e-08	1.97017e-06
SP_PIR_KEYWORDS	cell cycle	9	7.69231	3.12362e-08	C02F5.1, C07G2.1, F32H2.3, ZK675.1, Y53C12A.1, Y43H11AL.3, Y45F10D.9, ZC168.4, C26D10.1	117	83	19674	18.2335	3.02991e-06	1.00997e-06	3.44712e-05
GOTERM_BP_FAT	GO:0000279~M phase	15	12.8205	2.92343e-06	C02F5.1, F28B3.7, F22B5.7, F26B1.3, ZK1055.1, F25G6.9, ZC168.4, C26D10.1, Y49E10.19, F32H2.3, K08E3.6, ZK675.1, F32E10.4, Y53C12A.1, Y43H11AL.3	104	242	7838	4.67141	0.00119789	9.21965e-05	0.0040922
GOTERM_BP_FAT	GO:0022403~cell cycle phase	15	12.8205	3.37886e-06	C02F5.1, F28B3.7, F22B5.7, F26B1.3, ZK1055.1, F25G6.9, ZC168.4, C26D10.1, Y49E10.19, F32H2.3, K08E3.6, ZK675.1, F32E10.4, Y53C12A.1, Y43H11AL.3	104	245	7838	4.61421	0.00138438	9.89477e-05	0.00472969
GOTERM_BP_FAT	GO:0007010~cytoskeleton organization	10	8.54701	0.00030131	C02F5.1, F22B5.7, F32H2.3, F26B1.3, K12D12.2, ZK1055.1, K09H11.3, Y45F10D.9, C26D10.1, Y49E10.19	104	165	7838	4.5676	0.116228	0.00560043	0.420954
GOTERM_BP_FAT	GO:0000226~microtubule cytoskeleton organization	8	6.83761	0.000437447	C02F5.1, F22B5.7, F32H2.3, F26B1.3, K12D12.2, ZK1055.1, Y45F10D.9, C26D10.1	104	105	7838	5.74212	0.164222	0.00776933	0.610607
GOTERM_BP_FAT	GO:0000278~mitotic cell cycle	9	7.69231	0.000460882	F22B5.7, F32H2.3, F26B1.3, K12D12.2, ZK675.1, ZK1055.1, Y43H11AL.3, ZC168.4, C26D10.1	104	139	7838	4.87977	0.172218	0.00784428	0.643221
GOTERM_BP_FAT	GO:0007051~spindle organization	6	5.12821	0.00247709	C02F5.1, F22B5.7, F32H2.3, F26B1.3, ZK1055.1, C26D10.1	104	72	7838	6.28045	0.638273	0.0344567	3.41219
GOTERM_BP_FAT	GO:0007017~microtubule-based process	8	6.83761	0.00312487	C02F5.1, F22B5.7, F32H2.3, F26B1.3, K12D12.2, ZK1055.1, Y45F10D.9, C26D10.1	104	147	7838	4.10152	0.722852	0.0418716	4.28651
GOTERM_BP_FAT	GO:0007052~mitotic spindle organization	5	4.2735	0.00875656	F22B5.7, F32H2.3, F26B1.3, ZK1055.1, C26D10.1	104	62	7838	6.07785	0.97284	0.0862059	11.5839
Annotation Cluster 6	Enrichment Score: 3.6472113548744676
Category	Term	Count	%	PValue	Genes	List Total	Pop Hits	Pop Total	Fold Enrichment	Bonferroni	Benjamini	FDR
GOTERM_BP_FAT	GO:0019953~sexual reproduction	13	11.1111	3.71573e-05	C47E12.5, F22B5.7, D2030.6, T11F8.3, C07H6.5, C38D4.3, ZC168.4, Y116A8A.9, C07G2.1, K10B2.5, F32E10.4, Y53C12A.1, R13F6.10	104	226	7838	4.33518	0.0151193	0.00101514	0.0520009
GOTERM_BP_FAT	GO:0048477~oogenesis	9	7.69231	6.15278e-05	C47E12.5, C07G2.1, T11F8.3, C07H6.5, K10B2.5, F32E10.4, Y53C12A.1, R13F6.10, ZC168.4	104	104	7838	6.522	0.0249116	0.00157546	0.0860933
GOTERM_BP_FAT	GO:0007276~gamete generation	11	9.40171	8.90901e-05	C47E12.5, Y116A8A.9, C07G2.1, D2030.6, T11F8.3, C07H6.5, K10B2.5, F32E10.4, Y53C12A.1, R13F6.10, ZC168.4	104	174	7838	4.76448	0.0358695	0.00202731	0.124638
GOTERM_BP_FAT	GO:0007292~female gamete generation	9	7.69231	0.000110911	C47E12.5, C07G2.1, T11F8.3, C07H6.5, K10B2.5, F32E10.4, Y53C12A.1, R13F6.10, ZC168.4	104	113	7838	6.00255	0.0444576	0.00239062	0.155144
GOTERM_BP_FAT	GO:0048609~reproductive process in a multicellular organism	15	12.8205	0.00238235	C47E12.5, F22B5.7, D2030.6, T11F8.3, C07H6.5, C27D11.1, ZC168.4, C46C2.1, Y116A8A.9, C07G2.1, K10B2.5, ZK675.1, F32E10.4, Y53C12A.1, R13F6.10	104	455	7838	2.48457	0.62391	0.036914	3.2837
GOTERM_BP_FAT	GO:0032504~multicellular organism reproduction	15	12.8205	0.00243112	C47E12.5, F22B5.7, D2030.6, T11F8.3, C07H6.5, C27D11.1, ZC168.4, C46C2.1, Y116A8A.9, C07G2.1, K10B2.5, ZK675.1, F32E10.4, Y53C12A.1, R13F6.10	104	456	7838	2.47912	0.631374	0.0362872	3.34987
Annotation Cluster 7	Enrichment Score: 3.200292766029555
Category	Term	Count	%	PValue	Genes	List Total	Pop Hits	Pop Total	Fold Enrichment	Bonferroni	Benjamini	FDR
SP_PIR_KEYWORDS	cell cycle	9	7.69231	3.12362e-08	C02F5.1, C07G2.1, F32H2.3, ZK675.1, Y53C12A.1, Y43H11AL.3, Y45F10D.9, ZC168.4, C26D10.1	117	83	19674	18.2335	3.02991e-06	1.00997e-06	3.44712e-05
GOTERM_BP_FAT	GO:0000278~mitotic cell cycle	9	7.69231	0.000460882	F22B5.7, F32H2.3, F26B1.3, K12D12.2, ZK675.1, ZK1055.1, Y43H11AL.3, ZC168.4, C26D10.1	104	139	7838	4.87977	0.172218	0.00784428	0.643221
SP_PIR_KEYWORDS	cell division	5	4.2735	0.000588735	C02F5.1, C07G2.1, ZK675.1, ZC168.4, C26D10.1	117	65	19674	12.9349	0.0555232	0.00812739	0.647792
SP_PIR_KEYWORDS	mitosis	4	3.4188	0.00168322	C02F5.1, ZK675.1, ZC168.4, C26D10.1	117	40	19674	16.8154	0.150757	0.0179928	1.84193
GOTERM_BP_FAT	GO:0048285~organelle fission	6	5.12821	0.00168343	ZK675.1, ZK1055.1, T12E12.4, Y43H11AL.3, ZC168.4, C26D10.1	104	66	7838	6.8514	0.498819	0.0272532	2.33088
GOTERM_BP_FAT	GO:0007067~mitosis	5	4.2735	0.00977706	ZK675.1, ZK1055.1, Y43H11AL.3, ZC168.4, C26D10.1	104	64	7838	5.88792	0.982196	0.0935792	12.8496
GOTERM_BP_FAT	GO:0000087~M phase of mitotic cell cycle	5	4.2735	0.0103151	ZK675.1, ZK1055.1, Y43H11AL.3, ZC168.4, C26D10.1	104	65	7838	5.79734	0.985752	0.0941341	13.5101
GOTERM_BP_FAT	GO:0000280~nuclear division	5	4.2735	0.0103151	ZK675.1, ZK1055.1, Y43H11AL.3, ZC168.4, C26D10.1	104	65	7838	5.79734	0.985752	0.0941341	13.5101
Annotation Cluster 8	Enrichment Score: 2.945559204778528
Category	Term	Count	%	PValue	Genes	List Total	Pop Hits	Pop Total	Fold Enrichment	Bonferroni	Benjamini	FDR
GOTERM_BP_FAT	GO:0000279~M phase	15	12.8205	2.92343e-06	C02F5.1, F28B3.7, F22B5.7, F26B1.3, ZK1055.1, F25G6.9, ZC168.4, C26D10.1, Y49E10.19, F32H2.3, K08E3.6, ZK675.1, F32E10.4, Y53C12A.1, Y43H11AL.3	104	242	7838	4.67141	0.00119789	9.21965e-05	0.0040922
GOTERM_BP_FAT	GO:0022403~cell cycle phase	15	12.8205	3.37886e-06	C02F5.1, F28B3.7, F22B5.7, F26B1.3, ZK1055.1, F25G6.9, ZC168.4, C26D10.1, Y49E10.19, F32H2.3, K08E3.6, ZK675.1, F32E10.4, Y53C12A.1, Y43H11AL.3	104	245	7838	4.61421	0.00138438	9.89477e-05	0.00472969
GOTERM_BP_FAT	GO:0051321~meiotic cell cycle	7	5.98291	0.0212478	F28B3.7, F22B5.7, K08E3.6, F32E10.4, F25G6.9, Y53C12A.1, Y49E10.19	104	165	7838	3.19732	0.99985	0.161474	25.9652
GOTERM_BP_FAT	GO:0051327~M phase of meiotic cell cycle	6	5.12821	0.057923	F28B3.7, K08E3.6, F32E10.4, F25G6.9, Y53C12A.1, Y49E10.19	104	159	7838	2.84398	1	0.321803	56.6232
GOTERM_BP_FAT	GO:0007126~meiosis	5	4.2735	0.153948	F28B3.7, K08E3.6, F32E10.4, F25G6.9, Y49E10.19	104	158	7838	2.38498	1	0.570955	90.3686
Annotation Cluster 9	Enrichment Score: 2.9081942441541617
Category	Term	Count	%	PValue	Genes	List Total	Pop Hits	Pop Total	Fold Enrichment	Bonferroni	Benjamini	FDR
GOTERM_BP_FAT	GO:0007276~gamete generation	11	9.40171	8.90901e-05	C47E12.5, Y116A8A.9, C07G2.1, D2030.6, T11F8.3, C07H6.5, K10B2.5, F32E10.4, Y53C12A.1, R13F6.10, ZC168.4	104	174	7838	4.76448	0.0358695	0.00202731	0.124638
GOTERM_BP_FAT	GO:0007283~spermatogenesis	4	3.4188	0.00460038	C47E12.5, D2030.6, C07H6.5, Y53C12A.1	104	26	7838	11.5947	0.849005	0.0525817	6.25066
GOTERM_BP_FAT	GO:0048232~male gamete generation	4	3.4188	0.00460038	C47E12.5, D2030.6, C07H6.5, Y53C12A.1	104	26	7838	11.5947	0.849005	0.0525817	6.25066
Annotation Cluster 10	Enrichment Score: 2.754776453790422
Category	Term	Count	%	PValue	Genes	List Total	Pop Hits	Pop Total	Fold Enrichment	Bonferroni	Benjamini	FDR
INTERPRO	IPR014021:Helicase, superfamily 1 and 2, ATP-binding	6	5.12821	0.00011677	Y54E10A.9, F57B9.6, C07H6.5, F26F12.7, Y71H2AM.19, F37A4.8	96	69	13633	12.3487	0.0289989	0.0146061	0.151779
INTERPRO	IPR014001:DEAD-like helicase, N-terminal	6	5.12821	0.000125064	Y54E10A.9, F57B9.6, C07H6.5, F26F12.7, Y71H2AM.19, F37A4.8	96	70	13633	12.1723	0.0310267	0.0104511	0.162552
INTERPRO	IPR001650:DNA/RNA helicase, C-terminal	6	5.12821	0.000133803	Y54E10A.9, F57B9.6, C07H6.5, F26F12.7, Y71H2AM.19, F37A4.8	96	71	13633	12.0009	0.0331585	0.00839475	0.173902
GOTERM_MF_FAT	GO:0004386~helicase activity	7	5.98291	0.000305326	Y54E10A.9, C27H6.2, F57B9.6, C07H6.5, F26F12.7, Y71H2AM.19, F37A4.8	70	90	6686	7.42889	0.0380399	0.00429988	0.353516
SMART	SM00487:DEXDc	6	5.12821	0.000458232	Y54E10A.9, F57B9.6, C07H6.5, F26F12.7, Y71H2AM.19, F37A4.8	53	70	5537	8.95472	0.0248934	0.0248934	0.449798
SMART	SM00490:HELICc	6	5.12821	0.00048947	Y54E10A.9, F57B9.6, C07H6.5, F26F12.7, Y71H2AM.19, F37A4.8	53	71	5537	8.82859	0.0265681	0.0133735	0.480395
SP_PIR_KEYWORDS	helicase	5	4.2735	0.000588735	Y54E10A.9, F57B9.6, C07H6.5, Y71H2AM.19, F37A4.8	117	65	19674	12.9349	0.0555232	0.00812739	0.647792
INTERPRO	IPR000629:RNA helicase, ATP-dependent, DEAD-box, conserved site	4	3.4188	0.000758739	Y54E10A.9, F57B9.6, C07H6.5, Y71H2AM.19	96	26	13633	21.8478	0.174094	0.0313764	0.982427
INTERPRO	IPR014014:RNA helicase, DEAD-box type, Q motif	4	3.4188	0.000946421	Y54E10A.9, F57B9.6, C07H6.5, Y71H2AM.19	96	28	13633	20.2872	0.212279	0.029386	1.22406
GOTERM_MF_FAT	GO:0016887~ATPase activity	9	7.69231	0.00133446	Y54E10A.9, F57B9.6, C41C4.8, C07H6.5, F26F12.7, Y71H2AM.19, Y43F8C.12, C54G10.2, C06A1.1	70	210	6686	4.09347	0.155989	0.016816	1.53668
INTERPRO	IPR011545:DNA/RNA helicase, DEAD/DEAH box type, N-terminal	4	3.4188	0.00376366	Y54E10A.9, F57B9.6, C07H6.5, Y71H2AM.19	96	45	13633	12.6231	0.613348	0.0613839	4.78638
GOTERM_MF_FAT	GO:0008026~ATP-dependent helicase activity	5	4.2735	0.00515083	Y54E10A.9, F57B9.6, C07H6.5, F26F12.7, Y71H2AM.19	70	68	6686	7.02311	0.480997	0.0491983	5.81308
GOTERM_MF_FAT	GO:0070035~purine NTP-dependent helicase activity	5	4.2735	0.00515083	Y54E10A.9, F57B9.6, C07H6.5, F26F12.7, Y71H2AM.19	70	68	6686	7.02311	0.480997	0.0491983	5.81308
GOTERM_MF_FAT	GO:0042623~ATPase activity, coupled	7	5.98291	0.00591284	Y54E10A.9, F57B9.6, C07H6.5, F26F12.7, Y71H2AM.19, Y43F8C.12, C54G10.2	70	160	6686	4.17875	0.529123	0.0523756	6.64634
UP_SEQ_FEATURE	nucleotide phosphate-binding region:ATP	8	6.83761	0.0119023	F57B9.6, K12D12.1, C41C4.8, C07H6.5, Y53C12A.1, F55G1.8, C06A1.1, F37A4.8	42	202	3249	3.06365	0.784035	0.784035	12.982
SP_PIR_KEYWORDS	hydrolase	9	7.69231	0.0167029	Y116A8A.9, Y54E10A.9, F57B9.6, C07H6.5, Y71H2AM.19, W08E12.7, F10C2.4, F30A10.10, F37A4.8, F44E7.4	117	553	19674	2.73668	0.804825	0.110152	16.963
UP_SEQ_FEATURE	domain:Helicase ATP-binding	3	2.5641	0.0541085	F57B9.6, C07H6.5, F37A4.8	42	30	3249	7.73571	0.999191	0.971566	47.5872
UP_SEQ_FEATURE	domain:Helicase C-terminal	3	2.5641	0.0541085	F57B9.6, C07H6.5, F37A4.8	42	30	3249	7.73571	0.999191	0.971566	47.5872
Annotation Cluster 11	Enrichment Score: 2.5699818718788605
Category	Term	Count	%	PValue	Genes	List Total	Pop Hits	Pop Total	Fold Enrichment	Bonferroni	Benjamini	FDR
INTERPRO	IPR001023:Heat shock protein Hsp70	3	2.5641	0.00253677	C30C11.4, C37H5.8, F26D10.3	96	11	13633	38.7301	0.472749	0.0480443	3.24985
INTERPRO	IPR013126:Heat shock protein 70	3	2.5641	0.00253677	C30C11.4, C37H5.8, F26D10.3	96	11	13633	38.7301	0.472749	0.0480443	3.24985
INTERPRO	IPR018181:Heat shock protein 70, conserved site	3	2.5641	0.00303034	C30C11.4, C37H5.8, F26D10.3	96	12	13633	35.5026	0.534576	0.0531636	3.87072
Annotation Cluster 12	Enrichment Score: 2.472390718291351
Category	Term	Count	%	PValue	Genes	List Total	Pop Hits	Pop Total	Fold Enrichment	Bonferroni	Benjamini	FDR
GOTERM_CC_FAT	GO:0005643~nuclear pore	5	4.2735	1.05263e-06	F26B1.3, F32E10.4, Y41D4B.19, C53D5.6, ZK742.1	35	19	7912	59.4887	8.31542e-05	8.31542e-05	0.00111627
GOTERM_CC_FAT	GO:0046930~pore complex	5	4.2735	1.61553e-06	F26B1.3, F32E10.4, Y41D4B.19, C53D5.6, ZK742.1	35	21	7912	53.8231	0.000127619	6.38116e-05	0.00171321
INTERPRO	IPR011989:Armadillo-like helical	7	5.98291	2.39365e-06	F22B5.7, F26B1.3, F32E10.4, C53D5.6, Y43H11AL.3, T08A11.2, ZK742.1	96	56	13633	17.7513	0.000603018	0.000603018	0.00311343
GOTERM_CC_FAT	GO:0005635~nuclear envelope	5	4.2735	2.84226e-06	F26B1.3, F32E10.4, Y41D4B.19, C53D5.6, ZK742.1	35	24	7912	47.0952	0.000224513	7.48434e-05	0.00301408
GOTERM_CC_FAT	GO:0012505~endomembrane system	6	5.12821	9.16023e-05	F26B1.3, T20G5.1, F32E10.4, Y41D4B.19, C53D5.6, ZK742.1	35	109	7912	12.4435	0.00721079	0.00120542	0.0970984
GOTERM_BP_FAT	GO:0006606~protein import into nucleus	4	3.4188	0.000174807	F26B1.3, F32E10.4, C53D5.6, ZK742.1	104	9	7838	33.4957	0.0691687	0.00357745	0.24442
GOTERM_BP_FAT	GO:0051170~nuclear import	4	3.4188	0.000174807	F26B1.3, F32E10.4, C53D5.6, ZK742.1	104	9	7838	33.4957	0.0691687	0.00357745	0.24442
GOTERM_BP_FAT	GO:0034504~protein localization in nucleus	4	3.4188	0.000247342	F26B1.3, F32E10.4, C53D5.6, ZK742.1	104	10	7838	30.1462	0.096449	0.00481801	0.345677
GOTERM_CC_FAT	GO:0031967~organelle envelope	5	4.2735	0.00214152	F26B1.3, F32E10.4, Y41D4B.19, C53D5.6, ZK742.1	35	129	7912	8.7619	0.155796	0.0239042	2.2478
GOTERM_BP_FAT	GO:0017038~protein import	4	3.4188	0.00246788	F26B1.3, F32E10.4, C53D5.6, ZK742.1	104	21	7838	14.3553	0.636902	0.0355348	3.39972
GOTERM_MF_FAT	GO:0008565~protein transporter activity	4	3.4188	0.00286504	F26B1.3, F32E10.4, C53D5.6, ZK742.1	70	28	6686	13.6449	0.305374	0.032583	3.27262
GOTERM_CC_FAT	GO:0031975~envelope	5	4.2735	0.00319325	F26B1.3, F32E10.4, Y41D4B.19, C53D5.6, ZK742.1	35	144	7912	7.84921	0.223276	0.0310903	3.33488
GOTERM_BP_FAT	GO:0006913~nucleocytoplasmic transport	5	4.2735	0.00351242	F26B1.3, F32E10.4, Y41D4B.19, C53D5.6, ZK742.1	104	48	7838	7.85056	0.763694	0.0454701	4.80607
GOTERM_BP_FAT	GO:0051169~nuclear transport	5	4.2735	0.00351242	F26B1.3, F32E10.4, Y41D4B.19, C53D5.6, ZK742.1	104	48	7838	7.85056	0.763694	0.0454701	4.80607
GOTERM_BP_FAT	GO:0033365~protein localization in organelle	4	3.4188	0.00981513	F26B1.3, F32E10.4, C53D5.6, ZK742.1	104	34	7838	8.86652	0.982474	0.0917973	12.8965
GOTERM_BP_FAT	GO:0008104~protein localization	11	9.40171	0.0109606	C02F5.1, F26B1.3, C48A7.2, T20G5.1, F32E10.4, ZK1055.1, K09H11.3, C53D5.6, Y45F10D.9, ZK742.1, Y49E10.19	104	329	7838	2.51982	0.989096	0.0935608	14.2964
GOTERM_BP_FAT	GO:0006605~protein targeting	4	3.4188	0.0114921	F26B1.3, F32E10.4, C53D5.6, ZK742.1	104	36	7838	8.37393	0.991253	0.0959137	14.9388
COG_ONTOLOGY	Intracellular trafficking and secretion	4	3.4188	0.0142513	R05F9.10, F26B1.3, F32E10.4, C53D5.6	23	27	1118	7.20129	0.170224	0.170224	9.06552
GOTERM_BP_FAT	GO:0046907~intracellular transport	7	5.98291	0.0323584	F26B1.3, C48A7.2, T20G5.1, F32E10.4, Y41D4B.19, C53D5.6, ZK742.1	104	182	7838	2.89867	0.999999	0.232363	36.9
GOTERM_BP_FAT	GO:0034621~cellular macromolecular complex subunit organization	5	4.2735	0.033729	C02F5.1, F32E10.4, ZK1055.1, C53D5.6, ZK742.1	104	93	7838	4.0519	0.999999	0.225682	38.1396
GOTERM_BP_FAT	GO:0006886~intracellular protein transport	6	5.12821	0.0461003	F26B1.3, C48A7.2, T20G5.1, F32E10.4, C53D5.6, ZK742.1	104	149	7838	3.03485	1	0.268097	48.3494
GOTERM_BP_FAT	GO:0006997~nucleus organization	3	2.5641	0.0621422	F26B1.3, F32E10.4, Y41D4B.19	104	31	7838	7.29342	1	0.337017	59.2649
GOTERM_BP_FAT	GO:0034613~cellular protein localization	6	5.12821	0.0630983	F26B1.3, C48A7.2, T20G5.1, F32E10.4, C53D5.6, ZK742.1	104	163	7838	2.77419	1	0.33709	59.8424
GOTERM_BP_FAT	GO:0070727~cellular macromolecule localization	6	5.12821	0.0630983	F26B1.3, C48A7.2, T20G5.1, F32E10.4, C53D5.6, ZK742.1	104	163	7838	2.77419	1	0.33709	59.8424
GOTERM_BP_FAT	GO:0043933~macromolecular complex subunit organization	5	4.2735	0.0746675	C02F5.1, F32E10.4, ZK1055.1, C53D5.6, ZK742.1	104	121	7838	3.11427	1	0.369419	66.2533
GOTERM_BP_FAT	GO:0045184~establishment of protein localization	7	5.98291	0.113784	C02F5.1, F26B1.3, C48A7.2, T20G5.1, F32E10.4, C53D5.6, ZK742.1	104	252	7838	2.09348	1	0.470035	81.5646
GOTERM_BP_FAT	GO:0015031~protein transport	6	5.12821	0.22444	F26B1.3, C48A7.2, T20G5.1, F32E10.4, C53D5.6, ZK742.1	104	247	7838	1.83074	1	0.702322	97.1502
GOTERM_CC_FAT	GO:0016021~integral to membrane	13	11.1111	1	F31C3.3, F26B1.3, C48A7.2, T11F8.3, ZK675.1, F32E10.4, W08E12.7, Y53C12A.1, Y41D4B.19, Y43F8C.12, C27F2.8, C53D5.6, ZK742.1, F44E7.4	35	6596	7912	0.445534	1	1	100
GOTERM_CC_FAT	GO:0031224~intrinsic to membrane	13	11.1111	1	F31C3.3, F26B1.3, C48A7.2, T11F8.3, ZK675.1, F32E10.4, W08E12.7, Y53C12A.1, Y41D4B.19, Y43F8C.12, C27F2.8, C53D5.6, ZK742.1, F44E7.4	35	6608	7912	0.444725	1	1	100
Annotation Cluster 13	Enrichment Score: 2.3383627015865227
Category	Term	Count	%	PValue	Genes	List Total	Pop Hits	Pop Total	Fold Enrichment	Bonferroni	Benjamini	FDR
GOTERM_BP_FAT	GO:0002009~morphogenesis of an epithelium	12	10.2564	0.00398436	C30C11.4, F20G4.3, C07H6.5, C38D4.3, K12D12.2, K08E3.6, T12E12.4, T21B10.3, T07A9.6, F37C12.7, Y45F10D.9, F37A4.8	104	331	7838	2.73228	0.805408	0.0483915	5.43523
GOTERM_BP_FAT	GO:0060429~epithelium development	12	10.2564	0.0044612	C30C11.4, F20G4.3, C07H6.5, C38D4.3, K12D12.2, K08E3.6, T12E12.4, T21B10.3, T07A9.6, F37C12.7, Y45F10D.9, F37A4.8	104	336	7838	2.69162	0.840097	0.0524895	6.067
GOTERM_BP_FAT	GO:0048729~tissue morphogenesis	12	10.2564	0.00543377	C30C11.4, F20G4.3, C07H6.5, C38D4.3, K12D12.2, K08E3.6, T12E12.4, T21B10.3, T07A9.6, F37C12.7, Y45F10D.9, F37A4.8	104	345	7838	2.6214	0.892892	0.0601672	7.34342
Annotation Cluster 14	Enrichment Score: 2.280945387627779
Category	Term	Count	%	PValue	Genes	List Total	Pop Hits	Pop Total	Fold Enrichment	Bonferroni	Benjamini	FDR
INTERPRO	IPR017998:Chaperone, tailless complex polypeptide 1	3	2.5641	0.00130917	T05C12.7, Y55F3AR.3, T21B10.7	96	8	13633	53.2539	0.281167	0.0324736	1.68954
PIR_SUPERFAMILY	PIRSF002584:molecular chaperone t-complex-type	3	2.5641	0.00154524	T05C12.7, Y55F3AR.3, T21B10.7	41	7	4541	47.4669	0.0657799	0.0657799	1.43639
INTERPRO	IPR002194:Chaperonin TCP-1, conserved site	3	2.5641	0.00167558	T05C12.7, Y55F3AR.3, T21B10.7	96	9	13633	47.3368	0.34466	0.0376896	2.15768
INTERPRO	IPR002423:Chaperonin Cpn60/TCP-1	3	2.5641	0.00208498	T05C12.7, Y55F3AR.3, T21B10.7	96	10	13633	42.6031	0.409015	0.0428837	2.6783
GOTERM_MF_FAT	GO:0051082~unfolded protein binding	4	3.4188	0.00737208	T05C12.7, C37H5.8, Y55F3AR.3, T21B10.7	70	39	6686	9.79634	0.609264	0.0607261	8.22325
SP_PIR_KEYWORDS	Chaperone	3	2.5641	0.0265938	T05C12.7, Y55F3AR.3, T21B10.7	117	43	19674	11.7317	0.926797	0.150755	25.7293
GOTERM_BP_FAT	GO:0006457~protein folding	4	3.4188	0.0779385	T05C12.7, C37H5.8, Y55F3AR.3, T21B10.7	104	76	7838	3.9666	1	0.378282	67.8854
Annotation Cluster 15	Enrichment Score: 1.7781196226315639
Category	Term	Count	%	PValue	Genes	List Total	Pop Hits	Pop Total	Fold Enrichment	Bonferroni	Benjamini	FDR
INTERPRO	IPR003593:ATPase, AAA+ type, core	6	5.12821	0.0011465	C27H6.2, C41C4.8, C25D7.6, Y43F8C.12, C54G10.2, C06A1.1	96	113	13633	7.54038	0.251051	0.0316101	1.48106
GOTERM_MF_FAT	GO:0016851~magnesium chelatase activity	3	2.5641	0.00360623	C41C4.8, C25D7.6, C06A1.1	70	9	6686	31.8381	0.367971	0.0375132	4.10317
GOTERM_MF_FAT	GO:0051002~ligase activity, forming nitrogen-metal bonds	3	2.5641	0.00360623	C41C4.8, C25D7.6, C06A1.1	70	9	6686	31.8381	0.367971	0.0375132	4.10317
GOTERM_MF_FAT	GO:0051003~ligase activity, forming nitrogen-metal bonds, forming coordination complexes	3	2.5641	0.00360623	C41C4.8, C25D7.6, C06A1.1	70	9	6686	31.8381	0.367971	0.0375132	4.10317
SMART	SM00382:AAA	6	5.12821	0.00392227	C27H6.2, C41C4.8, C25D7.6, Y43F8C.12, C54G10.2, C06A1.1	53	113	5537	5.54717	0.194385	0.0695154	3.79171
GOTERM_BP_FAT	GO:0015995~chlorophyll biosynthetic process	3	2.5641	0.00579732	C41C4.8, C25D7.6, C06A1.1	104	9	7838	25.1218	0.907802	0.062396	7.81641
GOTERM_BP_FAT	GO:0015994~chlorophyll metabolic process	3	2.5641	0.00579732	C41C4.8, C25D7.6, C06A1.1	104	9	7838	25.1218	0.907802	0.062396	7.81641
GOTERM_BP_FAT	GO:0015979~photosynthesis	3	2.5641	0.00718482	C41C4.8, C25D7.6, C06A1.1	104	10	7838	22.6096	0.947995	0.0748508	9.60104
GOTERM_BP_FAT	GO:0033013~tetrapyrrole metabolic process	3	2.5641	0.0103589	C41C4.8, C25D7.6, C06A1.1	104	12	7838	18.8413	0.986009	0.0924711	13.5637
GOTERM_BP_FAT	GO:0033014~tetrapyrrole biosynthetic process	3	2.5641	0.0103589	C41C4.8, C25D7.6, C06A1.1	104	12	7838	18.8413	0.986009	0.0924711	13.5637
GOTERM_BP_FAT	GO:0006779~porphyrin biosynthetic process	3	2.5641	0.0103589	C41C4.8, C25D7.6, C06A1.1	104	12	7838	18.8413	0.986009	0.0924711	13.5637
GOTERM_BP_FAT	GO:0006778~porphyrin metabolic process	3	2.5641	0.0103589	C41C4.8, C25D7.6, C06A1.1	104	12	7838	18.8413	0.986009	0.0924711	13.5637
INTERPRO	IPR003959:ATPase, AAA-type, core	3	2.5641	0.0287101	C41C4.8, C54G10.2, C06A1.1	96	38	13633	11.2113	0.999351	0.35067	31.5389
GOTERM_BP_FAT	GO:0046148~pigment biosynthetic process	3	2.5641	0.0333006	C41C4.8, C25D7.6, C06A1.1	104	22	7838	10.2771	0.999999	0.230485	37.7546
GOTERM_BP_FAT	GO:0042440~pigment metabolic process	3	2.5641	0.0333006	C41C4.8, C25D7.6, C06A1.1	104	22	7838	10.2771	0.999999	0.230485	37.7546
GOTERM_BP_FAT	GO:0018130~heterocycle biosynthetic process	3	2.5641	0.100823	C41C4.8, C25D7.6, C06A1.1	104	41	7838	5.51454	1	0.436354	77.4101
GOTERM_BP_FAT	GO:0051188~cofactor biosynthetic process	3	2.5641	0.297934	C41C4.8, C25D7.6, C06A1.1	104	83	7838	2.72405	1	0.811186	99.2927
GOTERM_BP_FAT	GO:0051186~cofactor metabolic process	3	2.5641	0.512604	C41C4.8, C25D7.6, C06A1.1	104	130	7838	1.7392	1	0.955026	99.9957
GOTERM_BP_FAT	GO:0044271~nitrogen compound biosynthetic process	4	3.4188	0.571636	F59E12.9, C41C4.8, C25D7.6, C06A1.1	104	225	7838	1.33983	1	0.971184	99.9993
Annotation Cluster 16	Enrichment Score: 1.7201553022450735
Category	Term	Count	%	PValue	Genes	List Total	Pop Hits	Pop Total	Fold Enrichment	Bonferroni	Benjamini	FDR
SP_PIR_KEYWORDS	coiled coil	7	5.98291	0.000874205	C02F5.1, F32H2.3, F20G4.3, C27D11.1, K10B2.5, F55A3.3, Y45F10D.9	117	188	19674	6.26105	0.0813361	0.0105483	0.960522
GOTERM_CC_FAT	GO:0005856~cytoskeleton	4	3.4188	0.0789135	F32H2.3, F20G4.3, Y45F10D.9, Y49E10.19	35	235	7912	3.84778	0.998487	0.477636	58.1767
GOTERM_CC_FAT	GO:0044430~cytoskeletal part	3	2.5641	0.100177	F32H2.3, F20G4.3, Y45F10D.9	35	125	7912	5.42537	0.999761	0.531442	67.3525
Annotation Cluster 17	Enrichment Score: 1.6375850406375523
Category	Term	Count	%	PValue	Genes	List Total	Pop Hits	Pop Total	Fold Enrichment	Bonferroni	Benjamini	FDR
GOTERM_BP_FAT	GO:0006259~DNA metabolic process	8	6.83761	0.00390139	K12D12.1, Y71F9AL.18, Y47G6A.11, C25D7.6, F55A3.3, F10C2.4, C54G10.2, Y76B12C.2	104	153	7838	3.94067	0.798648	0.0488508	5.3249
SP_PIR_KEYWORDS	dna replication	3	2.5641	0.0134617	C25D7.6, F55A3.3, F10C2.4	117	30	19674	16.8154	0.731431	0.103766	13.8919
GOTERM_BP_FAT	GO:0006260~DNA replication	4	3.4188	0.0421784	C25D7.6, F55A3.3, F10C2.4, C54G10.2	104	59	7838	5.10952	1	0.258785	45.296
KEGG_PATHWAY	cel03030:DNA replication	3	2.5641	0.127131	C25D7.6, F10C2.4, C54G10.2	30	33	1534	4.64848	0.94978	0.631057	65.4978
Annotation Cluster 18	Enrichment Score: 1.3698635959631404
Category	Term	Count	%	PValue	Genes	List Total	Pop Hits	Pop Total	Fold Enrichment	Bonferroni	Benjamini	FDR
GOTERM_BP_FAT	GO:0040010~positive regulation of growth rate	32	27.3504	0.0331903	C30C11.4, F22B5.7, C07H6.5, Y55F3AR.3, T21B10.3, C41C4.8, T05C12.7, C54G10.2, F26F4.1, F29D11.2, K07H8.10, F10G7.2, ZC513.6, ZK858.1, T11F8.3, C38D4.3, C27F2.8, C53D5.6, Y37A1B.1, T19A5.1, C26D10.1, C46C2.1, Y116A8A.9, Y54E10A.9, F32H2.3, C27H6.2, F20G4.3, Y80D3A.2, T07A9.6, T08A11.2, ZK742.1, F37A4.8	104	1723	7838	1.39971	0.999999	0.233664	37.6551
GOTERM_BP_FAT	GO:0040009~regulation of growth rate	32	27.3504	0.0334334	C30C11.4, F22B5.7, C07H6.5, Y55F3AR.3, T21B10.3, C41C4.8, T05C12.7, C54G10.2, F26F4.1, F29D11.2, K07H8.10, F10G7.2, ZC513.6, ZK858.1, T11F8.3, C38D4.3, C27F2.8, C53D5.6, Y37A1B.1, T19A5.1, C26D10.1, C46C2.1, Y116A8A.9, Y54E10A.9, F32H2.3, C27H6.2, F20G4.3, Y80D3A.2, T07A9.6, T08A11.2, ZK742.1, F37A4.8	104	1724	7838	1.39889	0.999999	0.227549	37.8742
GOTERM_BP_FAT	GO:0040008~regulation of growth	35	29.9145	0.0428771	C30C11.4, F22B5.7, C07H6.5, Y55F3AR.3, T21B10.3, C06A1.1, C41C4.8, T05C12.7, K10B2.5, C54G10.2, F26F4.1, F29D11.2, K07H8.10, F10G7.2, ZC513.6, C38D4.3, ZK858.1, T11F8.3, C27F2.8, C53D5.6, Y37A1B.1, T19A5.1, C26D10.1, C46C2.1, Y116A8A.9, Y54E10A.9, F32H2.3, C27H6.2, F20G4.3, Y80D3A.2, K08F4.2, T07A9.6, T08A11.2, ZK742.1, F37A4.8	104	1967	7838	1.34102	1	0.258782	45.852
GOTERM_BP_FAT	GO:0045927~positive regulation of growth	33	28.2051	0.0696832	C30C11.4, F22B5.7, C07H6.5, Y55F3AR.3, T21B10.3, C06A1.1, C41C4.8, T05C12.7, C54G10.2, F26F4.1, F29D11.2, K07H8.10, F10G7.2, ZC513.6, ZK858.1, T11F8.3, C38D4.3, C27F2.8, C53D5.6, Y37A1B.1, T19A5.1, C26D10.1, C46C2.1, Y116A8A.9, Y54E10A.9, F32H2.3, C27H6.2, F20G4.3, Y80D3A.2, T07A9.6, T08A11.2, ZK742.1, F37A4.8	104	1904	7838	1.30623	1	0.357254	63.6178
Annotation Cluster 19	Enrichment Score: 1.3626692116460992
Category	Term	Count	%	PValue	Genes	List Total	Pop Hits	Pop Total	Fold Enrichment	Bonferroni	Benjamini	FDR
GOTERM_BP_FAT	GO:0006259~DNA metabolic process	8	6.83761	0.00390139	K12D12.1, Y71F9AL.18, Y47G6A.11, C25D7.6, F55A3.3, F10C2.4, C54G10.2, Y76B12C.2	104	153	7838	3.94067	0.798648	0.0488508	5.3249
GOTERM_BP_FAT	GO:0006281~DNA repair	4	3.4188	0.0641377	Y71F9AL.18, Y47G6A.11, F55A3.3, Y76B12C.2	104	70	7838	4.30659	1	0.337532	60.4615
GOTERM_BP_FAT	GO:0006974~response to DNA damage stimulus	4	3.4188	0.0852883	Y71F9AL.18, Y47G6A.11, F55A3.3, Y76B12C.2	104	79	7838	3.81597	1	0.402373	71.2889
GOTERM_BP_FAT	GO:0033554~cellular response to stress	4	3.4188	0.165997	Y71F9AL.18, Y47G6A.11, F55A3.3, Y76B12C.2	104	107	7838	2.8174	1	0.596505	92.1207
Annotation Cluster 20	Enrichment Score: 1.343940834286851
Category	Term	Count	%	PValue	Genes	List Total	Pop Hits	Pop Total	Fold Enrichment	Bonferroni	Benjamini	FDR
GOTERM_BP_FAT	GO:0051728~cell cycle switching, mitotic to meiotic cell cycle	3	2.5641	0.0452959	D2030.6, C07H6.5, Y56A3A.20	104	26	7838	8.69601	1	0.267695	47.7364
GOTERM_BP_FAT	GO:0060184~cell cycle switching	3	2.5641	0.0452959	D2030.6, C07H6.5, Y56A3A.20	104	26	7838	8.69601	1	0.267695	47.7364
GOTERM_BP_FAT	GO:0051729~germline cell cycle switching, mitotic to meiotic cell cycle	3	2.5641	0.0452959	D2030.6, C07H6.5, Y56A3A.20	104	26	7838	8.69601	1	0.267695	47.7364
Annotation Cluster 21	Enrichment Score: 1.3227448707435348
Category	Term	Count	%	PValue	Genes	List Total	Pop Hits	Pop Total	Fold Enrichment	Bonferroni	Benjamini	FDR
GOTERM_BP_FAT	GO:0007281~germ cell development	4	3.4188	0.0353304	D2030.6, T11F8.3, Y53C12A.1, ZC168.4	104	55	7838	5.48112	1	0.231527	39.5594
GOTERM_BP_FAT	GO:0048599~oocyte development	3	2.5641	0.0391209	T11F8.3, Y53C12A.1, ZC168.4	104	24	7838	9.42067	1	0.249525	42.8003
GOTERM_BP_FAT	GO:0009994~oocyte differentiation	3	2.5641	0.0421655	T11F8.3, Y53C12A.1, ZC168.4	104	25	7838	9.04385	1	0.262532	45.2857
GOTERM_BP_FAT	GO:0048610~reproductive cellular process	4	3.4188	0.0878021	D2030.6, T11F8.3, Y53C12A.1, ZC168.4	104	80	7838	3.76827	1	0.407444	72.3739
Annotation Cluster 22	Enrichment Score: 1.2550886322398267
Category	Term	Count	%	PValue	Genes	List Total	Pop Hits	Pop Total	Fold Enrichment	Bonferroni	Benjamini	FDR
GOTERM_BP_FAT	GO:0008104~protein localization	11	9.40171	0.0109606	C02F5.1, F26B1.3, C48A7.2, T20G5.1, F32E10.4, ZK1055.1, K09H11.3, C53D5.6, Y45F10D.9, ZK742.1, Y49E10.19	104	329	7838	2.51982	0.989096	0.0935608	14.2964
GOTERM_BP_FAT	GO:0043623~cellular protein complex assembly	4	3.4188	0.0185958	C02F5.1, ZK1055.1, C53D5.6, ZK742.1	104	43	7838	7.01073	0.999545	0.148141	23.1072
GOTERM_BP_FAT	GO:0034621~cellular macromolecular complex subunit organization	5	4.2735	0.033729	C02F5.1, F32E10.4, ZK1055.1, C53D5.6, ZK742.1	104	93	7838	4.0519	0.999999	0.225682	38.1396
GOTERM_BP_FAT	GO:0006461~protein complex assembly	4	3.4188	0.0732024	C02F5.1, ZK1055.1, C53D5.6, ZK742.1	104	74	7838	4.0738	1	0.367678	65.4976
GOTERM_BP_FAT	GO:0070271~protein complex biogenesis	4	3.4188	0.0732024	C02F5.1, ZK1055.1, C53D5.6, ZK742.1	104	74	7838	4.0738	1	0.367678	65.4976
GOTERM_BP_FAT	GO:0043933~macromolecular complex subunit organization	5	4.2735	0.0746675	C02F5.1, F32E10.4, ZK1055.1, C53D5.6, ZK742.1	104	121	7838	3.11427	1	0.369419	66.2533
GOTERM_BP_FAT	GO:0034622~cellular macromolecular complex assembly	4	3.4188	0.0903472	C02F5.1, ZK1055.1, C53D5.6, ZK742.1	104	81	7838	3.72175	1	0.412473	73.4335
GOTERM_BP_FAT	GO:0045184~establishment of protein localization	7	5.98291	0.113784	C02F5.1, F26B1.3, C48A7.2, T20G5.1, F32E10.4, C53D5.6, ZK742.1	104	252	7838	2.09348	1	0.470035	81.5646
GOTERM_BP_FAT	GO:0065003~macromolecular complex assembly	4	3.4188	0.178967	C02F5.1, ZK1055.1, C53D5.6, ZK742.1	104	111	7838	2.71587	1	0.618058	93.6729
Annotation Cluster 23	Enrichment Score: 1.2224659376544869
Category	Term	Count	%	PValue	Genes	List Total	Pop Hits	Pop Total	Fold Enrichment	Bonferroni	Benjamini	FDR
GOTERM_BP_FAT	GO:0006259~DNA metabolic process	8	6.83761	0.00390139	K12D12.1, Y71F9AL.18, Y47G6A.11, C25D7.6, F55A3.3, F10C2.4, C54G10.2, Y76B12C.2	104	153	7838	3.94067	0.798648	0.0488508	5.3249
GOTERM_MF_FAT	GO:0003677~DNA binding	13	11.1111	0.206028	K12D12.1, Y71F9AL.18, C38D4.3, C17E4.6, F26F12.7, C08B11.3, Y47G6A.11, C25D7.6, C03B8.4, F10C2.4, C54G10.2, Y76B12C.2, F37A4.8	70	895	6686	1.38736	1	0.839785	93.1129
SP_PIR_KEYWORDS	dna-binding	6	5.12821	0.267582	K12D12.1, Y71F9AL.18, Y47G6A.11, C25D7.6, F10C2.4, C03B8.4	117	589	19674	1.71294	1	0.746656	96.7824
Annotation Cluster 24	Enrichment Score: 0.999885852699384
Category	Term	Count	%	PValue	Genes	List Total	Pop Hits	Pop Total	Fold Enrichment	Bonferroni	Benjamini	FDR
GOTERM_BP_FAT	GO:0010259~multicellular organismal aging	7	5.98291	0.100026	F57B9.6, T20G5.1, C07H6.5, C38D4.3, F26D10.3, T07A9.6, T08A11.2	104	243	7838	2.17102	1	0.437931	77.1282
GOTERM_BP_FAT	GO:0007568~aging	7	5.98291	0.100026	F57B9.6, T20G5.1, C07H6.5, C38D4.3, F26D10.3, T07A9.6, T08A11.2	104	243	7838	2.17102	1	0.437931	77.1282
GOTERM_BP_FAT	GO:0008340~determination of adult life span	7	5.98291	0.100026	F57B9.6, T20G5.1, C07H6.5, C38D4.3, F26D10.3, T07A9.6, T08A11.2	104	243	7838	2.17102	1	0.437931	77.1282
Annotation Cluster 25	Enrichment Score: 0.70923425217795
Category	Term	Count	%	PValue	Genes	List Total	Pop Hits	Pop Total	Fold Enrichment	Bonferroni	Benjamini	FDR
INTERPRO	IPR012677:Nucleotide-binding, alpha-beta plait	3	2.5641	0.163715	K07H8.10, K08F4.2, D1007.7	96	104	13633	4.09645	1	0.906638	90.2267
INTERPRO	IPR000504:RNA recognition motif, RNP-1	3	2.5641	0.171122	K07H8.10, K08F4.2, D1007.7	96	107	13633	3.9816	1	0.906031	91.2946
SMART	SM00360:RRM	3	2.5641	0.266013	K07H8.10, K08F4.2, D1007.7	53	107	5537	2.92911	1	0.98577	95.2254
Annotation Cluster 26	Enrichment Score: 0.5240060986157064
Category	Term	Count	%	PValue	Genes	List Total	Pop Hits	Pop Total	Fold Enrichment	Bonferroni	Benjamini	FDR
SP_PIR_KEYWORDS	ubl conjugation pathway	4	3.4188	0.0152453	C47E12.5, F36A2.13, F30A10.10, Y67D8C.5	117	88	19674	7.64336	0.774668	0.108303	15.5945
GOTERM_BP_FAT	GO:0019941~modification-dependent protein catabolic process	4	3.4188	0.30812	C47E12.5, F36A2.13, F30A10.10, Y67D8C.5	104	148	7838	2.0369	1	0.820242	99.4236
GOTERM_BP_FAT	GO:0043632~modification-dependent macromolecule catabolic process	4	3.4188	0.30812	C47E12.5, F36A2.13, F30A10.10, Y67D8C.5	104	148	7838	2.0369	1	0.820242	99.4236
GOTERM_BP_FAT	GO:0051603~proteolysis involved in cellular protein catabolic process	4	3.4188	0.333421	C47E12.5, F36A2.13, F30A10.10, Y67D8C.5	104	155	7838	1.94491	1	0.845642	99.6578
GOTERM_BP_FAT	GO:0044257~cellular protein catabolic process	4	3.4188	0.337036	C47E12.5, F36A2.13, F30A10.10, Y67D8C.5	104	156	7838	1.93245	1	0.84626	99.6829
GOTERM_BP_FAT	GO:0030163~protein catabolic process	4	3.4188	0.391017	C47E12.5, F36A2.13, F30A10.10, Y67D8C.5	104	171	7838	1.76293	1	0.887692	99.9034
GOTERM_BP_FAT	GO:0044265~cellular macromolecule catabolic process	4	3.4188	0.419416	C47E12.5, F36A2.13, F30A10.10, Y67D8C.5	104	179	7838	1.68414	1	0.906664	99.9505
KEGG_PATHWAY	cel04120:Ubiquitin mediated proteolysis	3	2.5641	0.490939	C47E12.5, F36A2.13, Y67D8C.5	30	86	1534	1.78372	1	0.88021	99.4929
GOTERM_BP_FAT	GO:0009057~macromolecule catabolic process	4	3.4188	0.534183	C47E12.5, F36A2.13, F30A10.10, Y67D8C.5	104	213	7838	1.41531	1	0.961717	99.9977
GOTERM_BP_FAT	GO:0006508~proteolysis	6	5.12821	0.822501	C47E12.5, Y116A8A.9, W08E12.7, F36A2.13, F30A10.10, Y67D8C.5, F44E7.4	104	520	7838	0.869601	1	0.998753	100
Annotation Cluster 27	Enrichment Score: 0.370808660544462
Category	Term	Count	%	PValue	Genes	List Total	Pop Hits	Pop Total	Fold Enrichment	Bonferroni	Benjamini	FDR
GOTERM_BP_FAT	GO:0040015~negative regulation of multicellular organism growth	3	2.5641	0.341531	K10B2.5, K08F4.2, F29D11.2	104	92	7838	2.45757	1	0.847801	99.7117
GOTERM_BP_FAT	GO:0051241~negative regulation of multicellular organismal process	3	2.5641	0.341531	K10B2.5, K08F4.2, F29D11.2	104	92	7838	2.45757	1	0.847801	99.7117
GOTERM_BP_FAT	GO:0045926~negative regulation of growth	3	2.5641	0.351118	K10B2.5, K08F4.2, F29D11.2	104	94	7838	2.40528	1	0.854484	99.7652
GOTERM_BP_FAT	GO:0040014~regulation of multicellular organism growth	5	4.2735	0.802514	K10B2.5, K08F4.2, C27F2.8, C06A1.1, F29D11.2	104	415	7838	0.908017	1	0.998225	100
Annotation Cluster 28	Enrichment Score: 0.2555445753205883
Category	Term	Count	%	PValue	Genes	List Total	Pop Hits	Pop Total	Fold Enrichment	Bonferroni	Benjamini	FDR
INTERPRO	IPR008271:Serine/threonine protein kinase, active site	4	3.4188	0.183973	Y53C12A.1, F55G1.8, K07C11.2, C46C2.1	96	212	13633	2.67944	1	0.912812	92.8957
SP_PIR_KEYWORDS	serine/threonine-protein kinase	3	2.5641	0.271649	Y53C12A.1, F55G1.8, K07C11.2	117	173	19674	2.91596	1	0.737315	96.9742
INTERPRO	IPR017442:Serine/threonine protein kinase-related	4	3.4188	0.281311	Y53C12A.1, F55G1.8, K07C11.2, C46C2.1	96	265	13633	2.14355	1	0.977263	98.6386
SP_PIR_KEYWORDS	kinase	3	2.5641	0.470479	Y53C12A.1, F55G1.8, K07C11.2	117	268	19674	1.88232	1	0.898135	99.9103
INTERPRO	IPR000719:Protein kinase, core	4	3.4188	0.537743	Y53C12A.1, F55G1.8, K07C11.2, C46C2.1	96	404	13633	1.40604	1	0.999697	99.9956
INTERPRO	IPR017441:Protein kinase, ATP binding site	3	2.5641	0.568394	Y53C12A.1, F55G1.8, K07C11.2	96	272	13633	1.56629	1	0.99979	99.9982
GOTERM_MF_FAT	GO:0004674~protein serine/threonine kinase activity	5	4.2735	0.634128	Y53C12A.1, F55G1.8, F55D12.5, K07C11.2, C46C2.1	70	418	6686	1.14252	1	0.999453	99.9991
GOTERM_MF_FAT	GO:0004672~protein kinase activity	5	4.2735	0.688546	Y53C12A.1, F55G1.8, F55D12.5, K07C11.2, C46C2.1	70	448	6686	1.06601	1	0.999734	99.9999
GOTERM_MF_FAT	GO:0004713~protein tyrosine kinase activity	4	3.4188	0.710302	Y53C12A.1, F55G1.8, K07C11.2, C46C2.1	70	351	6686	1.08848	1	0.999617	99.9999
GOTERM_BP_FAT	GO:0016310~phosphorylation	5	4.2735	0.913379	F59E12.9, Y53C12A.1, F55G1.8, K07C11.2, C46C2.1	104	514	7838	0.733126	1	0.999915	100
GOTERM_BP_FAT	GO:0006468~protein amino acid phosphorylation	4	3.4188	0.932302	Y53C12A.1, F55G1.8, K07C11.2, C46C2.1	104	437	7838	0.689843	1	0.99996	100
GOTERM_BP_FAT	GO:0006796~phosphate metabolic process	6	5.12821	0.944545	F59E12.9, Y53C12A.1, F55G1.8, T07A9.6, K07C11.2, C46C2.1	104	665	7838	0.679988	1	0.999977	100
GOTERM_BP_FAT	GO:0006793~phosphorus metabolic process	6	5.12821	0.944545	F59E12.9, Y53C12A.1, F55G1.8, T07A9.6, K07C11.2, C46C2.1	104	665	7838	0.679988	1	0.999977	100
Annotation Cluster 29	Enrichment Score: 0.19833232169594583
Category	Term	Count	%	PValue	Genes	List Total	Pop Hits	Pop Total	Fold Enrichment	Bonferroni	Benjamini	FDR
SP_PIR_KEYWORDS	zinc	8	6.83761	0.202502	ZC513.6, Y71F9AL.18, K08E3.6, F26F12.7, W08E12.7, F26F4.7, F10C2.4, C03B8.4, F44E7.4	117	811	19674	1.65873	1	0.666275	91.7677
SP_PIR_KEYWORDS	metal-binding	9	7.69231	0.264684	ZC513.6, Y116A8A.9, Y71F9AL.18, K08E3.6, F26F12.7, W08E12.7, F26F4.7, F10C2.4, C03B8.4, F44E7.4	117	1033	19674	1.46504	1	0.758322	96.6391
GOTERM_MF_FAT	GO:0008270~zinc ion binding	11	9.40171	0.846996	ZC513.6, Y71F9AL.18, K08E3.6, F26F12.7, C08B11.3, W08E12.7, F36A2.13, F26F4.7, F10C2.4, C03B8.4, F39B2.1, F44E7.4	70	1238	6686	0.848673	1	0.999988	100
GOTERM_MF_FAT	GO:0046914~transition metal ion binding	12	10.2564	0.952647	ZC513.6, Y71F9AL.18, W08E12.7, C08B11.3, F36A2.13, C03B8.4, F10C2.4, F39B2.1, F44E7.4, Y116A8A.9, F26F12.7, K08E3.6, F26F4.7	70	1567	6686	0.731443	1	1	100
GOTERM_MF_FAT	GO:0046872~metal ion binding	14	11.9658	0.977132	ZC513.6, Y71F9AL.18, T11F8.3, C08B11.3, W08E12.7, F36A2.13, C03B8.4, F10C2.4, Y37A1B.1, F39B2.1, F44E7.4, Y116A8A.9, K08E3.6, F26F12.7, F26F4.7	70	1910	6686	0.700105	1	1	100
GOTERM_MF_FAT	GO:0043169~cation binding	14	11.9658	0.983408	ZC513.6, Y71F9AL.18, T11F8.3, C08B11.3, W08E12.7, F36A2.13, C03B8.4, F10C2.4, Y37A1B.1, F39B2.1, F44E7.4, Y116A8A.9, K08E3.6, F26F12.7, F26F4.7	70	1960	6686	0.682245	1	1	100
GOTERM_MF_FAT	GO:0043167~ion binding	14	11.9658	0.984048	ZC513.6, Y71F9AL.18, T11F8.3, C08B11.3, W08E12.7, F36A2.13, C03B8.4, F10C2.4, Y37A1B.1, F39B2.1, F44E7.4, Y116A8A.9, K08E3.6, F26F12.7, F26F4.7	70	1966	6686	0.680163	1	1	100
Annotation Cluster 30	Enrichment Score: 0.19450483819755637
Category	Term	Count	%	PValue	Genes	List Total	Pop Hits	Pop Total	Fold Enrichment	Bonferroni	Benjamini	FDR
GOTERM_BP_FAT	GO:0018996~molting cycle, collagen and cuticulin-based cuticle	4	3.4188	0.638085	ZK675.1, F55A3.3, C53D5.6, C50C3.6	104	248	7838	1.21557	1	0.98514	99.9999
GOTERM_BP_FAT	GO:0018988~molting cycle, protein-based cuticle	4	3.4188	0.638085	ZK675.1, F55A3.3, C53D5.6, C50C3.6	104	248	7838	1.21557	1	0.98514	99.9999
GOTERM_BP_FAT	GO:0042303~molting cycle	4	3.4188	0.640808	ZK675.1, F55A3.3, C53D5.6, C50C3.6	104	249	7838	1.21069	1	0.984974	99.9999
Annotation Cluster 31	Enrichment Score: 0.17174096629373825
Category	Term	Count	%	PValue	Genes	List Total	Pop Hits	Pop Total	Fold Enrichment	Bonferroni	Benjamini	FDR
SP_PIR_KEYWORDS	Protease	3	2.5641	0.293478	Y116A8A.9, W08E12.7, F30A10.10, F44E7.4	117	183	19674	2.75662	1	0.754407	97.8373
GOTERM_BP_FAT	GO:0006508~proteolysis	6	5.12821	0.822501	C47E12.5, Y116A8A.9, W08E12.7, F36A2.13, F30A10.10, Y67D8C.5, F44E7.4	104	520	7838	0.869601	1	0.998753	100
GOTERM_MF_FAT	GO:0070011~peptidase activity, acting on L-amino acid peptides	3	2.5641	0.912468	Y116A8A.9, W08E12.7, F30A10.10, F44E7.4	70	383	6686	0.748154	1	0.999999	100
GOTERM_MF_FAT	GO:0008233~peptidase activity	3	2.5641	0.933482	Y116A8A.9, W08E12.7, F30A10.10, F44E7.4	70	414	6686	0.692133	1	1	100
Annotation Cluster 32	Enrichment Score: 0.1222416516308659
Category	Term	Count	%	PValue	Genes	List Total	Pop Hits	Pop Total	Fold Enrichment	Bonferroni	Benjamini	FDR
GOTERM_BP_FAT	GO:0018991~oviposition	4	3.4188	0.733767	F22B5.7, ZK675.1, C27D11.1, C46C2.1	104	287	7838	1.05039	1	0.995356	100
GOTERM_BP_FAT	GO:0033057~reproductive behavior in a multicellular organism	4	3.4188	0.742373	F22B5.7, ZK675.1, C27D11.1, C46C2.1	104	291	7838	1.03595	1	0.99571	100
GOTERM_BP_FAT	GO:0019098~reproductive behavior	4	3.4188	0.75076	F22B5.7, ZK675.1, C27D11.1, C46C2.1	104	295	7838	1.0219	1	0.996036	100
GOTERM_BP_FAT	GO:0007610~behavior	5	4.2735	0.793143	F22B5.7, ZK675.1, C27D11.1, T07A9.6, C46C2.1	104	409	7838	0.921337	1	0.997995	100
Annotation Cluster 33	Enrichment Score: 0.05538465798457921
Category	Term	Count	%	PValue	Genes	List Total	Pop Hits	Pop Total	Fold Enrichment	Bonferroni	Benjamini	FDR
SP_PIR_KEYWORDS	Transcription	3	2.5641	0.776674	F55A3.3, Y56A3A.20, F37A4.8	117	478	19674	1.05536	1	0.992149	100
SP_PIR_KEYWORDS	transcription regulation	3	2.5641	0.783561	F55A3.3, Y56A3A.20, F37A4.8	117	485	19674	1.04013	1	0.991678	100
GOTERM_BP_FAT	GO:0006350~transcription	3	2.5641	0.990724	F55A3.3, Y56A3A.20, F37A4.8	104	495	7838	0.45676	1	1	100
GOTERM_BP_FAT	GO:0045449~regulation of transcription	5	4.2735	0.995857	C17E4.6, F26F12.7, F55A3.3, Y56A3A.20, F37A4.8	104	817	7838	0.461232	1	1	100
Annotation Cluster 34	Enrichment Score: 0.052127269109276085
Category	Term	Count	%	PValue	Genes	List Total	Pop Hits	Pop Total	Fold Enrichment	Bonferroni	Benjamini	FDR
GOTERM_BP_FAT	GO:0040014~regulation of multicellular organism growth	5	4.2735	0.802514	K10B2.5, K08F4.2, C27F2.8, C06A1.1, F29D11.2	104	415	7838	0.908017	1	0.998225	100
GOTERM_BP_FAT	GO:0040018~positive regulation of multicellular organism growth	3	2.5641	0.92934	C27F2.8, C06A1.1, F29D11.2	104	322	7838	0.702162	1	0.999957	100
GOTERM_BP_FAT	GO:0051240~positive regulation of multicellular organismal process	3	2.5641	0.935386	C27F2.8, C06A1.1, F29D11.2	104	330	7838	0.68514	1	0.999963	100

## Sheet: FuncCluster WTPhe down_WTStv up
Table S7. GO term analysis of sperm mRNAome and proteome genes associated with seesaw genes.
Annotation Cluster 1	Enrichment Score: 8.262506145096243
Category	Term	Count	%	PValue	Genes	List Total	Pop Hits	Pop Total	Fold Enrichment	Bonferroni	Benjamini	FDR
INTERPRO	IPR008160:Collagen triple helix repeat	19	13.0137	2.22463e-14	K02D7.3, C29F4.1, Y69H2.14, C34F6.2, C34F6.3, T05A1.2, F15A2.1, M195.1, C24F3.6, F26F12.1, F11G11.11, ZK1193.1, Y77E11A.15, W03G11.1, F14F7.1, F11H8.3, F56B3.1, W05B2.5, T15B7.3	120	182	13633	11.8602	3.33067e-12	3.33067e-12	2.65121e-11
INTERPRO	IPR002486:Nematode cuticle collagen, N-terminal	16	10.9589	2.38345e-12	K02D7.3, C29F4.1, T05A1.2, F15A2.1, M195.1, C24F3.6, F26F12.1, F11G11.11, ZK1193.1, Y77E11A.15, W03G11.1, F14F7.1, F56B3.1, F11H8.3, W05B2.5, T15B7.3	120	147	13633	12.3655	3.57514e-10	1.78757e-10	2.84621e-09
GOTERM_MF_FAT	GO:0042302~structural constituent of cuticle	16	10.9589	6.94631e-11	K02D7.3, C29F4.1, T05A1.2, F15A2.1, M195.1, C24F3.6, F26F12.1, F11G11.11, ZK1193.1, Y77E11A.15, W03G11.1, F14F7.1, F56B3.1, F11H8.3, W05B2.5, T15B7.3	74	155	6686	9.32659	7.50202e-09	7.50202e-09	7.82155e-08
GOTERM_MF_FAT	GO:0005198~structural molecule activity	19	13.0137	1.74969e-06	K02D7.3, F55D10.2, C29F4.1, F07D10.1, T05A1.2, F15A2.1, M195.1, C24F3.6, F26F12.1, F11G11.11, ZK1193.1, F44D12.5, Y77E11A.15, W03G11.1, F14F7.1, F11H8.3, F56B3.1, W05B2.5, T15B7.3	74	468	6686	3.66811	0.000188949	9.4479e-05	0.00197014
SP_PIR_KEYWORDS	collagen	8	5.47945	7.5439e-06	F26F12.1, K02D7.3, F11G11.11, ZK1193.1, Y77E11A.15, F11H8.3, F56B3.1, T15B7.3	146	97	19674	11.1137	0.000618411	0.000154639	0.00805898
PIR_SUPERFAMILY	PIRSF038285:cuticle collagen	7	4.79452	0.000547253	K02D7.3, C29F4.1, F11G11.11, ZK1193.1, W03G11.1, F11H8.3, M195.1	66	73	4541	6.59755	0.0296585	0.0149409	0.53697
Annotation Cluster 2	Enrichment Score: 5.211904465022313
Category	Term	Count	%	PValue	Genes	List Total	Pop Hits	Pop Total	Fold Enrichment	Bonferroni	Benjamini	FDR
SMART	SM00741:SapB	6	4.10959	2.80874e-07	K09F5.3, C48E7.10, T08A9.12, C54G6.5, T07C4.4, T08A9.9	33	26	5537	38.7203	5.89833e-06	5.89833e-06	0.000216873
INTERPRO	IPR008139:Saposin B	6	4.10959	2.64555e-06	K09F5.3, C48E7.10, T08A9.12, C54G6.5, T07C4.4, T08A9.9	120	26	13633	26.2173	0.000396755	0.000132269	0.00315918
INTERPRO	IPR011001:Saposin-like	5	3.42466	6.99375e-06	K09F5.3, C48E7.10, T08A9.12, T07C4.4, T08A9.9	120	15	13633	37.8694	0.00104852	0.000262232	0.00835138
INTERPRO	IPR008138:Saposin-like type B, 2	4	2.73973	0.000273303	K09F5.3, C48E7.10, T08A9.12, T08A9.9	120	15	13633	30.2956	0.0401719	0.00584017	0.325882
Annotation Cluster 3	Enrichment Score: 5.171187952687562
Category	Term	Count	%	PValue	Genes	List Total	Pop Hits	Pop Total	Fold Enrichment	Bonferroni	Benjamini	FDR
SP_PIR_KEYWORDS	Secreted	11	7.53425	5.09323e-07	R148.6, T07C12.7, T19C4.7, H22K11.1, F21F8.7, C08F11.12, C44B12.2, Y45F10C.2, F40F4.2, K03H1.4, F40F4.3	146	169	19674	8.77093	4.17636e-05	2.0882e-05	0.000544116
SP_PIR_KEYWORDS	signal	16	10.9589	5.81882e-07	C08F11.12, Y45F10C.2, F40F4.2, F40F4.3, R148.6, T07C12.7, C52E4.1, T19C4.7, H22K11.1, ZK1193.1, R09H10.3, F21F8.7, C44B12.2, F11H8.3, K03H1.4, K12H4.7	146	424	19674	5.08503	4.77132e-05	1.59047e-05	0.000621632
GOTERM_CC_FAT	GO:0005576~extracellular region	13	8.90411	1.0561e-06	C08F11.12, Y45F10C.2, F40F4.2, F40F4.3, T07C12.7, R148.6, T19C4.7, H22K11.1, F21F8.7, ZK1193.1, F49E11.10, C44B12.2, K03H1.4	56	311	7912	5.90583	4.96353e-05	4.96353e-05	0.0010031
UP_SEQ_FEATURE	signal peptide	16	10.9589	4.41671e-06	C08F11.12, Y45F10C.2, F40F4.2, F40F4.3, R148.6, T07C12.7, C52E4.1, T19C4.7, H22K11.1, ZK1193.1, R09H10.3, F21F8.7, C44B12.2, F11H8.3, K03H1.4, K12H4.7	34	422	3249	3.62308	0.000278215	0.000278215	0.00447207
SP_PIR_KEYWORDS	disulfide bond	7	4.79452	0.0100793	R148.6, C52E4.1, H22K11.1, ZK1193.1, F21F8.7, C44B12.2, F11H8.3	146	247	19674	3.81892	0.564254	0.088168	10.2574
Annotation Cluster 4	Enrichment Score: 4.550916530804064
Category	Term	Count	%	PValue	Genes	List Total	Pop Hits	Pop Total	Fold Enrichment	Bonferroni	Benjamini	FDR
INTERPRO	IPR008160:Collagen triple helix repeat	19	13.0137	2.22463e-14	K02D7.3, C29F4.1, Y69H2.14, C34F6.2, C34F6.3, T05A1.2, F15A2.1, M195.1, C24F3.6, F26F12.1, F11G11.11, ZK1193.1, Y77E11A.15, W03G11.1, F14F7.1, F11H8.3, F56B3.1, W05B2.5, T15B7.3	120	182	13633	11.8602	3.33067e-12	3.33067e-12	2.65121e-11
GOTERM_CC_FAT	GO:0016021~integral to membrane	34	23.2877	0.999992	K02D7.3, C29F4.1, R09B5.3, F15A2.1, T20D3.2, R09B5.8, F26F12.1, B0213.2, ZK6.7, T19C4.7, T04F8.8, F14F7.1, F41H10.8, F56B3.1, ZK856.7, Y7A5A.1, B0035.13, F21F8.3, Y69H2.14, C34F6.2, C34F6.3, F56H9.2, T05A1.2, M195.1, C45B2.1, C24F3.6, F36H9.4, W07E11.4, F11G11.11, Y48G8AL.13, W02A2.1, ZK1193.1, W03G11.1, W05B2.5, T15B7.3	56	6596	7912	0.728277	1	1	100
GOTERM_CC_FAT	GO:0031224~intrinsic to membrane	34	23.2877	0.999993	K02D7.3, C29F4.1, R09B5.3, F15A2.1, T20D3.2, R09B5.8, F26F12.1, B0213.2, ZK6.7, T19C4.7, T04F8.8, F14F7.1, F41H10.8, F56B3.1, ZK856.7, Y7A5A.1, B0035.13, F21F8.3, Y69H2.14, C34F6.2, C34F6.3, F56H9.2, T05A1.2, M195.1, C45B2.1, C24F3.6, F36H9.4, W07E11.4, F11G11.11, Y48G8AL.13, W02A2.1, ZK1193.1, W03G11.1, W05B2.5, T15B7.3	56	6608	7912	0.726954	1	1	100
Annotation Cluster 5	Enrichment Score: 3.293159779036127
Category	Term	Count	%	PValue	Genes	List Total	Pop Hits	Pop Total	Fold Enrichment	Bonferroni	Benjamini	FDR
SP_PIR_KEYWORDS	Aspartyl protease	5	3.42466	3.4658e-07	Y39B6A.20, F21F8.3, H22K11.1, F21F8.7, R12H7.2	146	9	19674	74.863	2.84192e-05	2.84192e-05	0.000370256
PUBMED_ID	12410314	4	2.73973	7.51516e-06	Y39B6A.20, F21F8.3, H22K11.1, F21F8.7	146	6	19849	90.6347	0.000473345	0.0002367	0.00760925
INTERPRO	IPR001969:Peptidase aspartic, active site	5	3.42466	1.20306e-05	Y39B6A.20, F21F8.3, H22K11.1, F21F8.7, R12H7.2	120	17	13633	33.4142	0.00180297	0.000360854	0.0143656
INTERPRO	IPR001461:Peptidase A1	5	3.42466	1.53638e-05	Y39B6A.20, F21F8.3, H22K11.1, F21F8.7, R12H7.2	120	18	13633	31.5579	0.00230193	0.000384024	0.0183454
INTERPRO	IPR009007:Peptidase aspartic, catalytic	5	3.42466	1.53638e-05	Y39B6A.20, F21F8.3, H22K11.1, F21F8.7, R12H7.2	120	18	13633	31.5579	0.00230193	0.000384024	0.0183454
PIR_SUPERFAMILY	PIRSF001187:Pepsin	4	2.73973	9.4071e-05	Y39B6A.20, F21F8.3, H22K11.1, F21F8.7	66	7	4541	39.316	0.00516079	0.00516079	0.0924883
GOTERM_MF_FAT	GO:0070001~aspartic-type peptidase activity	5	3.42466	0.000373247	Y39B6A.20, F21F8.3, H22K11.1, F21F8.7, R12H7.2	74	32	6686	14.1174	0.0395163	0.0133495	0.419473
GOTERM_MF_FAT	GO:0004190~aspartic-type endopeptidase activity	5	3.42466	0.000373247	Y39B6A.20, F21F8.3, H22K11.1, F21F8.7, R12H7.2	74	32	6686	14.1174	0.0395163	0.0133495	0.419473
SP_PIR_KEYWORDS	Protease	8	5.47945	0.000421307	Y39B6A.20, C52E4.1, F21F8.3, H22K11.1, F21F8.7, R12H7.2, K08B4.6, K12H4.7	146	183	19674	5.89086	0.0339643	0.00574253	0.449172
GOTERM_BP_FAT	GO:0008219~cell death	6	4.10959	0.00084109	Y39B6A.20, F21F8.3, H22K11.1, F21F8.7, C32D5.9, R12H7.2	63	94	7838	7.94124	0.180796	0.180796	1.07808
GOTERM_BP_FAT	GO:0016265~death	6	4.10959	0.00084109	Y39B6A.20, F21F8.3, H22K11.1, F21F8.7, C32D5.9, R12H7.2	63	94	7838	7.94124	0.180796	0.180796	1.07808
GOTERM_MF_FAT	GO:0008233~peptidase activity	10	6.84932	0.0352252	Y39B6A.20, C52E4.1, F21F8.3, H22K11.1, F21F8.7, Y40H7A.10, R11H6.1, R12H7.2, K08B4.6, K12H4.7	74	414	6686	2.1824	0.979203	0.620248	33.2216
GOTERM_BP_FAT	GO:0006508~proteolysis	9	6.16438	0.051104	Y39B6A.20, C52E4.1, F21F8.3, H22K11.1, F21F8.7, Y40H7A.10, R11H6.1, R12H7.2, K12H4.7	63	520	7838	2.1533	0.999996	0.955311	49.1214
GOTERM_MF_FAT	GO:0070011~peptidase activity, acting on L-amino acid peptides	9	6.16438	0.0560767	Y39B6A.20, C52E4.1, F21F8.3, H22K11.1, F21F8.7, Y40H7A.10, R11H6.1, R12H7.2, K12H4.7	74	383	6686	2.12314	0.998036	0.646116	47.786
GOTERM_MF_FAT	GO:0004175~endopeptidase activity	7	4.79452	0.0608255	Y39B6A.20, C52E4.1, F21F8.3, H22K11.1, F21F8.7, Y40H7A.10, R12H7.2	74	257	6686	2.46093	0.998861	0.620236	50.6687
SP_PIR_KEYWORDS	hydrolase	8	5.47945	0.11495	Y39B6A.20, C52E4.1, F21F8.3, H22K11.1, F21F8.7, R09H10.3, R12H7.2, K12H4.7	146	553	19674	1.94942	0.999955	0.597589	72.87
Annotation Cluster 6	Enrichment Score: 1.9965118918767357
Category	Term	Count	%	PValue	Genes	List Total	Pop Hits	Pop Total	Fold Enrichment	Bonferroni	Benjamini	FDR
SP_PIR_KEYWORDS	lipid-binding	4	2.73973	0.000247187	W02D3.5, C44E4.6, F40F4.2, F40F4.3	146	17	19674	31.7067	0.0200678	0.00404616	0.263758
INTERPRO	IPR012674:Calycin	3	2.05479	0.00324787	W02D3.5, F40F4.2, F40F4.3	120	10	13633	34.0825	0.386131	0.0476259	3.81032
INTERPRO	IPR000463:Cytosolic fatty-acid binding	3	2.05479	0.00470949	W02D3.5, F40F4.2, F40F4.3	120	12	13633	28.4021	0.507417	0.0623439	5.48125
PIR_SUPERFAMILY	PIRSF002390:lipid binding protein, FABP type	3	2.05479	0.00534419	W02D3.5, F40F4.2, F40F4.3	66	8	4541	25.8011	0.255259	0.0710307	5.13406
GOTERM_MF_FAT	GO:0008289~lipid binding	4	2.73973	0.0828766	W02D3.5, C44E4.6, F40F4.2, F40F4.3	74	94	6686	3.84474	0.999912	0.688989	62.2483
SP_PIR_KEYWORDS	transport	5	3.42466	0.626638	ZK637.13, W02D3.5, C44E4.6, F40F4.2, F40F4.3	146	583	19674	1.15569	1	0.991367	99.9973
Annotation Cluster 7	Enrichment Score: 1.3892189147233183
Category	Term	Count	%	PValue	Genes	List Total	Pop Hits	Pop Total	Fold Enrichment	Bonferroni	Benjamini	FDR
PUBMED_ID	12845331	3	2.05479	0.0360933	C32H11.12, Y46H3A.3, H22K11.1	146	41	19849	9.94771	0.901326	0.439532	31.0799
GOTERM_BP_FAT	GO:0007568~aging	6	4.10959	0.0425173	C32H11.12, Y46H3A.3, C52E4.1, H22K11.1, T07C4.4, C02A12.4	63	243	7838	3.07192	0.999966	0.96769	42.861
GOTERM_BP_FAT	GO:0008340~determination of adult life span	6	4.10959	0.0425173	C32H11.12, Y46H3A.3, C52E4.1, H22K11.1, T07C4.4, C02A12.4	63	243	7838	3.07192	0.999966	0.96769	42.861
GOTERM_BP_FAT	GO:0010259~multicellular organismal aging	6	4.10959	0.0425173	C32H11.12, Y46H3A.3, C52E4.1, H22K11.1, T07C4.4, C02A12.4	63	243	7838	3.07192	0.999966	0.96769	42.861
Annotation Cluster 8	Enrichment Score: 1.33368225468707
Category	Term	Count	%	PValue	Genes	List Total	Pop Hits	Pop Total	Fold Enrichment	Bonferroni	Benjamini	FDR
SP_PIR_KEYWORDS	calcium binding	3	2.05479	0.000793646	F54C1.7, C44B12.2, C36E6.5	146	6	19674	67.3767	0.0630307	0.00925757	0.844614
SP_PIR_KEYWORDS	EF hand	4	2.73973	0.00124501	F09F7.2, F54C1.7, C44B12.2, C36E6.5	146	29	19674	18.5867	0.0971102	0.0126882	1.32208
INTERPRO	IPR011992:EF-Hand type	4	2.73973	0.0440586	F09F7.2, F54C1.7, C44B12.2, C36E6.5	120	90	13633	5.04926	0.998839	0.382929	41.6129
SMART	SM00054:EFh	3	2.05479	0.0522448	F09F7.2, F54C1.7, C36E6.5	33	64	5537	7.86506	0.675944	0.245507	33.9211
INTERPRO	IPR002048:Calcium-binding EF-hand	3	2.05479	0.107518	F09F7.2, F54C1.7, C36E6.5	120	64	13633	5.32539	1	0.612448	74.2915
INTERPRO	IPR018249:EF-HAND 2	3	2.05479	0.169809	F09F7.2, F54C1.7, C36E6.5	120	85	13633	4.00971	1	0.735333	89.1645
SP_PIR_KEYWORDS	calcium	3	2.05479	0.240541	F54C1.7, C44B12.2, C36E6.5	146	127	19674	3.18315	1	0.823697	94.7105
INTERPRO	IPR018247:EF-HAND 1	3	2.05479	0.246217	F54C1.7, C44B12.2, C36E6.5	120	109	13633	3.12683	1	0.841717	96.5793
GOTERM_MF_FAT	GO:0005509~calcium ion binding	4	2.73973	0.403681	F09F7.2, F54C1.7, C44B12.2, C36E6.5	74	210	6686	1.72098	1	0.981466	99.7036
Annotation Cluster 9	Enrichment Score: 1.3081210493911821
Category	Term	Count	%	PValue	Genes	List Total	Pop Hits	Pop Total	Fold Enrichment	Bonferroni	Benjamini	FDR
SMART	SM00276:GLECT	3	2.05479	0.00825051	C16H3.2, C44F1.3, Y55B1AR.1	33	24	5537	20.9735	0.159686	0.0833135	6.19663
INTERPRO	IPR001079:Galectin, carbohydrate recognition domain	3	2.05479	0.0183969	C16H3.2, C44F1.3, Y55B1AR.1	120	24	13633	14.201	0.938285	0.207135	19.8873
INTERPRO	IPR013320:Concanavalin A-like lectin/glucanase, subgroup	3	2.05479	0.0518692	C16H3.2, C44F1.3, Y55B1AR.1	120	42	13633	8.11488	0.999661	0.41294	47.0619
SP_PIR_KEYWORDS	Lectin	4	2.73973	0.0590949	C16H3.2, C44F1.3, Y55B1AR.1, Y54G2A.6	146	120	19674	4.49178	0.993227	0.393158	47.8342
GOTERM_MF_FAT	GO:0005529~sugar binding	4	2.73973	0.099946	C16H3.2, C44F1.3, Y55B1AR.1, Y54G2A.6	74	102	6686	3.54319	0.999988	0.679299	69.4463
GOTERM_MF_FAT	GO:0030246~carbohydrate binding	4	2.73973	0.304665	C16H3.2, C44F1.3, Y55B1AR.1, Y54G2A.6	74	177	6686	2.04184	1	0.951135	98.3285
Annotation Cluster 10	Enrichment Score: 1.1449865011287015
Category	Term	Count	%	PValue	Genes	List Total	Pop Hits	Pop Total	Fold Enrichment	Bonferroni	Benjamini	FDR
INTERPRO	IPR016040:NAD(P)-binding domain	5	3.42466	0.0263952	F09E10.3, Y32H12A.3, F53C11.3, C31C9.2, VF13D12L.1	120	129	13633	4.40342	0.981911	0.265564	27.3442
INTERPRO	IPR002347:Glucose/ribitol dehydrogenase	3	2.05479	0.0937974	F09E10.3, Y32H12A.3, F53C11.3	120	59	13633	5.77669	1	0.58065	69.154
INTERPRO	IPR002198:Short-chain dehydrogenase/reductase SDR	3	2.05479	0.148363	F09E10.3, Y32H12A.3, F53C11.3	120	78	13633	4.36955	1	0.700146	85.3065
Annotation Cluster 11	Enrichment Score: 1.0741938224642438
Category	Term	Count	%	PValue	Genes	List Total	Pop Hits	Pop Total	Fold Enrichment	Bonferroni	Benjamini	FDR
GOTERM_MF_FAT	GO:0048037~cofactor binding	7	4.79452	0.0362258	Y50D7A.7, F22B8.7, Y7A5A.1, F22B8.6, K04D7.3, C31C9.2, C44E4.6	74	226	6686	2.79849	0.981408	0.549322	33.9973
GOTERM_MF_FAT	GO:0019842~vitamin binding	4	2.73973	0.0955524	F22B8.7, F22B8.6, ZK550.6, K04D7.3	74	100	6686	3.61405	0.999981	0.700359	67.7242
GOTERM_MF_FAT	GO:0070279~vitamin B6 binding	3	2.05479	0.120776	F22B8.7, F22B8.6, K04D7.3	74	55	6686	4.92826	0.999999	0.71741	76.5276
GOTERM_MF_FAT	GO:0030170~pyridoxal phosphate binding	3	2.05479	0.120776	F22B8.7, F22B8.6, K04D7.3	74	55	6686	4.92826	0.999999	0.71741	76.5276
Annotation Cluster 12	Enrichment Score: 0.9743343989745669
Category	Term	Count	%	PValue	Genes	List Total	Pop Hits	Pop Total	Fold Enrichment	Bonferroni	Benjamini	FDR
SMART	SM00034:CLECT	5	3.42466	0.0547549	R06B10.3, F35C5.6, F35C5.8, W04E12.8, Y54G2A.6	33	251	5537	3.34239	0.693498	0.210619	35.2604
INTERPRO	IPR016186:C-type lectin-like	5	3.42466	0.123431	R06B10.3, F35C5.6, F35C5.8, W04E12.8, Y54G2A.6	120	218	13633	2.6057	1	0.646562	79.2617
INTERPRO	IPR001304:C-type lectin	5	3.42466	0.176665	R06B10.3, F35C5.6, F35C5.8, W04E12.8, Y54G2A.6	120	251	13633	2.26311	1	0.734304	90.1861
Annotation Cluster 13	Enrichment Score: 0.8456241565848911
Category	Term	Count	%	PValue	Genes	List Total	Pop Hits	Pop Total	Fold Enrichment	Bonferroni	Benjamini	FDR
GOTERM_BP_FAT	GO:0040010~positive regulation of growth rate	19	13.0137	0.11847	C50F4.7, Y46H3A.3, K02D7.3, F55D10.2, F09F7.2, B0035.13, F07D10.1, F45E1.6, Y74C9A.2, ZK6.7, F54C1.7, R04F11.2, F11G11.8, Y32H12A.3, Y46H3A.2, F41H10.8, C44B12.2, C31C9.2, VF13D12L.1, D1037.3	63	1723	7838	1.37193	1	0.993132	80.296
GOTERM_BP_FAT	GO:0040009~regulation of growth rate	19	13.0137	0.118971	C50F4.7, Y46H3A.3, K02D7.3, F55D10.2, F09F7.2, B0035.13, F07D10.1, F45E1.6, Y74C9A.2, ZK6.7, F54C1.7, R04F11.2, F11G11.8, Y32H12A.3, Y46H3A.2, F41H10.8, C44B12.2, C31C9.2, VF13D12L.1, D1037.3	63	1724	7838	1.37114	1	0.986275	80.4398
GOTERM_BP_FAT	GO:0045927~positive regulation of growth	20	13.6986	0.153286	C50F4.7, Y46H3A.3, K02D7.3, F55D10.2, F09F7.2, B0035.13, F07D10.1, F45E1.6, Y74C9A.2, ZK6.7, F54C1.7, R04F11.2, F11G11.8, Y32H12A.3, Y46H3A.2, F41H10.8, F41E6.2, C44B12.2, C31C9.2, VF13D12L.1, D1037.3	63	1904	7838	1.30686	1	0.992769	88.2748
GOTERM_BP_FAT	GO:0040008~regulation of growth	20	13.6986	0.191844	C50F4.7, Y46H3A.3, K02D7.3, F55D10.2, F09F7.2, B0035.13, F07D10.1, F45E1.6, Y74C9A.2, ZK6.7, F54C1.7, R04F11.2, F11G11.8, Y32H12A.3, Y46H3A.2, F41H10.8, F41E6.2, C44B12.2, C31C9.2, VF13D12L.1, D1037.3	63	1967	7838	1.265	1	0.996335	93.5676
Annotation Cluster 14	Enrichment Score: 0.6209623368182504
Category	Term	Count	%	PValue	Genes	List Total	Pop Hits	Pop Total	Fold Enrichment	Bonferroni	Benjamini	FDR
INTERPRO	IPR013781:Glycoside hydrolase, subgroup, catalytic core	5	3.42466	0.000798376	Y22F5A.4, Y22F5A.5, C17G10.5, Y4C6B.6, C02A12.4	120	48	13633	11.8342	0.112906	0.014864	0.94924
GOTERM_MF_FAT	GO:0043169~cation binding	14	9.58904	0.991829	F40F12.7, F09F7.2, ZK637.13, C36E6.5, F22B8.7, Y22F5A.4, F54C1.7, Y22F5A.5, ZK550.6, C17G10.5, C44B12.2, Y4C6B.6, C02A12.4, D1037.3	74	1960	6686	0.645367	1	1	100
GOTERM_MF_FAT	GO:0043167~ion binding	14	9.58904	0.992182	F40F12.7, F09F7.2, ZK637.13, C36E6.5, F22B8.7, Y22F5A.4, F54C1.7, Y22F5A.5, ZK550.6, C17G10.5, C44B12.2, Y4C6B.6, C02A12.4, D1037.3	74	1966	6686	0.643397	1	1	100
GOTERM_MF_FAT	GO:0046872~metal ion binding	9	6.16438	0.999929	F40F12.7, F22B8.7, F09F7.2, F54C1.7, ZK550.6, ZK637.13, C44B12.2, C36E6.5, D1037.3	74	1910	6686	0.425739	1	1	100
GOTERM_MF_FAT	GO:0046914~transition metal ion binding	6	4.10959	0.999963	F40F12.7, F22B8.7, ZK550.6, ZK637.13, C44B12.2, D1037.3	74	1567	6686	0.345953	1	1	100
Annotation Cluster 15	Enrichment Score: 0.5951343589721927
Category	Term	Count	%	PValue	Genes	List Total	Pop Hits	Pop Total	Fold Enrichment	Bonferroni	Benjamini	FDR
UP_SEQ_FEATURE	disulfide bond	5	3.42466	0.170925	R148.6, C52E4.1, H22K11.1, F21F8.7, C44B12.2	34	215	3249	2.2223	0.999993	0.997273	85.0129
SP_PIR_KEYWORDS	glycoprotein	6	4.10959	0.218314	ZK1320.2, H22K11.1, F21F8.7, C44B12.2, K03H1.4, K12H4.7	146	435	19674	1.85867	1	0.814197	92.8014
UP_SEQ_FEATURE	glycosylation site:N-linked (GlcNAc...)	6	4.10959	0.439248	ZK1320.2, H22K11.1, F21F8.7, C44B12.2, K03H1.4, K12H4.7	34	426	3249	1.3459	1	0.999995	99.7141
Annotation Cluster 16	Enrichment Score: 0.2451626635621194
Category	Term	Count	%	PValue	Genes	List Total	Pop Hits	Pop Total	Fold Enrichment	Bonferroni	Benjamini	FDR
GOTERM_BP_FAT	GO:0002119~nematode larval development	16	10.9589	0.419446	C50F4.7, F40F12.7, F55D10.2, C29F4.1, F07D10.1, C32D5.9, C36E6.5, F45E1.6, Y50D7A.7, F28H1.2, F54C1.7, R04F11.2, C44B12.2, T08A9.9, VF13D12L.1, W05B2.5	63	1760	7838	1.13102	1	0.999978	99.9092
GOTERM_BP_FAT	GO:0002164~larval development	16	10.9589	0.4204	C50F4.7, F40F12.7, F55D10.2, C29F4.1, F07D10.1, C32D5.9, C36E6.5, F45E1.6, Y50D7A.7, F28H1.2, F54C1.7, R04F11.2, C44B12.2, T08A9.9, VF13D12L.1, W05B2.5	63	1761	7838	1.13038	1	0.999952	99.9111
GOTERM_BP_FAT	GO:0009791~post-embryonic development	16	10.9589	0.43761	C50F4.7, F40F12.7, F55D10.2, C29F4.1, F07D10.1, C32D5.9, C36E6.5, F45E1.6, Y50D7A.7, F28H1.2, F54C1.7, R04F11.2, C44B12.2, T08A9.9, VF13D12L.1, W05B2.5	63	1779	7838	1.11895	1	0.999941	99.9397
PUBMED_ID	15791247	8	5.47945	0.48759	Y50D7A.7, C50F4.7, F40F12.7, F55D10.2, F54C1.7, R04F11.2, VF13D12L.1, F45E1.6	146	900	19849	1.20846	1	0.997565	99.8853
PUBMED_ID	14551910	10	6.84932	0.594927	C50F4.7, K02D7.3, F55D10.2, F09F7.2, C29F4.1, F54C1.7, R04F11.2, F56B3.1, VF13D12L.1, F45E1.6	146	1279	19849	1.06296	1	0.996631	99.9894
GOTERM_BP_FAT	GO:0040007~growth	11	7.53425	0.656568	Y50D7A.7, C50F4.7, F40F12.7, F28H1.2, F55D10.2, R04F11.2, W02A2.1, F07D10.1, C36E6.5, T08A9.9, W05B2.5	63	1364	7838	1.00333	1	1	99.9999
PUBMED_ID	12529635	6	4.10959	0.689247	F55D10.2, F09F7.2, F54C1.7, R04F11.2, VF13D12L.1, F45E1.6	146	790	19849	1.03255	1	0.998761	99.9993
PUBMED_ID	15489339	5	3.42466	0.69874	C50F4.7, F54C1.7, R04F11.2, W02A2.1, F45E1.6	146	646	19849	1.05226	1	0.998162	99.9995
GOTERM_BP_FAT	GO:0009792~embryonic development ending in birth or egg hatching	18	12.3288	0.878257	C50F4.7, C16H3.2, F40F12.7, F55D10.2, F15A2.1, C32D5.9, F45E1.6, Y50D7A.7, F28H1.2, F22A3.6, F54C1.7, W02A2.1, R04F11.2, F41E6.2, C44B12.2, C31C9.2, R10H10.3, VF13D12L.1	63	2629	7838	0.851818	1	1	100
Annotation Cluster 17	Enrichment Score: 0.11747814674543804
Category	Term	Count	%	PValue	Genes	List Total	Pop Hits	Pop Total	Fold Enrichment	Bonferroni	Benjamini	FDR
SP_PIR_KEYWORDS	iron	3	2.05479	0.432327	ZK550.6, ZK637.13, D1037.3	146	199	19674	2.03146	1	0.954738	99.764
GOTERM_MF_FAT	GO:0005506~iron ion binding	3	2.05479	0.786745	ZK550.6, ZK637.13, D1037.3	74	262	6686	1.03456	1	0.999985	100
SP_PIR_KEYWORDS	metal-binding	3	2.05479	0.996454	ZK550.6, ZK637.13, D1037.3	146	1033	19674	0.391346	1	1	100
GOTERM_MF_FAT	GO:0046914~transition metal ion binding	6	4.10959	0.999963	F40F12.7, F22B8.7, ZK550.6, ZK637.13, C44B12.2, D1037.3	74	1567	6686	0.345953	1	1	100
Annotation Cluster 18	Enrichment Score: 0.07940306674425622
Category	Term	Count	%	PValue	Genes	List Total	Pop Hits	Pop Total	Fold Enrichment	Bonferroni	Benjamini	FDR
PUBMED_ID	15791247	8	5.47945	0.48759	Y50D7A.7, C50F4.7, F40F12.7, F55D10.2, F54C1.7, R04F11.2, VF13D12L.1, F45E1.6	146	900	19849	1.20846	1	0.997565	99.8853
PUBMED_ID	17417969	3	2.05479	0.73093	C50F4.7, F40F12.7, F55D10.2	146	352	19849	1.15868	1	0.998274	99.9998
GOTERM_BP_FAT	GO:0040035~hermaphrodite genitalia development	3	2.05479	0.977307	C50F4.7, F40F12.7, F55D10.2	63	690	7838	0.540925	1	1	100
GOTERM_BP_FAT	GO:0048806~genitalia development	3	2.05479	0.978286	C50F4.7, F40F12.7, F55D10.2	63	696	7838	0.536262	1	1	100
GOTERM_BP_FAT	GO:0007548~sex differentiation	3	2.05479	0.987591	C50F4.7, F40F12.7, F55D10.2	63	771	7838	0.484096	1	1	100
GOTERM_BP_FAT	GO:0003006~reproductive developmental process	3	2.05479	0.992148	C50F4.7, F40F12.7, F55D10.2	63	831	7838	0.449143	1	1	100
