# Supplementary material for: Early experiences mediate distinct adult gene expression and reproductive programs in Caenorhabditis elegans
Source: PLoS Genet. 2018 Feb 15;14(2):e1007219. doi: 10.1371/journal.pgen.1007219 (PMC5831748; doi:10.1371/journal.pgen.1007219)
Supplement: S8 Table — (XLSX) [file pgen.1007219.s019.xlsx]

## Sheet: Gene expression primers
Table S8. Primers used for qRT-PCR
Primer name	Primer sequence 5' to 3'
atp-4 qRT-PCR Fw	CCAGGAAGAGCTCAACAGATTG
atp-4 qRT-PCR Rev	GCGAAGCCAATGTTTGTCC
cbd-1 qRT-PCR Fw	ATGAGCAGGAAGTTACGACAG
cbd-1 qRT-PCR Rev	CAGTGATGTAGGTGTCCGTTG
cgh-1 qRT-PCR Fw	TTGTTCTTGACGAGGCTGAC
cgh-1 qRT-PCR Rev	AAGTGACGGTGTTAGGGAAAG
cpb-1 qRT-PCR Fw	CCAGAGTTGAAATACCCAAAAGG
cpb-1 qRT-PCR Rev	TCTTCCATCACATACGGCTTG
cye-1 qRT-PCR Fw	TCCCCACTACACAAAAGCC
cye-1 qRT-PCR Rev	TTCTGACTTCCAACGCTCG
daz-1 qRT-PCR Fw	ACCGACTTCTCTTCCATCAAC
daz-1 qRT-PCR Rev	GTTCACGCAACTCAGTTTCTG
f26h9.5 qRT-PCR Fw	TGTCGCATAGATCGAAGGAATTC
f26h9.5 qRT-PCR Rev	AAGATTGAGAGGAATAGCGGC
f28b4.3 qRT-PCR Fw	CGACCCAAAATCCACAAACTG
f28b4.3 qRT-PCR Rev	GGCGATTCCAACATCAAACG
f45f2.10 qRT-PCR Fw	TCGATTGTGGATTCAAGTGGAG
f45f2.10 qRT-PCR Rev	TGTACATTATCACCGCCAGTC
f53a9.8 qRT-PCR Fw	ATCACTGCGACACCCAAC
f53a9.8 qRT-PCR Rev	CATCTTGGTGTTGAGTTTTAGCG
f55b11.4 qRT-PCR Fw	AAATCGGACAGGGAACCATC
f55b11.4 qRT-PCR Rev	CCATAAGCAATCCAACGGAAG
fmi-1 qRT-PCR Fw	AGATGCCATGTCCACTTTGAG
fmi-1 qRT-PCR Rev	ACCAATTCAATCGCTCTCCAG
gld-1 qRT-PCR Fw	CTAATTCGCTTTTGTCGCCAG
gld-1 qRT-PCR Rev	CCTCGATTGGTTCTGTAGCTG
hsp-16.41 qRT-PCR Fw	GGAACATGGATACTTGAAACGC
hsp-16.41 qRT-PCR Rev	CGGAATAGAACGTGATGAGTTTG
ifg-1 qRT-PCR Fw	GAAAGATGCATGGAAGCCAG
ifg-1 qRT-PCR Rev	GTGAGAGGACGTTGTGATGTAG
ins-19 qRT-PCR Fw	AGGATTAATAGAGTATGCGTGAAGG
ins-19 qRT-PCR Rev	CCAAAATTCAGAACTTCCTCACTG
isw-1 qRT-PCR Fw	AAGAGTCGTACAGCAATGGAG
isw-1 qRT-PCR Rev	CTCTTTGACAGGTCCTTAGCG
let-711 qRT-PCR Fw	TGCATACACGAAGACCATGG
let-711 qRT-PCR Rev	GGCTGAAGATAGTGACGAAGAC
lin-41 qRT-PCR Fw	CGAGCCACCAAACAACATG
lin-41 qRT-PCR Rev	TCCACTTCCAACTGATCCAAG
lys-7 qRT-PCR Fw	CAAGAGCGATCACAGTCAGAG
lys-7 qRT-PCR Rev	TGTAGATTCCGACAGTTAATCCG
mtl-1 qRT-PCR Fw	TGTGAATGCAGTGGAGACAAG
mtl-1 qRT-PCR Rev	GCTCTGCACAATGACAGTTTG
noca-1 qRT-PCR Fw	CAGTGTCAACCAGATTTGCG
noca-1 qRT-PCR Rev	CGAACCGGATTTCCAATGTTG
npp-9 qRT-PCR Fw	GAGACGAAGGAATGGAAGGAG
npp-9 qRT-PCR Rev	GGGAAATTGGCACAGACTTTG
nspd-5 qRT-PCR Fw	AGGCTATGGATCAGGCTACATG
nspd-5 qRT-PCR Rev	GTTTCCTCCGGAACCCTGGTTC
prx-19 qRT-PCR Fw	CTTGCCGCTTTGCTTGATC
prx-19 qRT-PCR Rev	GCATTTTCTGGAAGTCTTTCGC
r12e2.15 qRT-PCR Fw	TGAAATTCTTCTCTGCCGCC
r12e2.15 qRT-PCR Rev	CGTATTGTGGTCCGGCTC
rpl-2 qRT-PCR Fw	CCAAATCGGAAACATCGTGC
rpl-2 qRT-PCR Rev	TCTTGGTGTCTGGGTTGTG
spp-1 qRT-PCR Fw	CCAGCTAACCCACTCAATCTC
spp-1 qRT-PCR Rev	ATAGTCCAGCAAAGAGTTCCG
spp-2 qRT-PCR Fw	CGATTCCATTTGCTCCACAG
spp-2 qRT-PCR Rev	GTGCAGTTCCGCTTTCAAG
trr-1 qRT-PCR Fw	CAACCTCTTCCAACTCCGAC
trr-1 qRT-PCR Rev	TGAGGTAGTCGTAGAGAAGTCG
ttr-5 qRT-PCR Fw	GATCTGCAATGGAAAACCAGC
ttr-5 qRT-PCR Rev	GGAGTCACTTCATCTTCGTGTC
wago-2 qRT-PCR Fw	AAAGTTTACTCGGAGCCTCTG
wago-2 qRT-PCR Rev	ATAACTCTGGAACCTTCGCG
y45f10d.4 qRT-PCR Fw	ACTTCAGTTGCTCAGTATCACG
y45f10d.4 qRT-PCR Rev	TCATGACATCTCCACAAGCTG
y48a6b.10 qRT-PCR Fw	ACAACTCGATTGGCTCATGG
y48a6b.10 qRT-PCR Rev	GAGATAACTGGTGTCGATAGGC
y51f10.7 qRT-PCR Fw	ACACAACTGCCCACTCAC
y51f10.7 qRT-PCR Rev	GGCGTTGTAGTTGAACATTCG
y67d2.3 qRT-PCR Fw	GAACGTGCCAAAAGCTTCAG
y67d2.3 qRT-PCR Rev	CTTCAAGCTTCACACGATTCG
