# Supplementary material for: Early experiences mediate distinct adult gene expression and reproductive programs in Caenorhabditis elegans
Source: PLoS Genet. 2018 Feb 15;14(2):e1007219. doi: 10.1371/journal.pgen.1007219 (PMC5831748; doi:10.1371/journal.pgen.1007219)
Supplement: S9 Table — (XLSX) [file pgen.1007219.s020.xlsx]

## Sheet: Info
Table S9. qRT-PCR data for Figures 3, 4, S3, S4, S5, and S6.
Data provided in PD/CON ratio of normalized Ct values.

## Sheet: N2phe vs. N2stv
atp-4 Phe	atp-4 Stv	f26h9.5 Phe	f26h9.5 Stv	y67d2.3 Phe	y67d2.3 Stv	prx-19 Phe	prx-19 Stv	cpb-1 Phe	cpb-1 Stv	noca-1 Phe	noca-1 Stv	nspd-5 Phe	nspd-5 Stv	wago-2 Phe	wago-2 Stv	y48a6b.10 Phe	y48a6b.10 Stv	ins-19 Phe	ins-19 Stv	mtl-1 Phe	mtl-1 Stv	f55b11.4 Phe	f55b11.4 Stv	lys-7 Phe	lys-7 Stv	ttr-5 Phe	ttr-5 Stv	fmi-1 Phe	fmi-1 Stv	msp-64 Phe	msp-64 Stv	hsp-16-41 Phe	hsp-16-41 Stv	f53a9.8 Phe	f53a9.8 Stv	r12e2.15 Phe	r12c2.15 Stv	spp-1 Phe	spp-1 Stv	spp-2 Phe	spp-2 Stv	y51f10.7 Phe	y51f10.7 Stv	let-711 Phe	let-711 Stv	trr-1 Phe	trr-1 Stv	cye-1 Phe	cye-1 Stv
-1.25333	0.661667	-2.03333	0.581667	-1.36333	0.971667	-1.99333	0.691667	0.658333	2.395	-0.0316667	-0.585	-0.421667	1.685	-1.14167	1.115	1.15833	-0.205	-2.20333	-1.58833	-4.09333	-0.358333	-2.13333	-0.178333	-2.89333	0.991667	-2.73333	-0.538333	-1.23333	0.791667	-0.0533333	5.37167	-4.80333	0.401667	-0.543333	0.741667	-4.20333	0.571667	-2.37333	-0.698333	-3.01333	0.231667	-2.86333	1.71167	2.0014	-1.00693	1.5114	-2.22693	1.82184	-0.13693
-1.41333	0.531667	-2.07333	0.711667	-1.33333	0.871667	-2.00333	0.611667	0.118333	3.055	-0.281667	-0.625	-1.09167	1.415	-1.34167	1.715	0.678333	-0.145	-2.91333	-2.17833	-2.99333	-0.548333	-2.17333	-0.218333	-2.77333	1.21167	-2.68333	-0.288333	-1.65333	0.831667	0.536667	5.42167	-4.54333	0.221667	-0.643333	0.701667	-4.16333	0.711667	-2.46333	-0.748333	-2.77333	0.101667	-2.68333	1.65167	2.0014	-0.87693	1.6914	-2.19693	0.451842	-0.15693
-1.32333	0.591667	-1.75333	0.771667	-1.48333	0.791667	-2.04333	0.631667	0.168333	2.575	-0.0516667	-0.345	-0.151667	1.665	-0.651667	2.445	1.33833	-0.165	-2.93333	-2.09833	-4.82333	-0.188333	-2.16333	-0.288333	-3.04333	1.20167	-2.81333	-0.428333	-1.75333	0.681667	0.366667	5.26167	-5.05333	0.311667	-0.673333	0.741667	-4.21333	0.631667	-2.54333	-0.898333	-3.82333	0.321667	-2.97333	1.70167	2.0614	-0.97693	1.6714	-2.15693	0.211842	-0.17693
-0.23	-0.308333	-1.5	-0.748333	-0.78	-0.748333	-1.28	-0.268333	0.25	-2.88667	-0.01	0.313333	-4.33	-0.916667	0.07	-1.82667	0.49	-1.42667	-2.86	2.00167	-3.38	3.16167	-2.92	2.17167	-2.08	-1.33833	-2.82	2.43167	0.28	3.42167	-2.87	-2.10833	-3.81	2.88167	-1.81	1.74167	-1.6	2.90167	-2.39	-0.0783333	-2.32	0.831667	-2.87	1.64167	-1.69561	-0.594123	-3.76561	1.28588	0.964386	-1.35412
-0.39	-0.368333	-1.23	-0.578333	-0.7	-0.788333	-1.4	-0.268333	0.23	-2.84667	0.03	0.333333	-4.94	-0.666667	-0.15	-1.69667	0.78	-1.18667	-2.91	1.68167	-2.97	3.33167	-2.9	2.12167	-1.73	-1.34833	-3.07	2.43167	-0.1	3.47167	-2.57	-2.13833	-3.63	2.64167	-1.82	1.82167	-1.27	3.02167	-2.27	-0.0683333	-2.38	0.841667	-2.95	1.51167	-1.69561	-0.484123	-3.74561	1.26588	1.76439	-1.39412
-0.48	-0.338333	-1.02	-0.588333	-0.85	-0.798333	-1.56	-0.328333	0.14	-3.13667	0	0.233333	-4.23	-0.496667	0.17	-1.69667	0.71	-1.04667	-2.73	1.73167	-2.86	3.35167	-3.1	2.07167	-1.6	-1.19833	-2.94	2.44167	0.48	3.31167	-2.64	-2.20833	-3.85	2.60167	-1.9	1.78167	-1.45	2.90167	-2.27	-0.208333	-2.44	0.851667	-2.87	1.58167	-1.91561	-0.654123	-3.65561	1.28588	0.914386	-1.42412
0.71	-0.0933333	0.47	-0.173333	0.33	-0.443333	-0.03	5.72667	1.27833	-1.54167	0.368333	2.33833	4.19833	-0.731667	-0.5075	0.688333	-0.661667	-0.181667	-0.78	0.576667	-0.45	1.84667	0.22	0.866667	1.85	-2.66333	-0.69	1.37667	0.17	1.63667	-0.97	-2.20333	0.5	0.566667	-0.3	-1.28333	1.11	2.95667	-0.22	-1.21333	-0.42	4.15667	0.84	2.12667	0.853888	-0.860965	-0.156112	-0.460965	1.62389	-1.48097
0.61	-0.113333	0.49	-0.523333	0.42	-0.473333	0.09	5.35667	2.23833	-1.35167	1.13833	2.43833	4.45833	-0.541667	-0.5075	0.768333	1.30833	-0.0516667	-0.54	0.306667	-0.54	1.78667	0.12	0.906667	1.93	-2.59333	-0.7	1.58667	0.42	1.73667	-1.03	-2.21333	0.4	0.516667	-0.37	-1.41333	1.25	3.15667	-0.17	-1.25333	-0.46	4.45667	0.89	2.12667	0.683888	-0.630965	-0.0461119	-0.470965	1.67389	-1.29096
0.58	-0.0733333	0.52	-0.0433333	0.37	-0.523333	-0.02	5.59667	1.65833	-1.59167	0.568333	2.55833	4.44833	-0.781667	-0.5075	0.888333	-0.781667	-0.0916667	-0.87	0.116667	-0.43	2.00667	-0.07	0.616667	1.91	-2.61333	-0.63	1.49667	0.1	1.75667	-1.08	-2.27333	0.3	0.426667	-0.45	-1.33333	1.16	3.19667	-0.29	-1.39333	-0.44	4.90667	0.72	2.78667	0.713888	-0.740965	-0.0561119	-0.550965	1.60389	-1.26096
[truncated: 18 more columns]

## Sheet: WM193phe vs. WM193stv
atp-4 Phe	atp-4 Stv	f26h9.5 Phe	f26h9.5 Stv	y67d2.3 Phe	y67d2.3 Stv	prx-19 Phe	prx-19 Stv	ins-19 Phe	ins-19 Stv	mtl-1 Phe	mtl-1 Stv	f55b11.4 Phe	f55b11.4 Stv	lys-7 Phe	lys-7 Stv	ttr-5 Phe	ttr-5 Stv	fmi-1 Phe	fmi-1 Stv	msp-64 Phe	msp-64 Stv	hsp-16-41 Phe	hsp-16-41 Stv	f53a9.8 Phe	f53a9.8 Stv	r12e2.15 Phe	r12c2.15 Stv	spp-1 Phe	spp-1 Stv	spp-2 Phe	spp-2 Stv	y51f10.7 Phe	y51f10.7 Stv	let-711 Phe	let-711 Stv	trr-1 Phe	trr-1 Stv	cye-1 Phe	cye-1 Stv	f45f2.10 Phe	f45f2.10 Stv	isw-1 Phe	isw-1 Stv	ifg-1 Phe	ifg-1 Stv	cbd-1 Phe	cbd-1 Stv	cgh-1 Phe	cgh-1 Stv
-0.736667	1.648	4.98333	0.968	1.69333	3.918	1.90333	1.208	1.60333	5.638	0.393333	3.318	-2.27667	0.958	1.87333	10.028	-0.896667	0.528	10.1533	-0.582	-1.37667	1.018	2.80333	-0.002	2.53333	3.168	2.78333	1.678	2.22333	1.598	11.1933	0.428	5.09333	0.778	0.475182	-0.382077	0.245182	-0.752077	-1.97482	1.01792	1.82518	-0.682077	-2.32482	-0.852077	-0.0648182	0.817923	0.325182	0.467923	0.825182	-0.182077
6.76333	4.358	0.503333	2.798	2.16333	0.558	1.89333	1.528	2.87333	2.798	-0.516667	2.078	2.07333	-8.00867	3.46333	12.328	-1.66667	-1.062	5.29333	2.068	1.30333	1.638	1.46333	0.618	1.47333	0.748	3.44333	1.828	1.55333	2.138	1.825	1.128	4.59333	0.298	0.285182	-0.292077	0.185182	-0.452077	0.435182	1.2019	1.93518	0.397923	-1.99482	-0.808096	-0.904818	0.147923	1.51518	0.067923	0.445182	0.117923
-1.61667	-0.682	3.98333	2.328	4.40333	2.088	2.58333	1.988	1.19333	0.648	-1.39667	3.348	2.145	-2.56867	2.51333	-2.58867	-2.18667	-1.492	5.17333	5.778	1.74333	1.668	-0.0466667	-1.94867	1.07333	-0.322	3.72333	1.668	2.90333	3.078	0.415	-1.58867	5.15333	2.158	0.315182	-0.392077	0.155182	-0.552077	1.08518	12.1319	0.945182	-0.942077	-2.08482	-2.4081	-2.36482	-1.54208	-1.50482	0.777923	-1.20482	-0.482077
0.315	0.951333	-0.715	-2.21867	-0.325	-1.07867	0.805	-0.858667	-0.295	-0.0186667	-0.075	-3.48867	2.175	5.10933	-0.215	-0.328667	-1.785	-3.51867	0.325	-1.47867	-0.995	-3.99867	0.235	-1.51867	0.125	-1.98867	0.765	-1.65867	0.175	-2.12867	-0.445	-2.88867	0.385	-1.24867	-4.00936	-0.428096	-0.669355	-0.388096	-0.119355	-2.8681	1.01065	0.0419041	-1.38935	-0.568096	0.100645	-0.838096	-0.759355	-0.198096	0.160645	0.561904
3.055	2.92133	-0.975	-1.98867	0.635	-1.23867	1.065	-1.59867	0.875	-1.94867	-0.615	-3.74867	-1.225	3.12933	1.615	-1.22867	-5.005	-5.74867	1.065	-0.420667	-0.875	-1.86867	-0.385	-0.248667	0.325	-2.59867	0.795	-1.78867	0.335	-0.968667	0.895	0.541333	0.785	-1.51867	-3.30936	-0.448096	-0.539355	-0.438096	3.94064	-2.20305	-0.489355	0.311904	-0.949355	2.00695	-0.549355	1.2819	0.0206452	0.811904	0.700645	0.421904
0.765	-1.24867	-0.445	-2.19867	-0.075	-3.14867	0.735	-1.73867	-1.455	-1.96867	1.095	-4.53867	3.10167		0.345	1.83933	-2.165	-5.50867	0.725	1.55933	-1.195	-2.34867	-0.335	-0.930667	0.025	-1.82867	0.205	-1.38867	-0.535	-1.84867	-0.615	-1.29067	0.325	-1.15867	-3.36936	-0.448096	-0.539355	-0.338096	3.86064	-2.74305	0.230645	-0.308096	-0.229355	2.66695	0.580645	-0.818096	0.110645	1.0619	0.220645	0.0919041
2.605	4.43933	3.185	1.55933	5.705	2.04933	2.095	-1.03067	-2.48833	-0.0706667	-1.98833	-0.400667	0.851667		-0.928333	4.14933	-0.258333	-1.07067	-8.59833	-1.20067	-2.37833	-0.490667	4.455	-0.130667	-0.775	1.84933	1.925	-0.890667	1.935	0.269333	-0.845		-2.665	0.889333	-4.60828	-0.963048	-5.46828	-0.123048	3.52172	2.34695	-3.33828	-1.58305	1.21172	1.81695	1.62172	-2.75305	1.55172	0.986952	1.01172	0.146952
2.615	3.93933	3.415	1.52933	5.325	1.76933	2.135	-0.800667	-3.06833	-1.46067	-0.588333	-0.300667	0.251667		0.151667	2.97933	-1.04833	-1.51067	-7.24833		-2.33833	-0.360667	4.165	-1.38067	-0.945	0.109333	1.665	-1.07067	1.465	1.06933			-1.735	1.50933	-4.68828	-0.833048	-5.38828	0.146952	3.87172		-2.54828	-1.12305	2.00172		1.77172	-1.98305	2.00172	2.10695	0.64172	0.526952
2.595	4.19933	2.865	-1.36067	5.035	2.40933	2.125	-1.32067	-3.42833	-0.580667	-1.70833	0.0993333			-1.56833		-0.268333	-0.130667	-7.97833		-2.46833	0.979333	4.295		-0.755	0.599333	1.465	-0.710667	1.585	0.369333			-1.615	1.41933	-4.66828	-1.03305	-5.54828	0.0169519	3.45172		-3.53828	-3.44305	1.28172		1.53172	-1.13305	1.68172	2.42695	0.51172	-0.633048
[truncated: 8 more columns]

## Sheet: SS104phe vs. SS104stv
atp-4 Phe	atp-4 Stv	f26h9.5 Phe	f26h9.5 Stv	y67d2.3 Phe	y67d2.3 Stv	prx-19 Phe	prx-19 Stv	ins-19 Phe	ins-19 Stv	mtl-1 Phe	mtl-1 Stv	f55b11.4 Phe	f55b11.4 Stv	lys-7 Phe	lys-7 Stv	ttr-5 Phe	ttr-5 Stv	fmi-1 Phe	fmi-1 Stv	msp-64 Phe	msp-64 Stv	hsp-16-41 Phe	hsp-16-41 Stv	f53a9.8 Phe	f53a9.8 Stv	r12e2.15 Phe	r12c2.15 Stv	spp-1 Phe	spp-1 Stv	spp-2 Phe	spp-2 Stv	y51f10.7 Phe	y51f10.7 Stv	let-711 Phe	let-711 Stv	trr-1 Phe	trr-1 Stv	cye-1 Phe	cye-1 Stv	f45f2.10 Phe	f45f2.10 Stv	isw-1 Phe	isw-1 Stv	ifg-1 Phe	ifg-1 Stv	cbd-1 Phe	cbd-1 Stv	cgh-1 Phe	cgh-1 Stv
-4.36333	-6.00867	-4.39333	-0.0186667	-3.64333	-3.16867	-3.67333	-5.35867	-2.20333	-2.67867	-1.13333	-2.28867	-4.42333	-0.778667	-0.373333	-1.93867	0.676667	0.871333	-4.05333	-0.198667	-4.08333	-2.84867	-3.01333	-1.20867	-3.54333	-1.65867	-5.59333	-3.70867	-4.39333	-3.91867	-1.99333	-2.40867	-5.80333	-3.71867	-2.76068	-0.376302	-3.00068	-0.506302	2.17932	9.8637	-1.63068	-4.2763	2.02932	-0.936302	3.34932	1.2037	0.389316	1.7437	1.78932	-1.4663
-2.78333	-1.55867	-2.99333	-0.388667	-2.82333	-0.798667	-3.20333	-3.96867	-2.94333	-1.86867	-1.37333	-1.50867	1.70667	-1.39867	-0.663333	-1.33867	1.87667	1.67133	-4.75333	1.03133	-3.17333	-2.29867	-3.11333	-2.24867	-3.85333	-2.27867	-5.50333	-4.88867	-3.76333	-2.68867	-3.65333	-3.22867	-5.99333	-3.84867	-2.67068	-0.466302	-2.89068	-0.526302	1.14932	12.1437	-1.82068	-4.6663	3.49932	5.2437	1.00932	-0.176302	0.589316	2.6037	1.22932	-1.5863
-5.50333	-3.96867	-4.65333	-2.63867	-5.06333	-0.698667	-4.00333	-5.39867	-2.82333	-2.12867	-1.70333	1.85133	-2.70333	3.45333	-2.38333	-0.926667	1.35667	4.44333	-5.78333	-11.4467	-3.62333	-1.57867	-2.51333	-1.62867	-3.35333	-2.80867	-6.21333	-4.55867	-4.17333	-3.85867	-3.02333	-3.36867	-5.13333	-6.63867	-2.80068	-0.686302	-2.94068	-0.536302	0.289316	0.00369804	-3.20068	-3.2863	1.84932	2.5037	3.53932	-1.8463	0.639316	2.0137	0.919316	-1.8663
1.144	0.773333	-1.986	-0.516667	-0.896	1.82333	-1.276	-0.786667	0.194	-0.00666667	-1.856	-1.08667	-6.106	3.12333	0.604	-2.31667	-0.266	6.82333	0.324	-12.3967	-1.236	-0.556667	1.734	-1.90667	1.684	-0.426667	-0.896	-0.696667	-1.886	-1.50667	-2.816	-1.52667	-0.266	-0.956667	-0.0777735	0.475639	-0.477774	-0.154361	3.16223	1.87564	-1.34777	-2.05436	0.262226	-2.19436	-1.63777	0.675639	-0.357774	-1.01436	-2.34777	0.725639
-0.326	-0.506667	0.134	-1.51667	-0.756	-1.86667	-0.686	-0.536667	-1.166	-1.49667	-2.326	1.53333	-4.546	4.916	1.834	-0.886667	-0.836	1.18333	0.814	-4.02667	0.314	-0.526667	2.364	-0.946667	0.744	-0.846667	-1.306	-1.30667	-2.386	-1.51667	-0.356	-2.82667	-0.526	-0.276667	-0.0277735	0.615639	-0.127774	-0.0243613	3.69223	2.18564	-1.57777	-0.754361	-0.117774	2.14564	0.932226	0.625639	1.90223	0.965639	-2.43777	-0.794361
0.644	-2.11667	-0.296	-0.426667	2.724	0.133333	-0.516	-0.866667	-0.896	-1.75667	-1.446	-0.326667	-1.40667	-3.294	-0.826	1.566	-0.606667	0.616	0.704	1.606	-0.586	-1.13667	2.654	-0.736667	0.984	-0.426667	-1.146	-1.49667	-2.896	-1.98667	-2.766	-2.27667	-0.436	-2.59667	-0.237773	0.455639	-0.317774	-0.0943613	-1.31441	-6.01694	-1.78777	-1.28436	-1.73777	-13.2944	-2.12777	1.12564	0.672226	0.525639	-3.44777	0.135639
1.92333	4.316	0.743333	-0.214	1.03333	2.036	-0.0166667	0.716	0.333333	2.366	-1.18667	-0.674	-1.31667	-2.224	1.29333	3.756	0.323333	2.456	0.333333	1.276	-1.23667	0.236	0.843333	-0.754	1.89333	1.636	0.333333	1.336	1.34333	0.876	0.0333333	-0.674	1.42333	1.406	0.685591	0.313056	0.775591	0.0230556	-0.514409	7.61306	0.455591	0.443056	-0.164409	0.413056	-0.244409	0.633056	0.245591	-0.586944	0.805591	0.823056
1.14333	-2.074	0.373333	2.466	1.16333	-0.214	0.263333	1.306	1.24333	0.506	0.563333	1.016	-2.10667		1.81333	1.586	0.283333	1.266	-0.276667	-0.944	-1.13667	0.296	0.783333	-0.964	1.26333	0.936	0.793333	0.746	1.13333	1.166	0.753333	1.916	1.45333	2.376	0.765591	0.363056	0.865591	0.113056	-0.764409		-0.394409	-1.88694	-1.89441	4.63306	-1.27441	1.44306	0.185591	0.563056	0.495591	1.89306
1.27333	0.566	1.50333	2.096	1.48333	0.636	-0.266667	1.266	0.713333	1.586	-0.546667	0.516			1.56333				0.123333		-0.866667	1.756	0.453333	0.886	1.62333	0.696	0.363333	1.776	1.21333	1.016	0.503333	0.536	1.25333	0.426	0.665591	-0.0469444	0.645591	0.103056			-0.144409	-0.296944	-2.88441		-0.394409	-0.876944	0.975591	-0.656945	0.355591	-0.296944
[truncated: 8 more columns]

## Sheet: HC196phe vs. HC196stv
atp-4 Phe	atp-4 Stv	f26h9.5 Phe	f26h9.5 Stv	y67d2.3 Phe	y67d2.3 Stv	prx-19 Phe	prx-19 Stv	ins-19 Phe	ins-19 Stv	mtl-1 Phe	mtl-1 Stv	f55b11.4 Phe	f55b11.4 Stv	lys-7 Phe	lys-7 Stv	ttr-5 Phe	ttr-5 Stv	fmi-1 Phe	fmi-1 Stv	msp-64 Phe	msp-64 Stv	hsp-16-41 Phe	hsp-16-41 Stv	f53a9.8 Phe	f53a9.8 Stv	r12e2.15 Phe	r12c2.15 Stv	spp-1 Phe	spp-1 Stv	spp-2 Phe	spp-2 Stv	y51f10.7 Phe	y51f10.7 Stv	let-711 Phe	let-711 Stv	trr-1 Phe	trr-1 Stv	cye-1 Phe	cye-1 Stv	f45f2.10 Phe	f45f2.10 Stv	isw-1 Phe	isw-1 Stv	ifg-1 Phe	ifg-1 Stv	cbd-1 Phe	cbd-1 Stv	cgh-1 Phe	cgh-1 Stv
0.41	-0.358333	0.27	-0.778333	0.05	-3.61833	0.04	-0.638333	2.32	0.141667	0.55	2.21167	0.6	0.391667	0.25	1.45167	0.33	0.201667	0.43	0.491667	0.78	0.291667	0.94	-6.34833	0.34	7.04167	0.52	0.301667	-0.21	-0.118333	0.73	1.08167	0.81	0.421667	0.124649	0.673246	0.474649	1.38325	0.0146491	0.883246	-0.0853509	0.523246	0.164649	-7.72675	-0.0453509	1.80325	0.114649	0.873246	0.354649	0.783246
0.27	-0.518333	0.11	-0.658333	0.03	-3.77833	0.09	-0.498333	2.05	0.0516667	0.69	2.28167	0.52	0.511667	0.27	1.31167	0.33	0.361667	0.37	0.411667	0.81	0.181667	1.03	-6.63833	0.37	7.18167	0.59	0.451667	-0.06	-0.0583333	0.78	1.13167	0.76	0.0316667	0.254649	0.623246	0.534649	1.43325	0.194649	0.893246	0.0946491	0.483246	0.164649	-6.36676	-0.265351	1.68325	0.154649	0.863246	0.354649	0.823246
0.16	-0.428333	0.13	-0.688333	-0.06	-4.48833	-0.04	-0.578333	1.97	0.161667	0.59	2.39167	0.57	0.391667	0.23	1.42167	0.41	0.231667	0.13	0.301667	0.74	0.191667	1.01	-8.14833	0.25	7.68167	0.52	0.301667	-0.15	-0.218333	0.84	1.05167	0.63	0.301667	0.154649	0.633246	0.504649	1.35325	0.0846491	0.743246	-0.0753509	0.403246	0.264649	-7.24675	-0.285351	1.63325	0.244649	0.963246	0.254649	0.653246
0.478333	0.0366667	0.188333	-0.763333	0.358333	0.146667	0.258333	-0.0533333	6.14833	5.37667	1.74833	2.98667	0.908333	0.536667	0.598333	1.48667	1.05833	0.686667	-10.8617	-1.16333	-11.4917	0.316667	0.598333	-1.68333	0.358333	3.12667	-0.971667	-0.753333	0.218333	0.976667	0.558333	2.25667	0.608333	1.05667	0.749737	-2.46167	-0.210263	-0.161667	-1.30026	-1.60167	-16.1203	-1.05167	-1.23026	-0.961667	12.0297	-1.50167	0.459737	-1.18167	0.709737	-1.06167
0.398333	-0.0233333	0.268333	-1.00333	0.218333	0.126667	0.348333	-0.00333334	4.74833	5.37667	1.96833	3.07667	0.988333	0.446667	0.568333	1.55667	0.838333	0.726667	-9.00167	-1.29333	-11.4217	0.196667	0.598333	-1.79333	0.388333	3.18667	-0.501667	-0.623333	0.258333	1.09667	0.688333	2.12667	0.768333	0.936667	0.839737	-2.31167	-0.0202632	0.00833334	-0.720263	-1.55167	-14.0603	-0.991667	-0.200263	-0.921667	10.2597	-1.69167	0.529737	-1.21167	0.639737	-1.13167
0.398333	-0.123333	0.308333	-1.21333	0.168333	0.00666666	0.328333	-0.223333	5.47833	5.31667	1.82833	3.14667	0.838333	0.426667	1.16833	1.50667	0.948333	0.806667	-11.6417	-1.39333	-12.1117	0.196667	0.578333	-1.82333	0.248333	3.02667	-0.501667	-0.723333	0.258333	1.04667	0.728333	2.25667	0.708333	0.966667	0.909737	-2.35167	-0.280263	-0.0116667	-2.08026	-1.52167	-12.6703	-1.04167	-1.17026	-0.921667	11.5097	-1.65167	0.549737	-1.16167	0.499737	-1.16167
-3.98667	-0.55	-4.20667	-1.54	-4.15667	-1.58	-4.30667	-0.85	4.44333	-0.03	-4.77667	2.06	-3.32667	0.13	-4.41667	0.78	-3.90667	-0.31	-4.75667	-0.92	-3.64667	-0.49	-3.69667	1.04	-4.29667	-1.26	-4.40667	-0.07	-4.39667	-0.45	-3.65667	0.89	-3.50667	-6.02	-3.27588	0.569474	-1.48588	0.209474	3.92412	-0.0205263	7.41412	0.0194737	-1.08588	0.799474	-1.25588	1.43947	-1.08588	-6.73053	-0.985877	0.409474
-4.19667	-0.65	-4.16667	-1.48	-4.26667	-1.39	-4.28667	-0.93	3.98333	-0.11	-4.67667	2.18	-3.48667	0.15	-4.25667	0.83	-3.80667	-0.38	-4.72667	-1.09	-3.67667	-0.39	-3.73667	0.37	-4.41667	-1.48	-4.27667	0.21	-4.27667	-0.42	-3.56667	0.81	-3.65667	-5.55	-1.25588	0.529474	-1.40588	0.219474	3.90412	0.159474	7.10412	0.0694737	-1.18588	0.729474	-1.22588	1.36947	-1.04588	-7.27053	-0.915877	0.499474
-4.07667	-0.56	-4.21667	-1.5	-4.27667	-1.56	-4.27667	-0.85	7.45333	-0.15	-4.55667	2.16	-3.45667	0.05	-4.43667	0.77	-3.77667	-0.39	-4.70667	-0.92	-3.88667	-0.51	-3.67667	0.97	-4.44667	-1.64	-4.39667	-0.06	-4.43667	-0.45	-3.54667	0.93	-3.73667	-6.52	-1.41588	0.379474	-1.58588	0.159474	3.18412	0.119474	7.19412	0.149474	-1.13588	0.769474	-1.20588	1.17947	-1.05588	-7.45053	-1.04588	0.239474
0.0983333	-0.05	-0.121667	-0.6	-1.65167	-0.2					0.811667	2.50667					0.331667	0.436667	0.171667	0.356667							0.491667	1.08667			1.03167	1.57667	0.641667	0.416667
0.108333	-0.04	0.00833333	-0.47	-0.811667	-0.26					0.591667	2.58667					0.351667	0.486667	0.231667	0.366667							0.631667	1.14667			0.891667	1.64667	0.671667	0.446667
-0.0816667	-0.13	0.0683333	-0.42	-1.03167	-0.16					0.591667	2.50667					0.381667	0.426667	0.0416667	0.446667							0.681667	1.12667			0.981667	1.70667	0.761667	0.466667
0.171667	0.118333	-0.988333	-0.451667	0.401667	0.0983333					1.42	3.45667					1.1019	1.14667	0.76313	-0.803333							0.806642	-0.323333			1.34723	2.89667	1.36604	1.53667
0.231667	0.168333	-0.758333	-0.461667	0.281667	0.0983333					1.48	3.50667					1.10957	1.14667	0.757858	-0.583333							0.80107	-0.343333			1.41421	2.76667	1.45397	1.54667
0.181667	0.148333	-0.968333	-0.561667	0.361667	0.188333					1.48	3.35667					1	1.24667	0.779165	-0.913333							0.737135	-0.423333			1.42405	2.85667	1.32869	1.53667
1.0693	-0.128333	0.446667	-1.11833	0.216667	-0.488333					0.809442	2.385					0.982821	0.125	0.699793	-0.795							0.91067	0.095			1.43893	1.265	1.55294	0.305
1.0693	-0.138333	0.206667	-0.988333	-0.0233333	-0.508333					0.837987	2.465					1.05336	0.175	0.64842	-0.795							0.879649	0.085			1.42899	1.445	1.68763	0.345
0.983957	-0.148333	0.186667	-1.13833	0.106667	-0.538333					0.798298	2.595					1.14472	0.065	0.776469	-0.645							0.855595	0.045			1.48968	1.575	1.56374	0.095
[truncated: 8 more columns]
