# Supplementary material for: Early experiences mediate distinct adult gene expression and reproductive programs in Caenorhabditis elegans
Source: PLoS Genet. 2018 Feb 15;14(2):e1007219. doi: 10.1371/journal.pgen.1007219 (PMC5831748; doi:10.1371/journal.pgen.1007219)
Supplement: S10 Table — (XLSX) [file pgen.1007219.s021.xlsx]

## Sheet: Sheet1
Table S10. Data for brood size assays in Figure 6.
Data represents total number of surviving larva for each hermaphrodite animal included in the assay.
N2 CONphe	N2 PDphe	N2 CONstv	N2 PDstv	WM193 CONphe	WM193 PDphe	WM193 CONstv	WM193 PDstv	SS104 CONphe	SS104 PDphe	SS104 CONstv	SS104 PDstv	HC196 CONphe	HC196 PDphe	HC196 CONstv	HC196 PDstv
313	329	270	269	7	12	0	120	162	318	184	155	251	397	248	231
283	330	326	224	86	183	0	66	141	301	189	168	299	367	287	203
256	342	290	195	15	112	0	92	193	259	257	312	283	371	334	200
81	278	315	279	69	153	12	107	172	254	128	291	301	289	245	277
254	359	342	287	48	143	2	32	159	277	147	243	305	370	309	254
298	384	320	298	23	85	32	44	139	203	135	239	310	367	342	205
321	305	247	283	4	126	9	24	219	357	149	263	355	280	280	140
285	402	361	312	25	151	0	66	151	247	230	208	280	231	277	172
186	389	361	272	24	42	0	30	240	333	203	242	330	155	151	218
112	319	313	312	3	103	0	49	126	314	208	310	233	253	282	165
317	385	324	438	22	132	5	122	204	330	207	303	330	298	386	258
362	398	299	322	57	46	172	111	183	306	224	144	295	309	318	370
129	439	329	289	28	107	73	16	208	279	242	261	237	355	346	277
277	363	343	326	38	133	38	35	253	335	207	306	148	348	298	320
263	389	371	291	29	15	191	161	131	283	185	268	370	250	335	300
296	401	385	173	87	31	0	111	149	268	189	278	334	310	295	267
273	446	305	346	12	45	51	114	132	330	175	258	319	364	398	221
390	361	324	324	222	26	22	99	153	286	204	343	340	304	342	261
343	317	297	352	9	22	0	47	231	257	241	230	357	314	374	354
212	310	376	319	0	92	14	43	101	360	238	302	240	178	383	269
309	364	435	360	0	167	64	25	186	290	201	275	318	246	296	207
300	341	361	344	108	110	7	32	103	270	265	304	303	265	225	286
368	377	391	399	12	54	6	135	193	373	192	291	306	365	301	321
311	387	354	337	44	2	120	16	198	265	227	317	214	311	275	268
307	378	336	370	98	9	1	89	189	294	251	253	339	310	305	324
309	338	357	424	32	116	3	16	148	290	215	352	334	320	340	245
304	349	317	335	1	26	286	4	205	244	223	302	347	355	289	204
361	360	316	307	15	150	214	14	170	263	174	316	364	262	286	107
314	331	372	308	82	130	0		163	271	210	276	240	415	303	206
304	331	341	247	57	58			203	324		352	336	363	324	312
264	418	321	310	113	34							347	284
307	325	272	338	88	49							255	247
322	361	373	262	2	0							346	396
373	354	376	315	53	0							323	301
297	368	301	255	108	0							337	214
313	384	343	321		5							326	336
244	353	382	266		51							357	245
263	380	338	293		17							304	263
282	331	287	308									342	223
318	393	294	281									323	329
352	300	319	303									271	287
332	282	315	352									217
300	392	258	240									325
306	382	313	340									324
333	349	378	193									331
320	339	287	392									351
228	323	377	264									251
375	379	356	360									320
302	294	351	300									319
352	354	404	399
387	435	335	360
317	407	345	310
343	380	363	304
328	446	371	336
348	353	371	391
336	280	101	192
419	342	366	364
298	368	278	414
359	477	426	202
299	406	368	291
		223	291
		388	279
		330	283
		197	150
		262	334
		351	243
		345	268
		348	336
		242	309
		311	140
		133	224
		218	288
		335	220
		319	309
		341	152
		280	278
		347	281
		288	286
		277	278
		322	240
		348	310
		316	350
		219	298
		268	264
		321	175
		322	276
			207
			274
