# Supplementary material for: Early experiences mediate distinct adult gene expression and reproductive programs in Caenorhabditis elegans
Source: PLoS Genet. 2018 Feb 15;14(2):e1007219. doi: 10.1371/journal.pgen.1007219 (PMC5831748; doi:10.1371/journal.pgen.1007219)
Supplement: S11 Table — (XLSX) [file pgen.1007219.s022.xlsx]

## Sheet: L3
Table S11 Raw data for GLD::GFP fluoresence levels and gonad arm area in CON and PD in Phe and Stv conditions.
Animals were synchonized by the L3 developmental stage of the vulva. All animals used for GLD-1::GFP analysis exhibited the larval L3 vulva stage as characterized in Seydoux et al. (1993).
Images were analyzed using ImageJ.
Measurements were taken for one gonad arm from N > 27 animals over three biological replicates.
CTCF = Integrated density of gonad arm - (area of gonad arm * background mean gray value)
Maximum = (Maximum gray value of gonad) - (maximum gray value of background)
Shading distinguishes between biological replicates.
CONphe				PDphe					CONstv				PDstv
Gonad arm area	CTCF	Maximum		Gonad arm area	CTCF	Maximum			Gonad arm area	CTCF	Maximum		Gonad arm area	CTCF	Maximum
42420	42099.9	10		87692	366532	10			78437	254113	7		59680	221158	8
49097	190518	19		69872	300173	6			127085	0	17		112385	629855	16
46821	2695.09	12		80046	243033	4			133990	419831	10		64278	1.22733e+07	3
45899	143581	7		91304	216250	11			115196	404785	14		81159	691125	20
49430	139524	4		74036	336771	14			70011	527840	22		101289	927822	15
54251	221583	7		137476	746205	10			108198	345848	13		90275	523160	19
52481	240272	8		110187	485656	9			126397	835803	26		104936	910001	19
67860	276121	9		102022	840943	18			103942	490626	15		50024	239587	20
62053	178328	7		110866	572355	13			62911	249770	10		66346	554432	4
57685	182985	8		97593	824078	14			95787	522056	18		53188	261595	12
64158	321252	15		109502	516836	17			45693	140250	4		72363	610306	12
60641	322051	8		117187	826981	16			63437	817053	17		49635	422749	0
64980	184610	6		87207	445816	12			70902	317056	14		94750	869580	21
77090	114348	2		103105	751749	58			78501	225198	5		53109	495270	14
68278	416158	11		76262	494625	13			59654	191949	8		52955	590324	13
54220	224454	11		51840	276673	5			97265	635487	20		74667	617878	16
67355	93016.5	4		74961	425503	12			71736	354227	14		49246	570066	20
74363	218675	11		137643	756139	16			104811	613698	22		45909	377073	13
76904	378850	9		106799	803878	17			71865	285963	10		59288	507345	9
67488	481211	17		95393	579739	22			77753	419519	15		71646	694204	17
66766	312846	12		59448	311957	8			59133	183123	8		39991	279985	13
83541	258927	9		103825	445842	12			93146	610184	24		65988	445657	14
79598	433806	14		104114	553038	15			76934	489707	14		87637	782771	14
94712	322770	10		117991	549937	20			76596	439925	18		53427	396692	67
80229	322519	11		79875	410452	12			70518	386590	9		67329	646267	12
75343	221186	8		59871	278400	6			105942	852917	16		55882	633074	18
85916	525516	17		80576	273119	6			74297	341264	17		109127	1.28632e+06	28
43825	208592	4		76142	543303	9			68870	337899	13		77741	315556	17
90269	477502	12		65496	231328	7			79786	508761	20
68166	154721	7		97399	239864	8
79153	199925	10		75648	317385	13
55767	169908	7		94472	495289	13
75922	248959	8		92963	382290	14
48550	97452.4	7		76665	370604	14
90901	357272	21		71281	391954	14
61916	201488	10		102027	520909	14
56374	185574	10		81456	456268	9
89899	474108	17		85772	353626	5
96938	573290	28		93661	437622	9
50947	224177	10		79957	317873	12
88292	353444	16		87323	301555	8
60102	197797	7		88749	429682	13
84360	368158	14		89877	528432	13
				65622	265260	7
				95526	469231	11
				90393	405776	8

## Sheet: L4.1
Table S11 Raw data for GLD::GFP fluoresence levels and gonad arm area in CON and PD in Phe and Stv conditions.
Animals were synchonized by the L4.1 developmental stage of the vulva. All animals used for GLD-1::GFP analysis exhibited the larval L4.1 vulva stage as characterized in Mok et al. (2015).
Images were analyzed using ImageJ.
Measurements were taken for one gonad arm from N > 92 animals over nine biological replicates.
CTCF = Integrated density of gonad arm - (area of gonad arm * background mean gray value)
Shading distinguishes between biological replicates.
CONphe				PDphe					CONstv				PDstv
Gonad arm area	CTCF			Gonad arm area	CTCF				Gonad arm area	CTCF			Gonad arm area	CTCF
88517	381032			68695	310574				87430	479345			100135	733115
65327	325402			90709	446112				113881	858801			79837	336092
64728	271583			88641	348716				117248	573826			70892	435940
74176	388092			82060	352743				88265	546965			65280	395545
59352	231471			106432	497473				100179	292372			96985	797638
73990	283922			104457	641460				89618	1.69085e+06			85791	496311
79107	244285			87260	360309				99213	427798			84624	554735
80313	306802			92191	328313				94064	454579			69204	291186
91107	356065			86587	373705				110325	1.04369e+06			79725	533381
86670	207028			93116	393860				108158	593540			70075	485875
80532	260562			97223	648591				80015	212601			76287	688656
72481	183725			66948	241537				82945	373288			79572	549344
93878	499833			78948	486849				86170	357377			77151	329496
72833	286664			61951	148451				92966	415013			66701	338868
109062	521615			96815	549226				95071	394805			81536	593959
78620	270945			83096	459754				89454	396313			71127	474459
84126	234058			67826	270167				86646	317443			86677	456621
77501	161682			71405	644508				89920	272334			78814	287090
73080	220079			109145	568812				69533	360267			75844	393706
66045	250870			90122	382972				89051	324048			81677	362301
64671	206855			84924	289798				105760	434606			67534	418907
66892	192112			72334	315589				100086	363237			85619	626352
74407	137327			63927	460281				116920	668425			96123	682455
78551	220363			86351	682460				83862	313701			75419	430409
76494	210337			78827	447502				79731	375253			73578	591582
75200	239891			77756	289986				104169	433633			81557	578854
73635	307456			85159	481037				101863	403673			71865	522838
83259	403729			85546	438036				87703	238715			78052	483576
69531	146114			106912	599593				92468	310678			81688	671683
76478	210085			57119	356270				89277	296432			81012	756622
71998	214102			94397	610815				71653	264249			116480	1.10524e+06
75682	328055			77098	394014				78132	161724			90692	559918
91667	442938			101388	614508				105368	480255			93024	781770
74877	212867			116924	703134				91725	559839			94684	870559
78118	231966			99116	735299				81000	314007			77058	862959
68933	225427			80238	403867				83206	270629			79915	478759
72678	218735			71322	309054				77695	284444			83725	700832
74184	285386			73762	347311				66667	311123			89036	1.10773e+06
73750	162293			64033	213035				73915	248416			59483	444530
73555	293026			82645	336487				103816	401928			100433	976448
52557	127777			73834	382096				98386	201072			104943	845795
103248	561142			94397	658944				89161	314346			93921	937768
73985	197755			82077	478507				93989	340880			59111	423450
77662	265269			83389	515157				75120	228842			55840	241825
76823	282872			77461	275457				81281	324342			57156	317150
83884	334030			96780	556788				66986	190158			66253	436317
67604	408932			82133	538894				65433	-33781.6			62030	279846
67427	424127			92948	427118				86710	235613			67221	312987
58970	152932			101564	642510				107081	383149			65843	473978
73519	242249			82512	421091				85700	258873			61008	261740
74768	439811			85784	411171				76160	259273			72863	314990
79474	386234			76886	328616				93307	302855			74724	766286
85183	236902			85683	324230				95148	338523			59528	371848
76423	156946			74218	340705				82005	308045			55654	406147
59475	178736			91288	609187				80916	236834			68647	475842
71077	245502			65231	294465				65981	220107			72968	442777
60813	83851.9			74093	232035				75683	296857			77271	394246
63333	138578			83162	471132				65873	188600			69247	430410
57555	96267.4			68999	314504				92237	351937			55746	213639
81019	242003			80741	446754				83350	253242			77895	658934
70829	154412			91906	514846				83876	359882			82338	484382
75855	210304			91125	636026				72911	285100			97265	843690
75535	321643			76221	368117				64400	97981			77792	615236
75052	339801			69987	443159				56051	48045.9			75861	493957
86476	350473			83667	514685				72275	226695			73444	466315
84622	337641			63589	277749				85875	226018			64669	387380
72182	146564			82495	494881				78693	240491			73987	586532
79551	255096			68949	373777				88533	432577			69440	444080
97342	482101			83345	413424				86669	430210			98135	919829
78865	427868			71542	317199				69844	308480			80560	606383
83645	277959			77059	344654				82399	350904			91121	779998
86158	178116			89854	386703				72039	188969			102446	970334
75688	204253			83222	270308				79585	345842			64755	303336
86833	413908			80830	266782				90869	419205			73113	483314
79959	252569			75125	370445				79997	325631			88192	689215
79892	275184			81641	510799				89245	327443			86558	446764
78076	228670			81645	431631				90242	451772			57550	255717
67886	235865			96502	478147				80263	269998			96472	763637
84556	385234			68473	318174				94421	493469			85143	747233
72734	200151			81044	440910				79008	251136			101171	710259
73368	122556			91610	543319				93978	424048			82681	552017
89858	407937			81965	402951				90208	345359			61021	283587
83304	301187			86981	527484				78420	227242			73550	891344
89709	191235			78809	360991				78863	241569			62811	584665
70357	183684			113233	550769				85931	323025			80594	1.11393e+06
81375	314322			86549	412011				62753	329961			65908	720912
71694	334947			68739	369433				68278	190441			63851	288980
80225	313705			92669	543210				79424	202292			66183	576700
81069	275297			102857	615288				97195	404424			68899	327010
79450	379838			92593	467501				71010	335580			57604	325896
84403	318740			81221	452251				90025	354943			65020	601072
69578	214534			89008	421897				73560	229674			74691	1.15036e+06
				72866	425729				88335	302729			71177	541575
				92344	364793				60679	182213
				81306	499170				72488	318706
				90639	491506				76450	149534
				72276	371147
				77170	412494
				89165	461481
				74422	248778
				65749	319285
				108422	663617
				87260	328959
				77613	307184
				100847	346901
				80628	366183
				71696	235966
				91895	585605
				83545	454306
				90816	285789
				96204	504284
				74922	192018
				93493	319454
				93760	544234
				70347	215743

## Sheet: L4.4
Table S11 Raw data for GLD::GFP fluoresence levels and gonad arm area in CON and PD in Phe and Stv conditions.
Animals were synchonized by the L4.4 developmental stage of the vulva. All animals used for GLD-1::GFP analysis exhibited the larval L4.4 vulva stage as characterized in Mok et al. (2015).
Images were analyzed using ImageJ.
Measurements were taken for one gonad arm from N > 89 animals over eight biological replicates.
CTCF = Integrated density of gonad arm - (area of gonad arm * background mean gray value)
Shading distinguishes between biological replicates.
CONphe				PDphe					CONstv				PDstv
Gonad arm area	CTCF			Gonad arm area	CTCF				Gonad arm area	CTCF			Gonad arm area	CTCF
139608	1.64491e+06			167920	2.23818e+06				158672	2.32133e+06			159868	1.81601e+06
174904	1.94647e+06			163702	2.14204e+06				180049	3.13445e+06			184055	1.9676e+06
113440	613139			150050	1.36501e+06				169937	2.35121e+06			129296	2.07133e+06
130481	821877			142465	1.7563e+06				173872	1.72214e+06			132735	2.51795e+06
133444	936618			141511	1.48503e+06				167600	2087127			163199	3.45162e+06
155984	1.1751e+06			152773	1.46514e+06				168287	2.8788e+06			141883	1.9174e+06
134816	1.00451e+06			146336	1.72257e+06				180677	1.9589e+06			134728	1.28088e+06
134541	1.30537e+06			144868	1.15634e+06				179722	1.64993e+06			157920	2.11441e+06
154347	1.17648e+06			137930	1.66137e+06				184314	1.79002e+06			135617	2.30102e+06
151129	1.72245e+06			197782	4.29547e+06				178404	1.6759e+06			147002	1.67238e+06
177326	1.63932e+06			168476	2.39729e+06				156154	1.98645e+06			131626	955771
137225	659864			173718	3.11042e+06				150629	2.38164e+06			129074	1.30616e+06
194700	1.90913e+06			143571	1.79364e+06				193656	2.75142e+06			170401	2.68532e+06
154592	1.25868e+06			128907	3.39949e+06				187706	2.45717e+06			143821	1.40956e+06
125886	850106			178427	3.31056e+06				179948	1.55752e+06			149323	3.18308e+06
170867	1.81425e+06			156878	2.65319e+06				138664	1.14047e+06			144906	3.09682e+06
205354	2.3008e+06			144399	2.17319e+06				140988	927439			150715	3.55579e+06
176084	1.38274e+06			149496	1.82631e+06				153592	923430			152281	2.85146e+06
138009	912064			154724	2.24827e+06				196121	2.1205e+06			165731	3.64535e+06
167937	1.26192e+06			161995	3.08155e+06				201181	2.80054e+06			159797	3.85913e+06
153178	1.12724e+06			174896	3.74155e+06				164238	1.36163e+06			132435	1.26563e+06
133632	796997			154860	2.88035e+06				169040	1.39639e+06			166818	2.97472e+06
147509	1.21533e+06			175912	2.8844e+06				165709	1.7899e+06			152591	1.94059e+06
176669	1.38539e+06			177985	2.1837e+06				141220	1.33245e+06			182690	2.69406e+06
142998	1.04248e+06			153070	3.85502e+06				171523	1.24597e+06			202194	3.71972e+06
195707	2.03653e+06			121320	618166				191682	1.61857e+06			164666	3.05519e+06
155998	1.38352e+06			177400	2.63673e+06				194789	3.4008e+06			135008	2.45068e+06
154181	1.47206e+06			168050	2.52897e+06				175579	2.07981e+06			163991	3.57965e+06
149194	954981			170723	1.87835e+06				173089	1.18479e+06			157931	2.71127e+06
163755	632820			167228	1.83964e+06				159058	1.77537e+06			181537	3.53547e+06
127870	586490			152266	1.90732e+06				169816	1.45795e+06			157992	3.03089e+06
191339	2.1533e+06			165118	1.43226e+06				197529	1.77706e+06			164328	3.43022e+06
128447	927154			163053	1.76307e+06				193526	1.41266e+06			181049	3.38631e+06
127626	771285			168050	2.12498e+06				175445	1.45355e+06			202493	3.02406e+06
145953	1.07905e+06			169888	2.02974e+06				125371	495901			171038	3.29371e+06
141553	891526			149116	1.27961e+06				180712	1.15308e+06			186748	3.36611e+06
155285	919626			189020	2.62228e+06				164194	1.17492e+06			168460	3.27299e+06
153450	1.12584e+06			155766	1.76794e+06				180331	1.49794e+06			170597	2.12041e+06
142708	1.17515e+06			187254	2.70205e+06				161473	1.31847e+06			174093	2.26808e+06
133628	1.04101e+06			153574	2.01799e+06				151546	875964			195819	3.69936e+06
157278	861853			166697	1.68051e+06				173181	1.06053e+06			131279	1.36128e+06
153107	1.18495e+06			186118	3.17266e+06				168758	1.49452e+06			159242	1.93394e+06
153379	1.14315e+06			156342	2.94957e+06				172166	2.00579e+06			161773	2.08685e+06
181497	1.81603e+06			196288	2.87713e+06				146408	1.23822e+06			150651	1.6541e+06
170900	1.70443e+06			176259	3.0799e+06				157040	1.62268e+06			178470	3.78316e+06
159983	2.09444e+06			201167	3.7625e+06				170325	1.44866e+06			159727	2.61973e+06
149359	1.84136e+06			182060	2.29817e+06				147862	1.22466e+06			184965	3.20231e+06
180900	1.81594e+06			177700	2.79652e+06				170358	1.98845e+06			184531	3.47527e+06
146022	1.1589e+06			179746	2.36339e+06				152810	1.06233e+06			148718	1.75098e+06
171001	1.67303e+06			202383	1.81664e+06				191799	876094			146431	2.08235e+06
142074	1.74824e+06			189535	3.07637e+06				198254	1.78509e+06			182675	2.66732e+06
152459	2.30766e+06			191029	4.42207e+06				169825	1.71685e+06			136586	2.13064e+06
170029	3.23248e+06			148479	3.59276e+06				163277	1.32925e+06			150801	1.67095e+06
123361	1.20239e+06			155482	2.69525e+06				187932	1.57208e+06			170026	2.81646e+06
109491	771997			165062	3.64143e+06				183840	2.09176e+06			156136	2.28536e+06
180766	2.49408e+06			159903	3.23013e+06				140413	1.08078e+06			162935	2.06962e+06
166443	2.65763e+06			172567	3.74702e+06				154953	1.32405e+06			196015	2.91618e+06
147933	1.9307e+06			147418	2.40741e+06				136420	682092			164789	5.00676e+06
131677	1.83475e+06			153676	2.47732e+06				143185	1.72388e+06			171109	2.4938e+06
160656	2.15234e+06			180227	4.00506e+06				185057	1.45765e+06			158907	3.06658e+06
135209	1.75267e+06			182690	3.51034e+06				150602	4.17546e+06			127068	1.494e+06
197576	1.72063e+06			174444	2.27912e+06				155956	1.60631e+06			158134	4.222e+06
149934	1.67675e+06			160659	2.25817e+06				183902	1.79951e+06			148405	2.23191e+06
159925	1.43331e+06			146208	2.27281e+06				152924	1.54726e+06			186911	3.21007e+06
193049	1.88667e+06			146391	2.43199e+06				159860	2.71438e+06			145336	2.77818e+06
209593	1.31946e+06			160809	3.53186e+06				184146	1.88623e+06			118303	2.78151e+06
196182	2.14969e+06			156219	2.83643e+06				190853	2.67173e+06			121672	1.52972e+06
166246	1.10627e+06			188001	3.74097e+06				191694	2.78429e+06			137042	1.97085e+06
209333	2.58379e+06			158429	2.84265e+06				152660	2.02185e+06			106799	2.50849e+06
142994	1.44479e+06			184150	2.6679e+06				163411	845101			110537	1.47307e+06
185627	1.69642e+06			149743	2.47466e+06				189864	1.99884e+06			130299	1.33221e+06
160205	1.11645e+06			206602	2.31962e+06				152103	1.03528e+06			153852	2.3078e+06
168770	846947			194423	1.93543e+06				146546	1.33855e+06			178092	2.72193e+06
139586	1.24286e+06			193998	1.99287e+06				150860	1.81923e+06			136725	1.59482e+06
188158	2.61146e+06			187180	2.12158e+06				144069	1.23877e+06			135278	1.73708e+06
187301	1.25682e+06			185532	2.71005e+06				178042	1.97219e+06			142306	2.75478e+06
155330	1.65435e+06			178874	3.01732e+06				179981	2.25472e+06			135114	1.49926e+06
171184	1.02608e+06			157639	2.10396e+06				164072	1.57033e+06			136930	1.62608e+06
171174	2.01957e+06			152265	3.24191e+06				137284	1.17968e+06			133059	2.80528e+06
196264	2.592			179448	2.90858e+06				152719	625823			139615	1.81177e+06
156097	576621			167402	1.92682e+06				192054	2.22044e+06			139851	2.93013e+06
160253	1.70712e+06			191022	2.60755e+06				162121	1.75981e+06			175893	3.26091e+06
144586	1.2746e+06			171194	1.58162e+06				174955	1.0806e+06			175999	5.72833e+06
174289	3.46274e+06			211495	4.37237e+06				133698	1.47855e+06			134696	2.29119e+06
183438	3.70681e+06			162430	1.29097e+06				190885	1.4752e+06			154504	3.90206e+06
150523	2.72892e+06			139366	1.71644e+06				131097	1.26243e+06			142533	2.50415e+06
165059	2.51617e+06			177559	2.86989e+06				147834	1.00403e+06			123349	1.66946e+06
144838	1.22554e+06			186870	2.16073e+06				150357	1.39329e+06			154313	3.18207e+06
150587	1.63797e+06			147567	778567				154308	926231			153633	2073292
				158082	1.65855e+06				185750	1.41721e+06			144088	3.28074e+06
				175043	4.36893e+06								181005	4.46454e+06
				151494	1.1547e+06								193244	3.44524e+06
				171043	3.25901e+06								148872	3.55421e+06
				175463	3.66013e+06								136325	3.67915e+06
				162602	2.97569e+06								167415	4.66964e+06
				182709	2.51579e+06								115758	2.17502e+06
				200206	2.96689e+06
