# Supplementary material for: Early experiences mediate distinct adult gene expression and reproductive programs in Caenorhabditis elegans
Source: PLoS Genet. 2018 Feb 15;14(2):e1007219. doi: 10.1371/journal.pgen.1007219 (PMC5831748; doi:10.1371/journal.pgen.1007219)
Supplement: S12 Table — (XLSX) [file pgen.1007219.s023.xlsx]

## Sheet: L3
Table S12 Raw data for germ cell row count in GLD-1::GFP strain CON and PD in Phe and Stv conditions.
Animals were synchonized by the L3 developmental stage of the vulva. All animals used for GLD-1::GFP analysis exhibited the larval L3 vulva stage as characterized in Seydoux et al. (1993).
See S1 Text for detailed Methods.
Shading distinguishes between biological replicates.
MZ = mitotic proliferative zone
TZ = transition zone
PZ = pachytene zone
CONphe						PDphe						CONstv						PDstv
Total	MZ	TZ	PZ			Total	MZ	TZ	PZ			Total	MZ	TZ	PZ			Total	MZ	TZ	PZ
20	10	10	0			29	19	10	0			20	13	7	0			23	16	7	0
28	19	9	0			20	11	9	0			23	15	8	0			21	15	6	0
21	12	9	0			21	12	9	0			22	15	7	0			16	10	6	0
24	17	7	0			25	12	13	0			21	13	8	0			16	12	4	0
24	15	9	0			20	13	7	0			19	9	10	0			22	8	14	0
17	9	8	0			20	11	9	0			23	12	11	0			22	16	6	0
21	17	4	0			20	9	11	0			30	20	10	0			15	15	0	0
24	17	7	0			30	14	16	0			24	13	11	0			16	11	5	0
19	10	9	0			18	10	8	0			21	15	6	0			18	15	3	0
18	9	9	0			22	17	5	0			23	14	9	0			22	18	4	0
21	14	7	0			22	13	9	0			20	13	7	0			14	11	3	0
24	17	7	0			30	19	11	0			29	14	15	0			19	11	8	0
15	13	2	0			23	15	8	0			24	21	3	0			20	12	8	0
20	16	4	0			19	8	11	0			27	12	15	0			22	14	8	0
19	15	4	0			24	13	11	0			22	13	9	0			19	9	10	0
17	12	5	0			26	14	12	0			28	13	15	0			22	13	9	0
29	23	6	0			22	14	8	0			25	14	11	0			21	12	9	0
24	15	9	0			26	18	8	0			25	17	8	0			16	13	3	0
17	12	5	0			28	19	9	0			22	14	8	0			21	17	4	0
30	18	12	0			25	15	10	0			20	13	7	0			16	16	0	0
22	16	6	0			25	18	7	0			33	19	14	0			19	14	5	0
21	14	7	0			23	10	13	0			32	19	13	0			28	21	7	0
21	10	11	0			27	15	12	0			23	12	11	0			19	13	6	0
30	11	19	0			22	13	9	0			26	15	11	0			25	14	11	0
23	13	10	0			30	16	14	0			25	13	12	0			16	10	6	0
21	17	4	0			23	13	10	0			29	15	14	0			24	16	8	0
24	21	3	0			23	15	8	0			21	15	6	0			19	14	5	0
24	18	6	0			28	17	11	0			22	15	7	0			20	15	5	0
24	15	9	0			26	15	11	0			22	11	11	0			22	14	8	0
20	19	1	0			24	20	4	0			27	12	15	0			20	12	8	0
20	17	3	0			24	15	9	0			22	13	9	0			19	13	6	0
23	12	11	0			25	17	8	0			23	12	11	0			19	14	5	0
23	14	9	0			19	14	5	0			27	15	12	0			25	19	6	0
21	17	4	0			23	11	12	0			23	12	11	0			14	12	2	0
17	13	4	0			25	13	12	0			27	12	15	0			21	13	8	0
16	14	2	0			20	11	9	0			29	14	15	0			25	12	13	0
18	18	0	0			22	12	10	0			27	13	14	0			23	14	9	0
21	13	8	0			26	15	11	0			27	16	11	0			17	12	5	0
20	16	4	0			23	14	9	0			24	14	10	0			21	11	10	0
21	16	5	0			20	15	5	0			26	15	11	0			27	10	17	0
15	14	1	0			23	19	4	0			25	13	12	0			19	17	2	0
20	17	3	0			21	11	10	0			23	14	9	0			16	11	5	0
19	13	6	0			28	14	14	0			27	12	15	0			18	12	6	0
23	12	11	0			18	15	3	0			27	13	14	0			16	12	4	0
19	13	6	0			23	13	10	0			26	17	9	0			18	14	4	0
21	15	6	0			17	12	5	0			18	12	6	0			21	13	8	0
21	13	8	0			24	17	7	0			25	11	14	0			16	10	6	0
16	14	2	0			22	11	11	0			29	17	12	0			19	16	3	0
19	14	5	0			20	12	8	0			23	14	9	0			18	13	5	0
20	14	6	0			22	13	9	0			22	13	9	0			19	12	7	0
16	14	2	0			22	14	8	0			27	14	13	0			17	12	5	0
21	14	7	0			22	15	7	0			22	13	9	0			17	12	5	0
20	13	7	0			22	14	8	0			26	11	15	0			14	13	1	0
19	14	5	0			19	14	5	0			26	12	14	0			17	16	1	0
20	15	5	0			27	14	13	0			29	19	10	0			25	18	7	0
19	16	3	0			19	17	2	0			23	16	7	0			23	15	8	0
19	15	4	0			24	15	9	0			30	13	17	0			19	15	4	0
22	15	7	0			20	13	7	0			26	14	12	0			24	17	7	0
21	14	7	0			24	14	10	0			22	13	9	0			20	12	8	0
22	16	6	0			26	18	8	0			22	15	7	0			19	13	6	0
20	15	5	0			21	13	8	0			22	15	7	0			28	16	12	0
17	12	5	0									22	11	11	0			26	16	10	0
20	19	1	0									32	19	13	0			20	12	8	0
21	13	8	0									22	14	8	0			19	14	5	0
17	11	6	0									27	15	12	0			22	18	4	0
18	14	4	0									23	13	10	0			23	14	9	0
20	15	5	0									29	12	17	0			18	12	6	0
												24	10	14	0			17	9	8	0
												22	12	10	0			24	15	9	0
												26	13	13	0			18	14	4	0
												31	19	12	0			21	15	6	0
												23	13	10	0			22	13	9	0
												27	13	14	0			22	14	8	0
												28	17	11	0			22	14	8	0
												21	15	6	0			22	10	12	0
												26	12	14	0			33	22	11	0
												25	15	10	0			21	17	4	0
												30	16	14	0			17	11	6	0
												21	15	6	0			19	13	6	0
												29	13	16	0			20	16	4	0
																		22	15	7	0
																		20	14	6	0
																		22	13	9	0
																		26	19	7	0
																		21	15	6	0

## Sheet: L4.1
Table S12 Raw data for germ cell row count in GLD-1::GFP strain CON and PD in Phe and Stv conditions.
Animals were synchonized by the L4.1 developmental stage of the vulva. All animals used for GLD-1::GFP analysis exhibited the larval L4.1 vulva stage as characterized in Mok et al. (2015).
See S1 Text for detailed Methods.
Shading distinguishes between biological replicates.
MZ = mitotic proliferative zone
TZ = transition zone
PZ = pachytene zone
CONphe						PDphe						CONstv						PDstv
Total	MZ	TZ	PZ			Total	MZ	TZ	PZ			Total	MZ	TZ	PZ			Total	MZ	TZ	PZ
34	14	20	0			40	23	17	0			33	16	17	0			47	22	16	9
32	16	16	0			44	22	14	8			36	16	15	5			35	16	19	0
37	19	18	0			37	18	14	5			33	17	12	4			42	19	23	0
33	19	14	0			43	30	13	0			39	17	19	3			39	19	17	3
32	17	15	0			35	15	14	6			41	20	21	0			31	18	13	0
31	15	16	0			38	18	16	4			37	19	11	7			36	16	18	2
33	17	16	0			40	21	19	0			34	17	17	0			31	19	12	0
34	24	10	0			49	26	14	9			37	18	17	2			41	18	23	0
33	19	14	0			40	21	19	0			34	14	18	2			31	19	12	0
37	19	18	0			44	25	18	1			37	17	13	7			38	15	17	6
52	14	21	17			42	23	16	3			45	20	25	0			30	16	14	0
31	16	15	0			43	19	13	11			42	18	24	0			40	18	19	3
34	15	19	0			32	19	13	0			43	16	17	10			36	16	17	3
29	14	15	0			29	16	13	0			32	16	16	0			27	10	17	0
36	19	17	0			30	15	15	0			44	19	17	8			29	14	15	0
36	20	16	0			39	20	19	0			38	19	13	6			35	14	21	0
34	17	17	0			47	27	20	0			36	18	13	5			32	13	19	0
35	19	16	0			44	21	15	8			38	19	18	1			34	12	22	0
43	22	21	0			41	22	19	0			36	14	17	5			32	12	20	0
41	24	17	0			36	18	18	0			41	17	21	3			42	20	19	3
36	20	16	0			37	18	19	0			38	17	16	5			29	14	15	0
29	14	15	0			42	22	20	0			37	18	16	3			39	18	21	0
38	18	20	0			38	18	20	0			37	18	19	0			33	12	21	0
44	18	19	7			38	17	21	0			42	18	17	7			37	13	24	0
47	16	18	13			52	22	21	9			44	16	22	6			30	13	17	0
34	15	15	4			50	19	23	8			35	17	18	0			37	19	18	0
38	15	19	4			40	13	20	7			39	19	18	2			35	11	24	0
28	15	13	0			34	22	8	4			34	17	13	4			37	18	19	0
37	19	15	3			34	7	23	4			46	18	24	4			37	15	22	0
27	17	10	0			40	19	21	0			40	19	17	4			36	12	21	3
36	16	15	5			46	18	25	3			38	20	18	0			36	18	18	0
30	21	9	0			51	22	19	10			43	16	21	6			39	17	22	0
33	19	14	0			45	21	22	2			35	6	24	5			40	15	25	0
31	20	11	0			45	23	20	2			41	8	26	7			33	15	18	0
23	15	8	0			54	18	26	10			39	14	20	5			40	17	23	0
33	21	12	0			42	25	11	6			38	18	20	0			35	14	21	0
35	18	17	0			48	22	19	7			34	21	13	0			33	17	11	5
38	18	20	0			49	22	21	6			39	19	15	5			42	14	22	6
33	14	19	0			39	19	16	4			42	19	23	0			40	23	17	0
35	21	14	0			36	11	21	4			32	13	19	0			41	18	16	7
41	18	23	0			45	25	20	0			33	17	13	3			34	13	21	0
32	20	12	0			41	23	18	0			33	13	16	4			27	14	10	3
29	16	13	0			51	18	24	9			37	16	21	0			33	11	22	0
36	20	16	0			41	19	19	3			34	14	20	0			36	13	18	5
25	15	10	0			47	20	27	0			38	18	20	0			37	17	16	4
31	18	13	0			38	19	11	8			36	16	20	0			37	21	16	0
33	13	16	4			41	11	30	0			36	19	17	0			39	14	25	0
38	18	20	0			43	21	22	0			45	19	24	2			32	17	15	0
						36	18	18	0			42	16	22	4
						40	22	18	0			31	17	14	0
						40	17	18	5			44	21	23	0
						41	21	16	4			33	14	19	0
						38	20	18	0
						37	18	19	0
						37	17	20	0
						40	21	19	0
						49	18	24	7
						47	17	26	4
						40	19	14	7
						38	21	13	4
						46	18	22	6
						43	21	15	7
						32	15	17	0
						51	19	29	3
						47	23	24	0
						42	20	17	5

## Sheet: L4.4
Table S12 Raw data for germ cell row count in GLD-1::GFP strain CON and PD in Phe and Stv conditions.
Animals were synchonized by the L4.4 developmental stage of the vulva. All animals used for GLD-1::GFP analysis exhibited the larval L4.4 vulva stage as characterized in Mok et al. (2015).
See S1 Text for detailed Methods.
Shading distinguishes between biological replicates.
MZ = mitotic proliferative zone
TZ = transition zone
PZ = pachytene zone
CZ = condensation zone
SC = somatic spermatheca cells
Total includes MZ, TZ, and PZ
CONphe								PDphe								CONstv								PDstv
Total	MZ	TZ	PZ	CZ	SC			Total	MZ	TZ	PZ	CZ	SC			Total	MZ	TZ	PZ	CZ	SC			Total	MZ	TZ	PZ	CZ	SC
55	12	35	8	0	11			66	28	19	19	0	12			56	24	17	15	0	12			46	21	20	5	0	9
56	18	26	12	0	10			69	25	26	18	0	11			53	25	22	6	0	0			48	22	14	12	0	12
64	18	26	20	0	13			59	26	20	13	0	11			47	22	12	13	0	13			45	18	18	9	0	10
52	17	21	14	0	13			60	21	25	14	0	14			50	24	19	7	0	9			44	20	12	12	0	10
50	21	25	4	0	7			62	20	27	15	0	10			49	18	24	7	0	12			49	20	17	12	0	14
57	17	28	12	0	13			58	19	20	19	0	11			50	22	6	22	0	11			39	20	8	11	0	11
43	12	21	10	0	11			47	15	19	13	0	10			66	25	23	18	0	13			50	18	18	14	0	9
55	16	29	10	0	12			60	21	25	14	0	10			46	18	11	17	0	12			49	22	12	15	0	14
55	13	30	12	0	8			58	23	21	14	0	7			55	27	21	7	0	13			47	22	14	11	0	11
47	12	24	11	0	8			50	19	18	13	0	10			47	25	17	5	0	11			49	24	12	13	0	12
50	18	22	10	0	11			53	22	18	13	0	9			58	26	20	12	0	10			53	22	14	17	0	13
51	17	21	13	0	7			54	16	25	13	0	9			46	13	21	12	0	12			53	21	19	13	0	11
48	17	23	8	0	10			45	21	13	11	0	11			56	19	25	12	0	12			46	27	11	8	0	11
43	19	16	8	0	9			61	22	22	17	0	9			51	24	17	10	0	12			46	22	12	12	0	14
52	17	18	17	2	15			57	21	23	13	0	8			48	20	18	10	0	9			53	14	25	14	0	9
42	19	18	5	0	7			58	21	21	16	0	6			54	25	19	10	0	11			53	21	18	14	0	10
43	18	16	9	0	11			59	22	22	15	0	9			55	26	21	8	0	10			56	24	20	12	0	8
46	17	20	9	0	11			58	21	25	12	0	9			44	21	14	9	0	14			50	21	22	7	0	10
48	12	21	15	0	11			64	27	23	14	0	12			42	22	13	7	0	12			50	22	17	11	0	12
49	16	21	12	1	0			63	24	24	15	0	12			47	22	14	11	0	9			50	27	18	5	0	10
41	16	13	12	0	12			64	22	27	15	0	14			49	24	15	10	0	12			60	23	23	14	0	11
50	17	18	15	0	9			70	27	25	18	0	11			57	22	16	19	0	10			53	21	13	19	0	12
54	21	22	11	0	10			66	23	26	17	0	14			53	15	20	18	0	10			49	23	11	15	0	11
52	22	18	12	0	0			56	23	15	18	0	11			50	19	18	13	0	10			45	22	13	10	0	14
50	20	16	14	0	12			61	27	23	11	0	13			44	16	20	8	0	8			53	23	19	11	0	12
50	20	18	12	0	0			58	25	19	14	0	9			52	19	19	14	0	14			46	19	13	14	0	9
48	18	17	13	0	12			64	20	26	18	0	12			48	17	16	15	0	10			43	21	10	12	4	12
49	15	23	11	0	9			58	26	14	18	0	12			50	23	15	12	0	12			44	22	9	13	0	10
55	20	22	13	2	14			62	23	19	20	0	10			54	17	17	20	0	12			40	17	12	11	0	10
48	18	15	15	0	12			58	24	19	15	0	10			50	24	16	10	0	12			50	22	21	7	0	12
57	16	20	21	0	0			60	20	21	19	0	11			51	23	16	12	0	13			47	21	15	11	0	12
47	20	20	7	0	13			54	19	23	12	0	13			52	20	18	14	0	9			43	20	14	9	0	8
49	23	12	14	0	12			62	21	20	21	0	10			49	17	21	11	0	11			45	19	13	13	0	12
46	20	20	6	0	11			59	20	24	15	0	8			49	25	12	12	0	12			42	21	10	11	0	11
61	24	21	16	0	12			63	25	17	21	0	12			51	20	20	11	0	10			51	24	14	13	0	11
55	18	23	14	0	11			52	19	16	17	0	9			49	20	18	11	0	12			41	19	11	11	0	11
50	15	19	16	0	12			61	23	21	17	0	12			47	22	19	6	0	12			45	17	16	12	0	11
51	21	18	12	0	14			66	27	23	16	0	11			51	20	19	12	0	9			48	22	11	15	0	13
42	19	17	6	0	8			62	23	28	11	0	9			48	20	22	6	0	12			50	25	10	15	0	12
57	15	21	21	0	10			68	23	23	22	0	8			50	22	19	9	0	11			47	21	5	21	0	10
55	23	19	13	0	11			69	24	26	19	0	13			46	21	14	11	0	13			53	21	16	16	0	9
55	15	21	19	0	11			56	21	17	18	0	14			56	17	27	12	5	11			49	19	17	13	0	14
58	21	24	13	0	14			63	22	14	27	0	11			47	20	13	14	0	12			56	24	15	17	0	10
50	17	16	17	0	8			61	17	17	27	0	10			46	23	13	10	0	12			44	20	10	14	3	13
54	19	15	20	0	14			56	22	25	9	0	9			45	23	15	7	0	10			46	23	8	15	0	11
								59	28	19	12	0	12			53	25	12	16	0	11			68	24	24	20	0	12
								52	23	14	15	0	14			48	26	9	13	0	13			47	26	7	14	0	12
								59	22	24	13	0	11			56	25	20	11	0	12			41	20	21	0	0	0
								57	17	13	27	0	12			50	18	20	12	0	13			54	23	10	21	0	10
								55	17	22	16	0	11			58	22	29	7	0	13			57	23	14	20	0	14
								56	22	19	15	0	14			44	21	15	8	0	10			58	26	10	22	0	12
								57	20	18	19	0	12			57	24	22	11	0	11			47	20	16	11	0	11
								57	22	19	16	0	13			53	27	21	5	0	10			50	23	17	10	0	12
								55	24	21	10	0	13			54	27	17	10	0	11			44	17	17	10	0	11
								56	22	20	14	0	9											46	20	11	15	0	10
																								40	23	10	7	0	9
																								53	28	10	15	0	10
																								45	24	11	10	0	12
